# Supplementary material for: Genome-Wide Analysis Reveals Extensive Changes in LncRNAs during Skeletal Muscle Development in Hu Sheep
Source: Genes (Basel). 2017 Aug 1;8(8):191. doi: 10.3390/genes8080191 (PMC5575655; doi:10.3390/genes8080191)
Supplement: Supplementary file 1 [file genes-08-00191-s001.zip]

Archive with 6 entries (5 files):
- Supplementary/
- Supplementary/Table S1.docx
- Supplementary/Table S2.xlsx
- Supplementary/Table S3.xlsx
- Supplementary/Table S4.xlsx
- Supplementary/Table S5.xlsx
