# Supplementary material for: Genome-Wide Analysis Reveals Extensive Changes in LncRNAs during Skeletal Muscle Development in Hu Sheep
Source: Genes (Basel). 2017 Aug 1;8(8):191. doi: 10.3390/genes8080191 (PMC5575655; doi:10.3390/genes8080191)
Supplement: Supplementary file 1 [file genes-08-00191-s001.zip › Supplementary/Table S2.xlsx]

## Sheet: Fetus1_Fetus2_Fetus3_vs_lamb
DE lncRNAs	Differential expression analysis									Target genes
#ID	Fetus1	Fetus2	Fetus3	lamb1	lamb2	lamb3	FDR	log2FC	regulated	cis	trans
TCONS_00036346	2.29622	5.33174	6.83779	9.18849	10.9826	12.3993	0.0161708	1.68116	up
TCONS_00077498	0.929873	1.37001	0.512145	0	0	0.14439	0.0352367	-3.77815	down
TCONS_00103481	0.336865	0.485247	0	0	0	0	0.033609	-Inf	down
TCONS_00138959	1.13495	1.3079	1.38563	16.4097	47.9592	67.2415	8.80007e-05	5.59412	up	ENSOARG00000006979;ENSOARG00000006862;ENSOARG00000006736;ENSOARG00000007101;ENSOARG00000006910;ENSOARG00000007161
TCONS_00150925	4.47194	0	3.61212	0	0	0	0.00669054	-Inf	down	ENSOARG00000003688;ENSOARG00000004258;ENSOARG00000003539;ENSOARG00000003123;ENSOARG00000004247;ENSOARG00000003381;ENSOARG00000003979;ENSOARG00000003235
TCONS_00183492	0	0	0	0.202131	1.569	2.17987	0.00549319	Inf	up	ENSOARG00000006979;ENSOARG00000007101;ENSOARG00000006736;ENSOARG00000006862;ENSOARG00000007161;ENSOARG00000006910
TCONS_00190732	2.56928	1.35461	1.46749	0.237216	0	0.120672	0.0450498	-3.33317	down	ENSOARG00000012929;ENSOARG00000012642;ENSOARG00000012816;ENSOARG00000013011;ENSOARG00000012529
TCONS_00216268	0.233256	0.276706	0.393439	2.03515	2.21103	1.5825	0.0076453	3.206	up
TCONS_00218533	3.10494	5.54711	5.45395	0	0.591859	1.01563	0.0231335	-2.65912	down	ENSOARG00000004441;ENSOARG00000004378;ENSOARG00000004234;ENSOARG00000004262;ENSOARG00000004182
TCONS_00218737	0.0837637	0	0.222022	2.9129	3.15408	1.1472	1.53573e-05	5.0522	up	ENSOARG00000009179;ENSOARG00000009230	ENSOARG00000007896
TCONS_00225049	1.65041	0.629305	0.835137	0	0	0	0.0393408	-Inf	down	ENSOARG00000004777;ENSOARG00000004792;ENSOARG00000015249;ENSOARG00000015458
TCONS_00255190	26.6794	15.8451	19.6952	54.9141	49.992	55.639	0.00307038	1.88871	up	ENSOARG00000003781;ENSOARG00000003672
TCONS_00255614	0	0	0	2.02098	1.43945	2.10692	5.28124e-06	Inf	up	ENSOARG00000011645;ENSOARG00000011778
TCONS_00297401	0.729243	1.09885	0.0762156	7.36574	5.50012	3.2155	0.000207201	3.64413	up	ENSOARG00000015267;ENSOARG00000015424;ENSOARG00000017054;ENSOARG00000015673;ENSOARG00000015942;ENSOARG00000016042
TCONS_00323873	0	0	0	2.31797	0.333729	0.924827	0.014415	Inf	up	ENSOARG00000008037
TCONS_00338996	0	0.991144	0	3.99925	3.02681	2.64733	6.57352e-06	3.87269	up	ENSOARG00000013062;ENSOARG00000013460
TCONS_00373302	0	0	0	1.71042	0.44854	0.348037	0.0216297	Inf	up	ENSOARG00000013881
TCONS_00373557	0.712813	0	1.87375	8.91698	3.86342	5.07843	0.00780843	3.30213	up
TCONS_00377352	55.8857	34.4347	42.7964	3.85562	5.56425	5.34331	6.88017e-07	-2.66558	down		ENSOARG00000013881;ENSOARG00000000497
TCONS_00381659	3.64799	1.79845	2.69035	0.0206679	0.151759	0	0.000505098	-5.09814	down
TCONS_00381929	6.02902	0	8.54565	0	0	0	0.00408575	-Inf	down	ENSOARG00000013881
TCONS_00381991	1.34397	1.26533	1.63122	0	0	0	0.0181987	-Inf	down	ENSOARG00000013881
TCONS_00381994	3.59139	2.94406	3.30055	0.312307	0	0.360107	0.0110351	-3.31793	down	ENSOARG00000013881
TCONS_00382041	9.45328	0.588501	1.88273	0	0	0	0.0493338	-Inf	down	ENSOARG00000013881
TCONS_00382131	4.46457	2.16172	3.32982	0.0264988	0	0.215679	1.19858e-05	-4.86198	down
TCONS_00386455	2.15563	1.30743	0	0	0	0	0.0220591	-Inf	down	ENSOARG00000013881
TCONS_00386496	0	1.60664	1.4768	0	0	0	0.0157302	-Inf	down	ENSOARG00000013881
TCONS_00386605	15.0056	4.30458	2.90878	0.188078	0	0	0.0292556	-6.25643	down
TCONS_00386617	0	1.58026	1.92594	0	0	0	0.0196769	-Inf	down
TCONS_00386637	0.269913	6.76977	12.2273	0	0	0	0.0187419	-Inf	down
TCONS_00386651	6.79983	1.61226	6.58337	0	0	0	2.67438e-06	-Inf	down		ENSOARG00000009621
TCONS_00386656	15.9373	4.20384	1.02835	0	0	0	0.043614	-Inf	down
TCONS_00386722	0.664534	1.70704	2.25863	0	0	0	0.000605899	-Inf	down
TCONS_00386785	3.85163	1.85862	2.45394	0.699772	0.486509	0.132456	0.0326052	-2.08616	down
TCONS_00387096	0.960908	0.601268	2.7785	0	0	0	0.0127594	-Inf	down	ENSOARG00000009094
TCONS_00390325	1.34209	0	2.02775	0	0	0	0.0370871	-Inf	down	ENSOARG00000013881
TCONS_00390349	1.86821	0	1.28125	0	0	0	0.0335723	-Inf	down	ENSOARG00000013881
TCONS_00390389	2.18236	1.98546	5.33613	0	0.450523	0	0.017331	-3.97096	down	ENSOARG00000013881	ENSOARG00000007896;ENSOARG00000000497
TCONS_00390403	2.7639	1.67103	0.539995	0	0	0	0.000939592	-Inf	down	ENSOARG00000013881
TCONS_00390549	1.08893	0.697146	1.20505	0	0	0	0.000240184	-Inf	down
TCONS_00390562	0.967018	0	0.505973	0	0	0	0.0456263	-Inf	down		ENSOARG00000019915
TCONS_00390622	1.80878	0.298245	2.92134	0	0	0	0.00172005	-Inf	down
TCONS_00391049	0.565034	0	0.867964	0	0	0	0.0445869	-Inf	down
TCONS_00434942	1.44344	3.10808	3.80549	0.0952486	0.432951	0.129208	0.0499647	-3.19042	down	ENSOARG00000002939;ENSOARG00000019826;ENSOARG00000002843;ENSOARG00000019832;ENSOARG00000002809;ENSOARG00000002828
TCONS_00450865	0	2.63586	4.1767	0	0	0	0.0220733	-Inf	down
TCONS_00457826	19.0513	23.0496	16.503	81.8784	65.8341	59.6334	0.00386098	2.3601	up		ENSOARG00000002910;ENSOARG00000007239
TCONS_00475263	3.22316	2.26434	3.71666	0.324316	0.00919443	0	7.96861e-06	-4.17352	down
TCONS_00517036	1.91612	1.50183	2.46246	5.14478	6.11692	5.38618	0.00690769	2.0107	up		ENSOARG00000019915
TCONS_00523539	0.0548829	0.039861	0	0.410444	0.381334	0.316172	0.0101757	4.09528	up	ENSOARG00000011736	ENSOARG00000000497
TCONS_00526155	2.35908	1.93446	1.61366	17.8132	7.99947	9.32216	0.0101549	3.12564	up	ENSOARG00000007035
TCONS_00536485	0.897695	0.281513	1.45554	0	0	0	0.000177697	-Inf	down	ENSOARG00000009518
TCONS_00538659	0	0.932515	0.576484	0	0	0	0.0451835	-Inf	down	ENSOARG00000005869;ENSOARG00000005831
TCONS_00548093	35.2316	67.075	44.9692	78.5759	192.096	205.26	0.00529555	2.19563	up	ENSOARG00000015561;ENSOARG00000016134;ENSOARG00000014654;ENSOARG00000014538;ENSOARG00000014337;ENSOARG00000015792;ENSOARG00000015227;ENSOARG00000015618;ENSOARG00000014886
TCONS_00548770	0	0	0	0	7.51608	9.00874	0.00481511	Inf	up	ENSOARG00000014538;ENSOARG00000014654;ENSOARG00000014337
TCONS_00560222	0	0	0	0	44.1524	44.0618	0.000486993	Inf	up	ENSOARG00000014654;ENSOARG00000015227;ENSOARG00000015792;ENSOARG00000015618;ENSOARG00000015561;ENSOARG00000014886
TCONS_00583210	13.9493	24.2623	18.3402	37.3785	40.2826	45.9446	0.00458367	1.65188	up
TCONS_00583211	8.7113	14.505	13.5962	21.1242	27.9854	24.6719	0.0124583	1.5183	up
TCONS_00584730	0	0.105325	0	0.896388	1.33496	0.855691	0.000216696	5.43689	up		ENSOARG00000005476;ENSOARG00000009621
TCONS_00588845	1.44163	1.17984	3.11793	3.97068	7.06132	5.99278	0.0439739	2.05689	up
TCONS_00598444	0	0	0	2.24884	0	0.945817	0.0276372	Inf	up
TCONS_00627357	0	0	0	0.440355	0.888296	0.999423	0.0436306	Inf	up	ENSOARG00000004324
TCONS_00628261	0.625314	1.72203	0	3.936	1.71689	3.01328	0.0354742	2.46637	up	ENSOARG00000009888;ENSOARG00000009853;ENSOARG00000009814
TCONS_00644163	0.0892866	0	0.0860584	0.868053	0.700424	1.73235	0.0334965	4.72768	up		ENSOARG00000015679;ENSOARG00000010308;ENSOARG00000007724;ENSOARG00000005074
TCONS_00651964	0	0	0	1.40407	0.726844	0.463801	0.000173946	Inf	up	ENSOARG00000001359;ENSOARG00000001317;ENSOARG00000001325;ENSOARG00000001269;ENSOARG00000001430
TCONS_00667607	0.656464	0.488872	1.28328	0.131378	0	0	0.012699	-3.59888	down		ENSOARG00000009621
TCONS_00685981	0	0	0.220936	2.33139	3.88407	3.94163	4.80842e-05	5.98011	up	ENSOARG00000017690;ENSOARG00000017714;ENSOARG00000019300;ENSOARG00000019311;ENSOARG00000019288
TCONS_00758916	3.2429	1.96275	0.744204	6.69822	9.20669	8.40098	0.031708	2.55244	up	ENSOARG00000017714;ENSOARG00000017690;ENSOARG00000019300;ENSOARG00000019311;ENSOARG00000019288
TCONS_00808843	0	6.16761	7.25754	18.6924	7.2195	19.5746	0.0405691	2.29777	up	ENSOARG00000008617;ENSOARG00000008629;ENSOARG00000008707
TCONS_00882857	1.38375	2.51251	0.412817	0	0	0	0.00194945	-Inf	down
TCONS_00922195	0.124912	0.10161	0.288951	1.70018	1.31306	0.931411	0.00313311	3.45396	up
TCONS_00925737	0.776662	0.282042	0	6.18169	3.74264	5.69832	0.000362327	4.43067	up
TCONS_00954392	0	0	0	0.309298	0.521072	0.457717	0.000205983	Inf	up
TCONS_00956250	0	1.43668	1.98756	0	0	0	0.0354742	-Inf	down	ENSOARG00000009769
TCONS_00961754	0	1.53103	0	3.0122	2.51002	2.86413	0.0273846	3.03248	up	ENSOARG00000020165;ENSOARG00000020159;ENSOARG00000010948
TCONS_01000331	0	0	0	0.206493	0.321622	0	0.0278285	Inf	up	ENSOARG00000015469;ENSOARG00000015373
TCONS_01002624	0.929051	3.052	3.99514	0	0	0	0.00246334	-Inf	down
TCONS_01009498	3.18325	2.41706	3.32716	0	0.0810765	0.471824	0.00352249	-3.53468	down	ENSOARG00000005961
TCONS_01009935	0.279941	0	0.326624	0	0	0	0.0294351	-Inf	down	ENSOARG00000012814

## Sheet: lamb1_lamb2_lamb3_vs_Adult1_Adu
DE lncRNAs	Differential expression analysis									Target genes
#ID	lamb1	lamb2	lamb3	Adult1	Adult2	Adult3	FDR	log2FC	regulated	cis	trans
TCONS_00108878	0.322085	0	0.385517	0	0	0	0.0238275	-Inf	down	ENSOARG00000019000;ENSOARG00000018996
TCONS_00138959	16.4097	47.9592	67.2415	2.56708	0.519658	0.293481	0.000335338	-5.2736	down	ENSOARG00000006979;ENSOARG00000006862;ENSOARG00000006736;ENSOARG00000007101;ENSOARG00000006910;ENSOARG00000007161
TCONS_00143645	0	0	0.272201	2.62063	2.49117	2.56712	0.00457384	4.87973	up	ENSOARG00000005519;ENSOARG00000006550
TCONS_00145977	13.248	14.9356	15.746	32.4253	47.967	38.9578	0.0470658	1.46511	up	ENSOARG00000007343;ENSOARG00000007305;ENSOARG00000007516;ENSOARG00000007296;ENSOARG00000004462;ENSOARG00000007390
TCONS_00153521	0	0	0	6.23984	4.44193	1.32161	0.00915307	Inf	up	ENSOARG00000014401;ENSOARG00000014139;ENSOARG00000014672
TCONS_00183492	0.202131	1.569	2.17987	0	0	0	0.0314542	-Inf	down	ENSOARG00000006979;ENSOARG00000007101;ENSOARG00000006736;ENSOARG00000006862;ENSOARG00000007161;ENSOARG00000006910
TCONS_00218737	2.9129	3.15408	1.1472	0.322943	0.0319606	0.373635	0.0107926	-3.31517	down	ENSOARG00000009179;ENSOARG00000009230	ENSOARG00000007896
TCONS_00229889	0	0.0153331	0.0297437	0.527502	1.19326	0.48521	0.00864566	5.67661	up	ENSOARG00000009982;ENSOARG00000010297;ENSOARG00000009989
TCONS_00255614	2.02098	1.43945	2.10692	0	0	0	4.14968e-05	-Inf	down	ENSOARG00000011645;ENSOARG00000011778
TCONS_00299547	0.378733	0.908057	0.880739	2.70558	5.41046	5.44394	0.0339305	2.68623	up
TCONS_00348067	0	0	0	1.31365	2.43058	2.64322	0.00737294	Inf	up	ENSOARG00000017042;ENSOARG00000017097;ENSOARG00000017389;ENSOARG00000016926;ENSOARG00000017176;ENSOARG00000016933
TCONS_00366735	5.04485	5.92505	4.29913	0.600178	0.417983	0.58145	0.0026531	-3.24476	down		ENSOARG00000000709
TCONS_00367345	0	0	0	0.917455	0.717593	0	0.0245277	Inf	up	ENSOARG00000008303;ENSOARG00000017551
TCONS_00368740	1.85836	2.57314	1.99154	0	0	0	1.31782e-05	-Inf	down	ENSOARG00000013881
TCONS_00373302	1.71042	0.44854	0.348037	0	0	0	0.0276203	-Inf	down	ENSOARG00000013881
TCONS_00377352	3.85562	5.56425	5.34331	0.774095	0.862753	1.17545	8.3938e-05	-2.36674	down		ENSOARG00000013881;ENSOARG00000000497
TCONS_00381685	5.26619	3.1782	4.22021	0.0743802	0.368058	0.972801	0.0299808	-3.13893	down	ENSOARG00000013881
TCONS_00392870	0.4606	0.536833	0.182239	0	0	0	0.039401	-Inf	down	ENSOARG00000013881
TCONS_00392996	0	0.811865	0.678411	0	0	0	0.0232432	-Inf	down		ENSOARG00000009621
TCONS_00397147	0	2.53759	2.61194	0	0	0	0.025856	-Inf	down	ENSOARG00000013881
TCONS_00473447	0.203314	0	0	1.08124	0.567793	1.23209	0.0165986	3.76458	up	ENSOARG00000016831;ENSOARG00000016852;ENSOARG00000016909	ENSOARG00000001368
TCONS_00548770	0	7.51608	9.00874	0	0	0	0.0078459	-Inf	down	ENSOARG00000014538;ENSOARG00000014654;ENSOARG00000014337
TCONS_00558350	211.684	50.5287	30.5826	410.511	413.174	496.296	6.67687e-05	2.14613	up	ENSOARG00000014886;ENSOARG00000015561;ENSOARG00000015227;ENSOARG00000016134;ENSOARG00000014654;ENSOARG00000015792;ENSOARG00000015618
TCONS_00560222	0	44.1524	44.0618	0	0	0	0.000953876	-Inf	down	ENSOARG00000014654;ENSOARG00000015227;ENSOARG00000015792;ENSOARG00000015618;ENSOARG00000015561;ENSOARG00000014886
TCONS_00583210	37.3785	40.2826	45.9446	24.5891	7.93009	8.37917	0.00298551	-1.59606	down
TCONS_00583211	21.1242	27.9854	24.6719	0	3.29353	0.696047	1.48313e-15	-4.16149	down
TCONS_00583478	3.82814	4.74884	4.35197	1.77617	0.713316	1.38983	0.0483274	-1.72853	down		ENSOARG00000009621
TCONS_00584238	5.81532	8.50605	8.25883	2.7518	1.0006	1.45057	0.00267255	-2.10935	down
TCONS_00584243	3.36496	4.24842	4.61633	0	0	0.110559	3.21628e-09	-6.75301	down
TCONS_00588845	3.97068	7.06132	5.99278	0.135563	0.348822	0.490984	0.000238219	-4.0884	down
TCONS_00599845	2.52613	4.01052	4.96653	0.0703944	0	0	1.69779e-05	-7.3718	down
TCONS_00599969	0	3.85093	5.48534	0	0	0	0.0047916	-Inf	down	ENSOARG00000001307;ENSOARG00000001256
TCONS_00606329	24.2323	17.4939	18.118	4.61017	2.70081	7.73017	0.00689229	-1.98605	down	ENSOARG00000011910;ENSOARG00000011945
TCONS_00648386	0.463178	0	0.0856796	2.25757	1.58975	2.66435	0.0192077	3.52853	up	ENSOARG00000006766;ENSOARG00000006752
TCONS_00648963	0.342645	0.0276477	0.3352	9.41647	5.70177	19.5485	0.00121981	5.62288	up	ENSOARG00000006596;ENSOARG00000006804;ENSOARG00000006752
TCONS_00774038	0	0	0	0.349368	0.280928	1.03248	0.00409741	Inf	up	ENSOARG00000005940
TCONS_00775846	7.08643	7.21474	4.66513	0.322347	0.106339	0.4324	0.0169207	-4.4582	down	ENSOARG00000009789;ENSOARG00000009477;ENSOARG00000009850;ENSOARG00000009758;ENSOARG00000009680;ENSOARG00000009717;ENSOARG00000009675;ENSOARG00000009550;ENSOARG00000008482
TCONS_00786003	0	0	0	0.813938	0.831513	1.13585	0.0111874	Inf	up
TCONS_00922195	1.70018	1.31306	0.931411	0.0192636	0.038129	0.00969013	3.34971e-05	-5.86808	down
TCONS_00925737	6.18169	3.74264	5.69832	0	0.127003	0.0860712	4.20809e-05	-6.16224	down
TCONS_01003630	2.35349	1.93066	1.5963	0	0	0	0.000119283	-Inf	down	ENSOARG00000008082;ENSOARG00000008137	ENSOARG00000009621

## Sheet: Fetus1_Fetus2_Fetus3_vs_Adul
DE lncRNAs	Differential expression analysis									Target genes
#ID	Fetus1	Fetus2	Fetus3	Adult1	Adult2	Adult3	FDR	log2FC	regulated	cis	trans
TCONS_00028406	0.278349	0.70012	0.0847216	2.46259	1.0956	1.32967	0.01183	2.79153	up	ENSOARG00000015222
TCONS_00031788	0.115249	0	0.333248	1.35522	0.6816	1.43048	0.0261963	3.47787	up	ENSOARG00000020440	ENSOARG00000000182;ENSOARG00000007083;ENSOARG00000003169
TCONS_00036346	2.29622	5.33174	6.83779	8.78679	18.1243	30.1093	0.0323724	2.55851	up
TCONS_00057513	0.151871	0.193029	0.402544	1.75657	0.985105	1.85557	0.0419265	3.17392	up	ENSOARG00000020440
TCONS_00073958	0	0	0	0.345806	0.0990673	0.714112	0.00319269	Inf	up
TCONS_00086901	1.73279	2.72113	2.27791	5.23731	6.89198	6.49771	0.000576417	2.05155	up	ENSOARG00000015222	ENSOARG00000000497
TCONS_00103718	0.574054	0	0	2.98784	2.73793	1.66997	0.0115113	4.24298	up	ENSOARG00000020487;ENSOARG00000020492;ENSOARG00000020490
TCONS_00123794	0.716702	0.890693	0.967106	5.41584	3.24509	3.68185	0.000598998	2.82563	up	ENSOARG00000007620;ENSOARG00000007617
TCONS_00132147	1.11551	1.11567	1.69209	0.0846049	0	0.141862	0.0180763	-3.56937	down
TCONS_00143645	0.939096	0	0	2.62063	2.49117	2.56712	0.0112492	3.58719	up	ENSOARG00000005519;ENSOARG00000006550
TCONS_00145977	15.8936	18.5175	15.053	32.4253	47.967	38.9578	0.0047536	1.85487	up	ENSOARG00000007343;ENSOARG00000007305;ENSOARG00000007516;ENSOARG00000007296;ENSOARG00000004462;ENSOARG00000007390
TCONS_00150890	0	0	0	1.2726	1.18948	0	0.00899783	Inf	up	ENSOARG00000018794;ENSOARG00000018887;ENSOARG00000019021
TCONS_00150925	4.47194	0	3.61212	0	0	0	0.00431607	-Inf	down	ENSOARG00000003688;ENSOARG00000004258;ENSOARG00000003539;ENSOARG00000003123;ENSOARG00000004247;ENSOARG00000003381;ENSOARG00000003979;ENSOARG00000003235
TCONS_00159339	0.0607744	0	0.0585772	2.01507	0.417401	1.79155	0.0106736	5.66899	up	ENSOARG00000013869
TCONS_00165044	1.28205	0.24047	0.359912	0	0	0	0.0130749	-Inf	down	ENSOARG00000007296;ENSOARG00000007516;ENSOARG00000007305;ENSOARG00000007343;ENSOARG00000007390;ENSOARG00000004462
TCONS_00198527	0	0.142233	0	0.0599222	1.36397	1.84473	0.0309131	5.17537	up	ENSOARG00000013714;ENSOARG00000013891;ENSOARG00000013759
TCONS_00229889	0	0.119247	0.0188392	0.527502	1.19326	0.48521	0.00560275	4.6339	up	ENSOARG00000009982;ENSOARG00000010297;ENSOARG00000009989
TCONS_00235640	0	0	0	0.694934	1.87986	1.25846	0.0032318	Inf	up
TCONS_00250300	5.4269	2.08612	9.18561	0.969599	0	0.154022	0.0379632	-3.38572	down	ENSOARG00000018868
TCONS_00265885	0	0	0.064928	0.300114	0.148506	0.284513	0.01834	4.01758	up	ENSOARG00000009707;ENSOARG00000009917;ENSOARG00000009792	ENSOARG00000001368
TCONS_00296118	0	0.452217	0	0.835896	1.48482	1.09972	0.0236005	3.56305	up
TCONS_00297401	0.729243	1.09885	0.0762156	9.67438	4.20389	5.58897	4.21767e-06	3.93894	up	ENSOARG00000015267;ENSOARG00000015424;ENSOARG00000017054;ENSOARG00000015673;ENSOARG00000015942;ENSOARG00000016042
TCONS_00298684	0	0	0	0.0789208	0.361237	1.08181	0.0196718	Inf	up	ENSOARG00000012913;ENSOARG00000012687	ENSOARG00000011202;ENSOARG00000020957;ENSOARG00000006632;ENSOARG00000005404;ENSOARG00000015559;ENSOARG00000006695
TCONS_00327414	0	0.308231	0	1.32454	1.28515	0.83612	0.0149657	4.1168	up
TCONS_00344294	0.455503	1.65965	0.76831	3.09277	4.52846	3.83786	0.00107384	2.59087	up	ENSOARG00000016627;ENSOARG00000016766;ENSOARG00000017085;ENSOARG00000016994;ENSOARG00000017080;ENSOARG00000016655;ENSOARG00000016681;ENSOARG00000016620;ENSOARG00000016908;ENSOARG00000004866;ENSOARG00000016563	ENSOARG00000011202;ENSOARG00000000497;ENSOARG00000007896
TCONS_00348067	0	0	0	1.31365	2.43058	2.64322	0.000400721	Inf	up	ENSOARG00000017042;ENSOARG00000017097;ENSOARG00000017389;ENSOARG00000016926;ENSOARG00000017176;ENSOARG00000016933
TCONS_00348068	0	0	0	0	3.649	9.412	0.0209922	Inf	up	ENSOARG00000016926;ENSOARG00000017176;ENSOARG00000017389;ENSOARG00000017097;ENSOARG00000017042;ENSOARG00000016933
TCONS_00364501	0.730073	2.12099	2.75188	0.351842	0.129334	0.161816	0.0346953	-2.56807	down	ENSOARG00000017822;ENSOARG00000017981;ENSOARG00000017918;ENSOARG00000018015;ENSOARG00000018063;ENSOARG00000018195;ENSOARG00000018318;ENSOARG00000017885	ENSOARG00000001368;ENSOARG00000017566
TCONS_00366736	2.00498	1.96918	0.527043	0.122978	0	0	0.00409874	-4.6577	down		ENSOARG00000009621;ENSOARG00000000709
TCONS_00367345	0	0	0	0.917455	0.717593	0	0.0091883	Inf	up	ENSOARG00000008303;ENSOARG00000017551
TCONS_00368740	6.89153	2.56039	3.57666	0	0	0	1.99058e-07	-Inf	down	ENSOARG00000013881
TCONS_00377352	55.8857	34.4347	42.7964	0.774095	0.862753	1.17545	1.3844e-19	-4.99576	down		ENSOARG00000013881;ENSOARG00000000497
TCONS_00377672	5.53538	2.76808	3.14867	16.0933	21.3977	9.29214	0.0057455	2.60519	up	ENSOARG00000009990
TCONS_00381659	3.64799	1.79845	2.69035	0	0	0.021439	6.41148e-06	-8.00811	down
TCONS_00381685	13.9388	15.7914	17.8046	0.0743802	0.368058	0.972801	6.3545e-07	-4.48938	down	ENSOARG00000013881
TCONS_00381929	6.02902	0	8.54565	0.182308	0	0	0.0307768	-5.82978	down	ENSOARG00000013881
TCONS_00381991	1.34397	1.26533	1.63122	0	0	0	0.00863045	-Inf	down	ENSOARG00000013881
TCONS_00381994	3.59139	2.94406	3.30055	0	0	0	2.02738e-07	-Inf	down	ENSOARG00000013881
TCONS_00382130	1.99118	1.64503	0.179924	0	0.10684	0	0.0255743	-4.5166	down
TCONS_00382131	4.46457	2.16172	3.32982	0.0273218	0	0	6.104e-09	-7.9956	down
TCONS_00382146	1.84262	0.624531	1.69143	0	0.0133917	0.0952946	8.0529e-05	-4.69778	down
TCONS_00382180	0.510056	0.39461	0.74811	0	0	0.0172034	0.00166919	-6.02781	down
TCONS_00382209	0.24402	0.549413	0.487196	0	0	0	0.0205637	-Inf	down
TCONS_00386455	2.15563	1.30743	0	0	0	0	0.0148805	-Inf	down	ENSOARG00000013881
TCONS_00386461	0.844652	0	1.97101	0	0	0	0.0428926	-Inf	down	ENSOARG00000013881
TCONS_00386498	7.36294	3.57085	0	0	0	0	0.00722406	-Inf	down	ENSOARG00000013881
TCONS_00386605	15.0056	4.30458	2.90878	0	0	0	0.0022082	-Inf	down
TCONS_00386617	0	1.58026	1.92594	0	0	0	0.0127397	-Inf	down
TCONS_00386620	0.980407	0	0.621685	0	0	0	0.0450405	-Inf	down		ENSOARG00000009621
TCONS_00386637	0.269913	6.76977	12.2273	0	0	0	0.0119886	-Inf	down
TCONS_00386651	6.79983	1.61226	6.58337	0.0235122	0	0	6.87878e-06	-8.81401	down		ENSOARG00000009621
TCONS_00386722	0.664534	1.70704	2.25863	0	0.133452	0	0.0133137	-4.49071	down
TCONS_00386785	3.85163	1.85862	2.45394	0.0251688	0.215876	0.126607	5.78649e-05	-3.87989	down
TCONS_00387096	0.960908	0.601268	2.7785	0	0	0	0.00784092	-Inf	down	ENSOARG00000009094
TCONS_00388787	4.29106	15.439	60.7661	0.0969599	0	0	0.0176753	-9.19598	down	ENSOARG00000013881
TCONS_00390325	1.34209	0	2.02775	0	0	0	0.0239802	-Inf	down	ENSOARG00000013881
TCONS_00390349	1.86821	0	1.28125	0	0	0	0.0229317	-Inf	down	ENSOARG00000013881
TCONS_00390389	2.18236	1.98546	5.33613	0	0	0	6.49036e-06	-Inf	down	ENSOARG00000013881	ENSOARG00000007896;ENSOARG00000000497
TCONS_00390390	2.24035	0.887754	0	0	0	0	0.0393357	-Inf	down	ENSOARG00000013881	ENSOARG00000007896;ENSOARG00000000497
TCONS_00390394	2.42312	0	2.97247	0	0	0	0.0036752	-Inf	down	ENSOARG00000013881
TCONS_00390403	2.7639	1.67103	0.539995	0	0	0	0.000700649	-Inf	down	ENSOARG00000013881
TCONS_00390470	9.49098	3.347	2.30899	0	0	0	0.000110431	-Inf	down		ENSOARG00000019915
TCONS_00390549	1.08893	0.697146	1.20505	0	0	0	0.000218325	-Inf	down
TCONS_00390561	1.51792	0	1.76573	0	0	0	0.0420681	-Inf	down
TCONS_00390562	0.967018	0	0.505973	0	0	0	0.0312194	-Inf	down		ENSOARG00000019915
TCONS_00390622	1.80878	0.298245	2.92134	0	0	0.0884879	0.0186395	-5.28694	down
TCONS_00392902	3.47848	0	3.38876	0	0	0	0.0011366	-Inf	down	ENSOARG00000013881
TCONS_00393032	8.49065	0	4.95414	0	0	0.132617	0.0294425	-6.12127	down		ENSOARG00000009621;ENSOARG00000001368;ENSOARG00000019915
TCONS_00393034	0.804259	0.856719	1.1074	0	0	0	0.0218529	-Inf	down		ENSOARG00000000709
TCONS_00393045	4.10442	2.04412	1.71562	0.177619	0.223725	0.06498	0.00503466	-3.49857	down
TCONS_00395296	1.08931	1.56595	0.0724091	0	0	0	0.00557822	-Inf	down		ENSOARG00000000709
TCONS_00397147	14.6556	8.05511	10.9443	0	0	0	1.24218e-09	-Inf	down	ENSOARG00000013881
TCONS_00402654	0.341611	0.104206	0.032926	1.81753	1.19917	1.29853	0.0160191	3.73612	up
TCONS_00406096	0	0	0	0	1.64624	1.54954	0.0489035	Inf	up	ENSOARG00000014851;ENSOARG00000014699;ENSOARG00000015164;ENSOARG00000015384;ENSOARG00000014949
TCONS_00426118	0.159315	0.323986	0	3.13255	1.70206	1.60666	0.0207454	4.33328	up	ENSOARG00000008755;ENSOARG00000008872;ENSOARG00000008564;ENSOARG00000008693	ENSOARG00000005216;ENSOARG00000013313;ENSOARG00000005401;ENSOARG00000017808;ENSOARG00000000057;ENSOARG00000005813;ENSOARG00000008210;ENSOARG00000001175;ENSOARG00000005249;ENSOARG00000010889;ENSOARG00000016651;ENSOARG00000006683;ENSOARG00000017815;ENSOARG00000006501
TCONS_00437511	0.810095	1.51457	1.33493	3.224	1.32613	4.05442	0.0446689	1.79956	up	ENSOARG00000006453;ENSOARG00000025165
TCONS_00450865	0	2.63586	4.1767	0	0	0	0.0143926	-Inf	down
TCONS_00454672	13.5762	15.018	6.1832	27.0337	36.09	33.6786	0.0190985	2.06658	up
TCONS_00456999	0.23317	0	0	2.24741	3.8701	1.85405	0.000595657	5.66328	up	ENSOARG00000010103
TCONS_00457826	19.0513	23.0496	16.503	55.9711	74.8998	56.1231	0.00664887	2.25876	up		ENSOARG00000002910;ENSOARG00000007239
TCONS_00475263	3.22316	2.26434	3.71666	0	0	0	3.99068e-13	-Inf	down
TCONS_00482975	1.02646	1.38039	0.957434	0.127659	0	0	0.044317	-4.19015	down	ENSOARG00000006543
TCONS_00523539	0.0548829	0.039861	0	0.55015	0.903453	1.55705	1.14504e-05	5.58327	up	ENSOARG00000011736	ENSOARG00000000497
TCONS_00527242	0	0.687693	0.0575182	3.083	1.47244	3.8578	8.13845e-05	4.11176	up	ENSOARG00000012414;ENSOARG00000012431;ENSOARG00000012346;ENSOARG00000012411
TCONS_00530159	0	0	0.325411	2.11984	2.17154	0.89797	0.00717766	4.52862	up	ENSOARG00000011736;ENSOARG00000011514	ENSOARG00000013123;ENSOARG00000009021;ENSOARG00000013456
TCONS_00536485	0.897695	0.281513	1.45554	0.0323456	0	0	0.00255932	-5.84795	down	ENSOARG00000009518
TCONS_00539378	0.948932	1.56378	0.315388	0	0	0	0.000133096	-Inf	down	ENSOARG00000005831;ENSOARG00000005869
TCONS_00548093	35.2316	67.075	44.9692	172.378	146.579	150.877	0.000116077	2.25431	up	ENSOARG00000015561;ENSOARG00000016134;ENSOARG00000014654;ENSOARG00000014538;ENSOARG00000014337;ENSOARG00000015792;ENSOARG00000015227;ENSOARG00000015618;ENSOARG00000014886
TCONS_00549989	6.63054	11.9631	9.59737	35.548	27.4792	28.8853	2.09762e-05	2.28075	up	ENSOARG00000014654;ENSOARG00000015227;ENSOARG00000014337;ENSOARG00000014886;ENSOARG00000014538
TCONS_00550490	17.6043	19.825	21.073	2.9922	3.39464	3.08375	0.045953	-2.05154	down	ENSOARG00000002317;ENSOARG00000002023;ENSOARG00000002146;ENSOARG00000002155;ENSOARG00000002077
TCONS_00557311	6.54584	22.0854	29.9686	0.573566	1.58939	0	0.00638172	-4.1608	down	ENSOARG00000017125;ENSOARG00000016984;ENSOARG00000017618;ENSOARG00000017678;ENSOARG00000017354;ENSOARG00000017109;ENSOARG00000017748;ENSOARG00000017052;ENSOARG00000016929
TCONS_00567455	0.0624267	0	0.180509	1.2034	0.714581	3.24466	0.0257263	4.94033	up
TCONS_00568746	0	0.0638534	0	0	1.86896	1.65633	0.0323855	6.44729	up	ENSOARG00000015488;ENSOARG00000015367
TCONS_00583211	8.7113	14.505	13.5962	0	3.29353	0.696047	3.62551e-05	-2.58504	down
TCONS_00584243	0.692229	5.75513	6.55428	0	0	0.110559	0.0024396	-6.30527	down
TCONS_00598444	0	0	0	9.11045	0	2.28682	0.0169578	Inf	up
TCONS_00599845	1.2781	1.85655	3.03574	0.0703944	0	0	0.00299766	-5.93758	down
TCONS_00606329	31.2686	38.2229	37.9541	4.61017	2.70081	7.73017	0.000435928	-2.27002	down	ENSOARG00000011910;ENSOARG00000011945
TCONS_00612013	0.92	0.80905	0.838806	0.0191729	0.0189748	0.038578	0.0300705	-4.49393	down	ENSOARG00000008045;ENSOARG00000007674;ENSOARG00000007890;ENSOARG00000008120;ENSOARG00000008151;ENSOARG00000008068;ENSOARG00000007922;ENSOARG00000008040
TCONS_00626002	0.424883	3.19699	2.00666	12.384	5.96592	10.7781	0.000596448	2.95055	up
TCONS_00628261	0.625314	1.72203	0	4.5806	4.93093	2.62757	0.00241723	2.98586	up	ENSOARG00000009888;ENSOARG00000009853;ENSOARG00000009814
TCONS_00629444	0	0	0	0.10152	0.341602	0.251934	0.00070965	Inf	up
TCONS_00631391	0	0.0522889	0	0.832703	0.882963	0.458767	0.00322853	6.01407	up	ENSOARG00000002991
TCONS_00637823	0.490852	1.07914	0.843917	0.0102294	0	0	0.000223913	-7.35157	down	ENSOARG00000017793	ENSOARG00000000497;ENSOARG00000007896
TCONS_00648386	0	0.486627	0	2.25757	1.58975	2.66435	0.000917343	4.37017	up	ENSOARG00000006766;ENSOARG00000006752
TCONS_00648963	0.246707	0.143345	0.49256	9.41647	5.70177	19.5485	0.000189734	5.84308	up	ENSOARG00000006596;ENSOARG00000006804;ENSOARG00000006752
TCONS_00652488	0	0.442478	0.64821	1.95227	3.26042	2.42443	0.0133283	3.38916	up	ENSOARG00000006752;ENSOARG00000006804;ENSOARG00000006596
TCONS_00685039	0	0	0	1.72427	2.66006	0	0.0219752	Inf	up	ENSOARG00000011367;ENSOARG00000011319;ENSOARG00000011353;ENSOARG00000011333;ENSOARG00000011341	ENSOARG00000013160;ENSOARG00000007896;ENSOARG00000000497
TCONS_00685981	0	0	0.220936	7.10534	7.06691	2.95182	4.64499e-08	6.80902	up	ENSOARG00000017690;ENSOARG00000017714;ENSOARG00000019300;ENSOARG00000019311;ENSOARG00000019288
TCONS_00696130	0	0.430467	0	0.979314	1.45379	1.43682	0.049215	3.80842	up	ENSOARG00000009645;ENSOARG00000009428;ENSOARG00000009740;ENSOARG00000009846
TCONS_00700998	1.25372	2.0317	0	0	0	0	0.027935	-Inf	down	ENSOARG00000019964;ENSOARG00000020414;ENSOARG00000019869;ENSOARG00000019949;ENSOARG00000019932;ENSOARG00000019917;ENSOARG00000019844;ENSOARG00000019864
TCONS_00740298	0.867511	0.775172	0.608106	0	0	0	0.00861377	-Inf	down	ENSOARG00000015015;ENSOARG00000014692;ENSOARG00000015099;ENSOARG00000014774;ENSOARG00000014681
TCONS_00758916	3.2429	1.96275	0.744204	14.4674	13.3752	8.98462	0.000954273	3.20738	up	ENSOARG00000017714;ENSOARG00000017690;ENSOARG00000019300;ENSOARG00000019311;ENSOARG00000019288
TCONS_00765472	0	0.0713157	0	0.8653	1.55215	2.33958	1.79992e-05	6.70003	up
TCONS_00773239	0.402334	0.340914	0.232672	0	0	0	0.0216878	-Inf	down
TCONS_00773240	0	0.129626	0	0.491502	0.645616	0.970978	0.00132783	4.66035	up
TCONS_00790558	0	0	0	0.566626	0.755822	1.53668	0.000315921	Inf	up
TCONS_00798841	0	0	0	0.43808	1.33679	0.679465	0.000105427	Inf	up
TCONS_00806384	1.01149	0.590118	0.751167	5.72809	3.13814	2.05814	0.00552412	2.77122	up	ENSOARG00000008043;ENSOARG00000007711;ENSOARG00000008176;ENSOARG00000007559;ENSOARG00000007992;ENSOARG00000008103;ENSOARG00000008265;ENSOARG00000008222
TCONS_00809893	0.25399	0.395998	0.146884	1.12286	1.6798	0.788135	0.0346756	2.77057	up	ENSOARG00000007579;ENSOARG00000007633;ENSOARG00000007777;ENSOARG00000014392;ENSOARG00000007513	ENSOARG00000009621
TCONS_00859837	0.213571	0	0.176442	1.31744	0.745047	2.48517	0.00654091	4.08057	up	ENSOARG00000012858
TCONS_00865034	0.347278	0	0	1.4007	1.46776	6.19625	0.0422754	5.2604	up	ENSOARG00000012858
TCONS_00870847	11.7421	13.5724	16.1897	2.82179	3.73691	2.63465	0.0396165	-1.59756	down	ENSOARG00000011740;ENSOARG00000011880;ENSOARG00000011542;ENSOARG00000011605	ENSOARG00000009621
TCONS_00882857	1.38375	2.51251	0.412817	0	0	0	0.00115741	-Inf	down
TCONS_00883310	0	0	0.0842077	2.57678	0	1.42327	0.0399562	6.06732	up	ENSOARG00000012858
TCONS_00906628	0.145062	0.200179	0.0998697	0	0.00790708	0	0.034469	-5.17599	down		ENSOARG00000005216;ENSOARG00000012270;ENSOARG00000017815;ENSOARG00000016651;ENSOARG00000000497
TCONS_00937158	0.345912	0.215574	0.483976	1.38526	1.48164	1.61006	0.010119	2.65979	up
TCONS_00947928	0.462704	0.188192	0.392458	0	0	0	0.00138456	-Inf	down	ENSOARG00000009769	ENSOARG00000000497;ENSOARG00000009621
TCONS_00948451	0.905638	0.811811	0.493875	0	0.072748	0.0739529	0.0327526	-3.3107	down	ENSOARG00000001675;ENSOARG00000002617;ENSOARG00000001749;ENSOARG00000001734
TCONS_00954392	0	0	0	2.05838	0.0191278	1.56529	0.00142934	Inf	up
TCONS_00958816	0	0.851042	0.726041	1.74251	7.66448	6.88242	0.00751388	3.97283	up	ENSOARG00000012892	ENSOARG00000008423
TCONS_00961754	0	1.53103	0	4.00556	3.70564	2.24853	0.00647015	3.3348	up	ENSOARG00000020165;ENSOARG00000020159;ENSOARG00000010948
TCONS_00962000	0	0	1.40061	4.23689	1.17823	2.50117	0.0317076	3.01022	up
TCONS_00963402	0	0.0682347	0.129361	2.22503	3.27745	1.35352	0.0018865	5.69195	up	ENSOARG00000010948;ENSOARG00000010773;ENSOARG00000010486;ENSOARG00000010554	ENSOARG00000010832
TCONS_00969992	0.613456	0	0.609194	0	0	0	0.0332133	-Inf	down
TCONS_01003630	0.161384	2.29736	0.972184	0	0	0	0.0255621	-Inf	down	ENSOARG00000008082;ENSOARG00000008137	ENSOARG00000009621
TCONS_01004846	0	0	0	0.703679	0.410702	0.580876	0.00144636	Inf	up	ENSOARG00000003972;ENSOARG00000004548;ENSOARG00000004743;ENSOARG00000004248;ENSOARG00000004266;ENSOARG00000004623;ENSOARG00000004256;ENSOARG00000004058;ENSOARG00000004319
TCONS_01008270	2.80541	0.79238	0.858407	0	0	0.0345446	0.00772815	-6.45104	down
TCONS_01009498	3.18325	2.41706	3.32716	0	0	0.705548	0.00811528	-3.09875	down	ENSOARG00000005961
TCONS_01009499	0.514862	1.10744	0.91615	0	0.0453345	0	0.00733103	-5.17282	down	ENSOARG00000005961
TCONS_01009935	0.279941	0	0.326624	0	0	0	0.0193435	-Inf	down	ENSOARG00000012814
TCONS_01011075	0.229622	1.16741	1.46071	0	0	0	0.0483948	-Inf	down	ENSOARG00000009806
TCONS_01011142	0.73182	0.868141	1.08155	0	0	0	0.00169964	-Inf	down	ENSOARG00000018078;ENSOARG00000008760;ENSOARG00000008896
TCONS_01013212	0.0221717	0	0.170961	1.58995	1.57352	6.31232	0.0142644	6.14854	up
TCONS_01016928	0.487048	0.193788	1.14298	0	0	0.0164274	0.0239903	-6.25082	down
TCONS_01019890	2.64844	1.34648	2.70284	0	0	0.120855	0.032215	-5.2357	down	ENSOARG00000009806
