# Supplementary material for: Genome-Wide Analysis Reveals Extensive Changes in LncRNAs during Skeletal Muscle Development in Hu Sheep
Source: Genes (Basel). 2017 Aug 1;8(8):191. doi: 10.3390/genes8080191 (PMC5575655; doi:10.3390/genes8080191)
Supplement: Supplementary file 1 [file genes-08-00191-s001.zip › Supplementary/Table S3.xlsx]

## Sheet: Fetus1_Fetus2_Fetus3_vs_lamb1_l
#ID	feature	Fetus1	Fetus2	Fetus3	lamb1	lamb2	lamb3	FDR	log2FC	regulated	COG_class	COG_class_annotation	GO_annotation	KEGG_annotation	Swissprot_annotation	nr_annotation
ENSOARG00000003123	lncRNA_target	12.8451	10.5868	11.2323	16.3476	11.5044	13.1369	0.0065097	0.778492	up	[S]	Function unknown	Biological Process: suckling behavior (GO:0001967);; Cellular Component: early endosome (GO:0005769);; Cellular Component: late endosome (GO:0005770);; Biological Process: positive regulation of cell proliferation (GO:0008284);; Biological Process: protein N-linked glycosylation via asparagine (GO:0018279);; Cellular Component: integral component of endoplasmic reticulum membrane (GO:0030176);; B…	K13989|1.01006e-149|pps:100975730|DERL2; derlin 2; K13989 Derlin-2/3 (A)	Derlin-2 GN=DERL2 OS=Pongo abelii (Sumatran orangutan) PE=2 SV=1	PREDICTED: derlin-2 isoform X1 [Physeter catodon]
ENSOARG00000015792	lncRNA_target	19.2223	15.2036	13.373	12.3459	10.8333	12.3036	0.838056	0.110322	up	--	--	Molecular Function: protein binding (GO:0005515);; Biological Process: tissue development (GO:0009888);; Biological Process: primary metabolic process (GO:0044238);; Biological Process: cellular macromolecule metabolic process (GO:0044260);; Cellular Component: extracellular region part (GO:0044421);; Cellular Component: intracellular part (GO:0044424);; Biological Process: skeletal system morpho…	--	Parotid hormone (Precursor) OS=Sus scrofa (Pig) PE=1 SV=2	PREDICTED: EH domain-binding protein 1-like protein 1 [Balaenoptera acutorostrata scammoni]
ENSOARG00000004262	lncRNA_target	56.578	40.7618	48.5473	24.7677	29.7074	25.8581	0.379463	-0.32476	down	--	--	Biological Process: system process (GO:0003008);; Molecular Function: nucleic acid binding (GO:0003676);; Molecular Function: catalytic activity (GO:0003824);; Molecular Function: protein binding (GO:0005515);; Cellular Component: nucleus (GO:0005634);; Biological Process: transcription, DNA-templated (GO:0006351);; Biological Process: cellular protein modification process (GO:0006464);; Biologic…	--	Nuclear ubiquitous casein and cyclin-dependent kinase substrate 1 GN=NUCKS1 OS=Bos taurus (Bovine) PE=2 SV=1	PREDICTED: nuclear ubiquitous casein and cyclin-dependent kinase substrate 1 [Pantholops hodgsonii]
ENSOARG00000013460	lncRNA_target	14.141	12.5496	10.5918	12.3098	9.73273	9.77239	0.434279	0.30513	up	[R]	General function prediction only	Cellular Component: Golgi membrane (GO:0000139);; Molecular Function: protein binding (GO:0005515);; Molecular Function: GTP binding (GO:0005525);; Cellular Component: endosome (GO:0005768);; Cellular Component: endoplasmic reticulum (GO:0005783);; Cellular Component: Golgi lumen (GO:0005796);; Cellular Component: plasma membrane (GO:0005886);; Cellular Component: cilium (GO:0005929);; Biological…	K07920|3.12749e-152|ptg:102963225|RAB33B; RAB33B, member RAS oncogene family; K07920 Ras-related protein Rab-33B (A)	Ras-related protein Rab-33B GN=RAB33B OS=Pongo abelii (Sumatran orangutan) PE=2 SV=1	PREDICTED: ras-related protein Rab-33B, partial [Pantholops hodgsonii]
ENSOARG00000009853	lncRNA_target	0.717706	0.543239	2.56161	7.16398	7.55225	7.4201	3.53442e-11	3.06055	up	[O]	Posttranslational modification, protein turnover, chaperones	Biological Process: protein peptidyl-prolyl isomerization (GO:0000413);; Biological Process: response to ischemia (GO:0002931);; Molecular Function: peptidyl-prolyl cis-trans isomerase activity (GO:0003755);; Cellular Component: nucleus (GO:0005634);; Cellular Component: mitochondrial proton-transporting ATP synthase complex (GO:0005753);; Cellular Component: mitochondrial matrix (GO:0005759);; C…	K09565|5.34857e-83|bom:102269922|PPIF; peptidylprolyl isomerase F; K09565 peptidyl-prolyl isomerase F (cyclophilin D) [EC:5.2.1.8] (A)	Peptidyl-prolyl cis-trans isomerase F, mitochondrial (Precursor) GN=PPIF OS=Bos taurus (Bovine) PE=1 SV=3	PREDICTED: peptidyl-prolyl cis-trans isomerase F, mitochondrial [Bison bison bison]
ENSOARG00000002809	lncRNA_target	2.83792	2.31548	2.92701	1.40919	1.51739	1.31868	0.416966	-0.396613	down	--	--	Molecular Function: DNA binding (GO:0003677);; Molecular Function: sequence-specific DNA binding transcription factor activity (GO:0003700);; Molecular Function: transcription coactivator activity (GO:0003713);; Cellular Component: nucleus (GO:0005634);; Cellular Component: cytoplasm (GO:0005737);; Biological Process: regulation of transcription, DNA-templated (GO:0006355);; Molecular Function: m…	--	Glucocorticoid modulatory element-binding protein 1 GN=GMEB1 OS=Bos taurus (Bovine) PE=2 SV=1	PREDICTED: glucocorticoid modulatory element-binding protein 1 isoform 1 [Ovis aries]
ENSOARG00000009518	lncRNA_target	36.2914	14.6006	18.4787	10.3219	11.6448	7.26645	0.342781	-0.702668	down	--	--	Biological Process: negative regulation of transcription from RNA polymerase II promoter (GO:0000122);; Molecular Function: core promoter sequence-specific DNA binding (GO:0001046);; Molecular Function: RNA polymerase II core promoter proximal region sequence-specific DNA binding transcription factor activity involved in positive regulation of transcription (GO:0001077);; Molecular Function: enha…	K09268|5.12239e-108|oas:101110976|SOX4; SRY (sex determining region Y)-box 4; K09268 transcription factor SOX4/11/12 (SOX group C) (A)	Transcription factor SOX-14 GN=SOX14 OS=Macaca fascicularis (Crab-eating macaque) PE=2 SV=1	PREDICTED: transcription factor SOX-4 [Ovis aries]
ENSOARG00000004378	lncRNA_target	0.830253	1.02643	0.856067	1.5654	0.671788	0.479727	0.645237	0.518977	up	[R]	General function prediction only	Cellular Component: exocyst (GO:0000145);; Molecular Function: protein binding (GO:0005515);; Molecular Function: GTP binding (GO:0005525);; Cellular Component: endoplasmic reticulum (GO:0005783);; Cellular Component: Golgi apparatus (GO:0005794);; Cellular Component: trans-Golgi network (GO:0005802);; Cellular Component: plasma membrane (GO:0005886);; Biological Process: small GTPase mediated si…	K07916|4.9074e-150|phd:102320335|RAB7L1; RAB7, member RAS oncogene family-like 1; K07916 Ras-related protein Rab-7L1 (A)	Ras-related protein Rab-7L1 GN=RAB29 OS=Pongo abelii (Sumatran orangutan) PE=2 SV=1	ras-related protein Rab-7L1 [Bos taurus]
ENSOARG00000014337	lncRNA_target	7.58031	5.74591	5.70821	5.15731	5.3364	5.33571	0.560168	0.272499	up	--	--	Cellular Component: chromatin (GO:0000785);; Cellular Component: nucleus (GO:0005634);; Cellular Component: cytoplasm (GO:0005737);; Cellular Component: centrosome (GO:0005813);; Biological Process: DNA metabolic process (GO:0006259);; Biological Process: regulation of transcription, DNA-templated (GO:0006355);; Molecular Function: zinc ion binding (GO:0008270);; Biological Process: protein ubiqu…	K13196|0|oas:101107647|DPF2; D4, zinc and double PHD fingers family 2; K13196 zinc finger protein ubi-d4 (A)	Histone acetyltransferase KAT6B GN=KAT6B OS=Macaca fascicularis (Crab-eating macaque) PE=2 SV=1	zinc finger protein ubi-d4 [Bos taurus]
ENSOARG00000004792	lncRNA_target	1.12041	1.44134	1.49754	2.08256	2.97557	3.10504	5.02487e-05	1.53564	up	[J]	Translation, ribosomal structure and biogenesis	Biological Process: skeletal system development (GO:0001501);; Molecular Function: protein binding (GO:0005515);; Biological Process: glycogen metabolic process (GO:0005977);; Biological Process: organ morphogenesis (GO:0009887);; Biological Process: tissue development (GO:0009888);; Biological Process: primary metabolic process (GO:0044238);; Biological Process: cellular macromolecule metabolic …	K07189|0|oas:101113779|PPP1R3D; protein phosphatase 1, regulatory subunit 3D; K07189 protein phosphatase 1 regulatory subunit 3A/B/C/D/E (A)	Protein phosphatase 1 regulatory subunit 3B GN=PPP1R3B OS=Bos taurus (Bovine) PE=2 SV=1	PREDICTED: protein phosphatase 1 regulatory subunit 3D [Ovis aries]
ENSOARG00000006910	lncRNA_target	9.48099	4.47528	6.26652	4.0261	3.16961	3.10924	0.415763	-0.42589	down	--	--	Molecular Function: oxygen transporter activity (GO:0005344);; Molecular Function: iron ion binding (GO:0005506);; Biological Process: oxygen transport (GO:0015671);; Molecular Function: oxygen binding (GO:0019825);; Molecular Function: heme binding (GO:0020037);; Cellular Component: neuron projection (GO:0043005);; Cellular Component: neuronal cell body (GO:0043025);;	--	Myoglobin GN=MB OS=Erinaceus europaeus (Western European hedgehog) PE=1 SV=2	cytoglobin [Ovis aries]
ENSOARG00000012529	lncRNA_target	6.62463	2.28653	3.92073	2.6853	3.68733	1.74873	0.931609	-0.120064	down	--	--	Cellular Component: chromosome, centromeric region (GO:0000775);; Cellular Component: nucleus (GO:0005634);;	K11504|0|chx:102178196|CENPL; centromere protein L; K11504 centromere protein L (A)	Centromere protein L GN=CENPL OS=Bos taurus (Bovine) PE=2 SV=1	PREDICTED: centromere protein L [Ovis aries]
ENSOARG00000003672	lncRNA_target	22.3395	10.9285	13.2801	29.4882	29.9196	33.0962	1.94661e-09	1.54202	up	[S]	Function unknown	Biological Process: skeletal system development (GO:0001501);; Molecular Function: protein binding (GO:0005515);; Cellular Component: proteinaceous extracellular matrix (GO:0005578);; Cellular Component: endoplasmic reticulum membrane (GO:0005789);; Biological Process: cell communication (GO:0007154);; Biological Process: heart development (GO:0007507);; Biological Process: muscle organ developme…	--	Junctophilin-2 GN=JPH2 OS=Oryctolagus cuniculus (Rabbit) PE=2 SV=1	PREDICTED: junctophilin-2 [Lipotes vexillifer]
ENSOARG00000001269	lncRNA_target	8.79127	6.39225	7.75779	8.02298	6.09157	6.76167	0.26883	0.402825	up	--	--	Cellular Component: mitochondrion (GO:0005739);; Biological Process: cholesterol metabolic process (GO:0008203);; Biological Process: glucocorticoid metabolic process (GO:0008211);; Biological Process: anatomical structure morphogenesis (GO:0009653);; Molecular Function: cholesterol binding (GO:0015485);; Molecular Function: cholesterol transporter activity (GO:0017127);; Biological Process: chol…	K16931|0|oas:443122|STAR; steroidogenic acute regulatory protein; K16931 steroidogenic acute regulatory protein, mitochondrial (A)	Steroidogenic acute regulatory protein, mitochondrial (Precursor) GN=STAR OS=Ovis aries (Sheep) PE=1 SV=2	steroidogenic acute regulatory protein, mitochondrial precursor [Ovis aries]
ENSOARG00000014654	lncRNA_target	4.2461	4.21827	4.50633	2.66904	3.81667	3.38741	0.832913	0.135969	up	[O]	Posttranslational modification, protein turnover, chaperones	Biological Process: skeletal system development (GO:0001501);; Molecular Function: protein binding (GO:0005515);; Cellular Component: proteinaceous extracellular matrix (GO:0005578);; Cellular Component: cytoskeleton (GO:0005856);; Biological Process: organ morphogenesis (GO:0009887);; Biological Process: tissue development (GO:0009888);; Biological Process: macromolecule metabolic process (GO:00…	--	Krev interaction trapped protein 1 GN=KRIT1 OS=Bos taurus (Bovine) PE=2 SV=1	PREDICTED: FERM domain-containing protein 8 isoform X1 [Capra hircus]
ENSOARG00000019300	lncRNA_target	52.0606	74.9566	66.22	154.348	185.248	212.412	1.00607e-09	2.04148	up	[G]	Carbohydrate transport and metabolism	Molecular Function: 6-phosphofructokinase activity (GO:0003872);; Molecular Function: ATP binding (GO:0005524);; Cellular Component: 6-phosphofructokinase complex (GO:0005945);; Biological Process: fructose 6-phosphate metabolic process (GO:0006002);; Biological Process: glycolytic process (GO:0006096);; Molecular Function: protein C-terminus binding (GO:0008022);; Biological Process: response to…	K00850|0|oas:443489|phosphofructokinase; K00850 6-phosphofructokinase 1 [EC:2.7.1.11] (A)	ATP-dependent 6-phosphofructokinase, muscle type {ECO:0000255|HAMAP-Rule:MF_03184} GN=PFKM OS=Bos taurus (Bovine) PE=2 SV=1	PREDICTED: LOW QUALITY PROTEIN: 6-phosphofructokinase, muscle type [Ovis aries]
ENSOARG00000020159	lncRNA_target	0.0762585	0.96971	0.072581	0.48209	1.0979	1.63913	0.162366	2.0233	up	[J]	Translation, ribosomal structure and biogenesis	Molecular Function: structural constituent of ribosome (GO:0003735);; Cellular Component: large ribosomal subunit (GO:0015934);; Biological Process: negative regulation of translation (GO:0017148);; Cellular Component: cytosolic large ribosomal subunit (GO:0022625);; Biological Process: cellular response to interferon-gamma (GO:0071346);; Biological Process: negative regulation of formation of tr…	K02872|1.73826e-123|oas:101109545|60S ribosomal protein L13a-like; K02872 large subunit ribosomal protein L13Ae (A)	60S ribosomal protein L13a GN=RPL13A OS=Bos taurus (Bovine) PE=2 SV=3	PREDICTED: 60S ribosomal protein L13a-like [Ovis aries]
ENSOARG00000002843	lncRNA_target	9.90992	10.1497	11.427	5.16107	7.04222	6.48587	0.580758	-0.223164	down	[R]	General function prediction only	Molecular Function: nucleotide binding (GO:0000166);; Biological Process: nuclear-transcribed mRNA catabolic process (GO:0000956);; Biological Process: selenocysteine incorporation (GO:0001514);; Molecular Function: RNA binding (GO:0003723);; Molecular Function: protein binding (GO:0005515);; Cellular Component: nucleus (GO:0005634);; Cellular Component: cytoplasm (GO:0005737);; Cellular Componen…	--	tRNA selenocysteine 1-associated protein 1 GN=TRNAU1AP OS=Bos taurus (Bovine) PE=2 SV=1	PREDICTED: tRNA selenocysteine 1-associated protein 1 [Ovis aries]
ENSOARG00000015942	lncRNA_target	2.68124	2.57941	2.81738	6.34901	4.35754	5.61459	1.27491e-07	1.5498	up	--	--	Biological Process: negative regulation of transcription from RNA polymerase II promoter (GO:0000122);; Molecular Function: transcription coactivator activity (GO:0003713);; Molecular Function: ubiquitin thiolesterase activity (GO:0004221);; Cellular Component: nucleus (GO:0005634);; Cellular Component: cell cortex (GO:0005938);; Biological Process: ubiquitin-dependent protein catabolic process (…	K11833|0|oas:101109478|USP2; ubiquitin specific peptidase 2; K11833 ubiquitin carboxyl-terminal hydrolase 2/21 [EC:3.4.19.12] (A)	Ubiquitin carboxyl-terminal hydrolase 2 GN=USP2 OS=Bos taurus (Bovine) PE=2 SV=1	PREDICTED: ubiquitin carboxyl-terminal hydrolase 2 isoform 1 [Ovis aries]
ENSOARG00000003539	lncRNA_target	3.59142	3.02891	3.45664	3.35663	3.88436	3.88217	0.261452	0.67785	up	--	--	--	--	--	PREDICTED: RPA-interacting protein isoform 1 [Ovis aries]
ENSOARG00000013062	lncRNA_target	22.5656	67.677	39.6134	28.9207	30.8643	37.7362	0.953236	0.10051	up	[S]	Function unknown	Molecular Function: p53 binding (GO:0002039);; Cellular Component: chromosome (GO:0005694);; Biological Process: regulation of transcription, DNA-templated (GO:0006355);; Molecular Function: histone-lysine N-methyltransferase activity (GO:0018024);; Biological Process: peptidyl-lysine monomethylation (GO:0018026);; Biological Process: peptidyl-lysine dimethylation (GO:0018027);; Biological Proces…	K11431|0|nle:100602353|uncharacterized LOC100602353; K11431 histone-lysine N-methyltransferase SETD7 [EC:2.1.1.43] (A)	MORN repeat-containing protein 4 GN=MORN4 OS=Bos taurus (Bovine) PE=2 SV=1	PREDICTED: histone-lysine N-methyltransferase SETD7 [Ovis aries]
ENSOARG00000002828	lncRNA_target	8.94824	9.72755	9.76196	14.3223	10.5996	11.8433	0.003607	0.900405	up	[K]	Transcription	Cellular Component: transcription factor TFIID complex (GO:0005669);; Biological Process: DNA-templated transcription, initiation (GO:0006352);; Biological Process: regulation of transcription, DNA-templated (GO:0006355);; Molecular Function: protein heterodimerization activity (GO:0046982);;	K03126|4.845e-157|chx:102178120|TAF12; TAF12 RNA polymerase II, TATA box binding protein (TBP)-associated factor, 20kDa; K03126 transcription initiation factor TFIID subunit 12 (A)	Transcription initiation factor TFIID subunit 12 GN=TAF12 OS=Bos taurus (Bovine) PE=2 SV=1	PREDICTED: transcription initiation factor TFIID subunit 12 isoform 3 [Ovis aries]
ENSOARG00000009621	lncRNA_target	41.6652	26.5636	30.3692	14.0208	20.1665	10.4608	0.106935	-0.614048	down	--	--	--	--	--	PREDICTED: lipoma HMGIC fusion partner-like isoform X1 [Sus scrofa]
ENSOARG00000015267	lncRNA_target	29.2711	20.8111	21.4126	17.1685	17.691	12.8799	0.921897	-0.0496718	down	--	--	Molecular Function: protein binding (GO:0005515);; Biological Process: cell adhesion (GO:0007155);; Biological Process: signal transduction (GO:0007165);; Biological Process: nervous system development (GO:0007399);; Biological Process: organ morphogenesis (GO:0009887);; Cellular Component: membrane (GO:0016020);; Biological Process: cellular component organization (GO:0016043);; Biological Proce…	K06534|0|oas:101115652|MCAM; melanoma cell adhesion molecule; K06534 melanoma cell adhesion molecule (A)	Basal cell adhesion molecule (Precursor) GN=BCAM OS=Bos taurus (Bovine) PE=2 SV=2	PREDICTED: cell surface glycoprotein MUC18 [Capra hircus]
ENSOARG00000001359	lncRNA_target	11.2151	12.2682	11.5576	8.90924	9.21422	8.34127	0.777957	0.122055	up	--	--	Cellular Component: cytoplasm (GO:0005737);; Cellular Component: centrosome (GO:0005813);; Molecular Function: metal ion binding (GO:0046872);;	K16545|0|oas:101112451|DDHD2; DDHD domain containing 2; K16545 phospholipase DDHD2 [EC:3.1.1.-] (A)	Phospholipase DDHD1 GN=DDHD1 OS=Bos taurus (Bovine) PE=1 SV=1	PREDICTED: phospholipase DDHD2 isoform 1 [Ovis aries]
ENSOARG00000017054	lncRNA_target	4.20561	2.62275	2.1484	1.85785	2.60539	2.28588	0.901526	0.131954	up	--	--	Molecular Function: zinc ion binding (GO:0008270);; Biological Process: anatomical structure morphogenesis (GO:0009653);; Biological Process: single-organism cellular process (GO:0044763);; Biological Process: single-organism developmental process (GO:0044767);; Biological Process: organ development (GO:0048513);; Biological Process: regulation of cellular process (GO:0050794);;	K15693|0|oas:101108946|RNF26; ring finger protein 26; K15693 RING finger protein 26 (A)	Collagen alpha-1(I) chain (Precursor) GN=COL1A1 OS=Bos taurus (Bovine) PE=1 SV=3	PREDICTED: RING finger protein 26 [Ovis aries]
ENSOARG00000004182	lncRNA_target	4.44121	1.7862	1.4561	2.71278	0.355797	3.31569	0.896004	0.316961	up	--	--	Biological Process: negative regulation of transcription from RNA polymerase II promoter (GO:0000122);; Molecular Function: RNA polymerase II regulatory region sequence-specific DNA binding (GO:0000977);; Biological Process: immune system process (GO:0002376);; Molecular Function: chromatin binding (GO:0003682);; Molecular Function: sequence-specific DNA binding transcription factor activity (GO:…	K04376|0|oas:101114794|ELK4; ELK4, ETS-domain protein (SRF accessory protein 1); K04376 ETS domain-containing protein Elk-4 (A)	ETS translocation variant 1 GN=ETV1 OS=Bos taurus (Bovine) PE=2 SV=1	PREDICTED: ETS domain-containing protein Elk-4 [Ovis aries]
ENSOARG00000009230	lncRNA_target	105.321	73.8986	105.595	78.5578	66.4864	64.9795	0.791577	0.0969142	up	--	--	Cellular Component: proteinaceous extracellular matrix (GO:0005578);; Cellular Component: extracellular space (GO:0005615);; Biological Process: cell adhesion (GO:0007155);; Biological Process: negative regulation of cell proliferation (GO:0008285);; Biological Process: collagen fibril organization (GO:0030199);;	--	Dermatopontin (Precursor) GN=DPT OS=Bos taurus (Bovine) PE=1 SV=3	PREDICTED: dermatopontin [Ovis aries]
ENSOARG00000003688	lncRNA_target	10.0866	10.2483	10.2464	5.46214	6.44617	5.85391	0.473796	-0.254624	down	--	--	Cellular Component: nucleus (GO:0005634);;	K14318|0|chx:102171645|NUP88; nucleoporin 88kDa; K14318 nuclear pore complex protein Nup88 (A)	--	PREDICTED: nuclear pore complex protein Nup88 [Pantholops hodgsonii]
ENSOARG00000008629	lncRNA_target	14.7292	20.2933	18.1658	5.73039	5.83093	6.0822	0.000187953	-1.06702	down	--	--	Cellular Component: lipid particle (GO:0005811);; Biological Process: transport (GO:0006810);; Biological Process: tissue development (GO:0009888);; Cellular Component: endosome membrane (GO:0010008);; Biological Process: macromolecule localization (GO:0033036);; Cellular Component: intracellular membrane-bounded organelle (GO:0043231);; Cellular Component: extracellular region part (GO:0044421);…	--	Perilipin-3 GN=PLIN3 OS=Sus scrofa (Pig) PE=2 SV=1	PREDICTED: perilipin-3 [Ovis aries]
ENSOARG00000006862	lncRNA_target	3.75121	2.22091	3.09359	2.97847	2.85445	2.67856	0.386151	0.44969	up	--	--	Cellular Component: nucleus (GO:0005634);; Biological Process: protein glycosylation (GO:0006486);; Molecular Function: sialyltransferase activity (GO:0008373);; Cellular Component: integral component of Golgi membrane (GO:0030173);; Biological Process: cellular metabolic process (GO:0044237);; Biological Process: primary metabolic process (GO:0044238);; Biological Process: organic substance meta…	K06616|0|oas:101103907|ST6GALNAC2; ST6 (alpha-N-acetyl-neuraminyl-2,3-beta-galactosyl-1,3)-N-acetylgalactosaminide alpha-2,6-sialyltransferase 2; K06616 alpha-N-acetylgalactosaminide alpha-2,6-sialyltransferase (sialyltransferase 7B) [EC:2.4.99.-] (A)	CMP-N-acetylneuraminate-beta-galactosamide-alpha-2,3-sialyltransferase 2 GN=ST3GAL2 OS=Pan troglodytes (Chimpanzee) PE=2 SV=1	PREDICTED: alpha-N-acetylgalactosaminide alpha-2,6-sialyltransferase 2 [Ovis aries]
ENSOARG00000019826	lncRNA_target	475	725.154	719.169	413.386	367.502	352.979	0.579957	-0.239397	down	[J]	Translation, ribosomal structure and biogenesis	Molecular Function: structural constituent of ribosome (GO:0003735);; Cellular Component: ribosome (GO:0005840);; Biological Process: translation (GO:0006412);; Cellular Component: cytosolic large ribosomal subunit (GO:0022625);; Molecular Function: metal ion binding (GO:0046872);;	K02921|2.04911e-59|umr:103662778|RPL37A; ribosomal protein L37a; K02921 large subunit ribosomal protein L37Ae (A)	60S ribosomal protein L37a GN=RPL37A OS=Pongo abelii (Sumatran orangutan) PE=3 SV=3	Chain p, Structure Of The Mammalian 60s Ribosomal Subunit (this Entry Contains The Large Ribosomal Proteins)
ENSOARG00000003235	lncRNA_target	4.16412	3.91518	2.67748	2.63426	2.43648	2.47614	1	0.0231666	up	[L]	Replication, recombination and repair	Molecular Function: rDNA binding (GO:0000182);; Molecular Function: ATP binding (GO:0005524);; Cellular Component: nucleus (GO:0005634);; Cellular Component: nucleoplasm (GO:0005654);; Cellular Component: nucleolus (GO:0005730);; Cellular Component: cytoplasm (GO:0005737);; Molecular Function: ATP-dependent helicase activity (GO:0008026);; Biological Process: cellular process (GO:0009987);; Biolo…	K17820|0|phd:102330611|DHX33; DEAH (Asp-Glu-Ala-His) box polypeptide 33; K17820 ATP-dependent RNA helicase DHX33 [EC:3.6.4.13] (A)	Probable ATP-dependent RNA helicase DHX35 GN=DHX35 OS=Pongo abelii (Sumatran orangutan) PE=2 SV=1	PREDICTED: putative ATP-dependent RNA helicase DHX33 [Pantholops hodgsonii]
ENSOARG00000011736	lncRNA_target	14.1799	13.7683	12.0016	11.4784	10.9796	10.819	0.476014	0.268279	up	--	--	--	--	Atherin GN=SAMD1 OS=Oryctolagus cuniculus (Rabbit) PE=2 SV=1	PREDICTED: protein FAM8A1 [Ovis aries]
ENSOARG00000002939	lncRNA_target	6.22878	6.14694	6.76047	3.69955	4.1161	4.87765	0.908367	-0.0566379	down	[DZ]	--	Biological Process: G1/S transition of mitotic cell cycle (GO:0000082);; Cellular Component: nuclear chromatin (GO:0000790);; Cellular Component: condensed nuclear chromosome (GO:0000794);; Molecular Function: Ran guanyl-nucleotide exchange factor activity (GO:0005087);; Cellular Component: cytoplasm (GO:0005737);; Biological Process: mitotic spindle organization (GO:0007052);; Biological Process…	K11493|0|oas:101102961|RCC1; regulator of chromosome condensation 1; K11493 regulator of chromosome condensation (A)	X-linked retinitis pigmentosa GTPase regulator (Precursor) GN=RPGR OS=Canis familiaris (Dog) PE=2 SV=1	PREDICTED: regulator of chromosome condensation isoform 1 [Ovis aries]
ENSOARG00000003381	lncRNA_target	31.2008	39.5545	41.595	64.0655	53.0672	52.0839	7.60711e-06	1.11479	up	--	--	Biological Process: negative regulation of transcription from RNA polymerase II promoter (GO:0000122);; Molecular Function: complement component C1q binding (GO:0001849);; Molecular Function: transcription corepressor activity (GO:0003714);; Molecular Function: mRNA binding (GO:0003729);; Molecular Function: hyaluronic acid binding (GO:0005540);; Cellular Component: extracellular region (GO:00055…	K15414|0|oas:101106021|C1QBP; complement component 1, q subcomponent binding protein; K15414 complement component 1 Q subcomponent-binding protein, mitochondrial (A)	Complement component 1 Q subcomponent-binding protein, mitochondrial (Precursor) GN=C1QBP OS=Bos taurus (Bovine) PE=2 SV=1	PREDICTED: complement component 1 Q subcomponent-binding protein, mitochondrial [Ovis aries]
ENSOARG00000004234	lncRNA_target	0.629081	2.04351	1.95127	0.560656	1.01552	0.993102	0.764381	-0.336986	down	[GEPR]	--	Biological Process: skeletal system development (GO:0001501);; Molecular Function: binding (GO:0005488);; Cellular Component: collagen trimer (GO:0005581);; Biological Process: organ morphogenesis (GO:0009887);; Biological Process: tissue development (GO:0009888);; Cellular Component: integral component of membrane (GO:0016021);; Cellular Component: intracellular membrane-bounded organelle (GO:00…	K15379|0|oas:101115050|SLC45A3; solute carrier family 45, member 3; K15379 solute carrier family 45, member 3 (A)	Solute carrier family 45 member 3 GN=SLC45A3 OS=Macaca fascicularis (Crab-eating macaque) PE=2 SV=1	PREDICTED: solute carrier family 45 member 3 [Ovis aries]
ENSOARG00000006979	lncRNA_target	2.61394	2.73915	2.05251	12.3066	10.8377	5.31646	0.000134045	2.45915	up	--	--	Cellular Component: Golgi membrane (GO:0000139);; Molecular Function: serine-type endopeptidase activity (GO:0004252);; Cellular Component: endoplasmic reticulum membrane (GO:0005789);; Cellular Component: plasma membrane (GO:0005886);; Biological Process: proteolysis (GO:0006508);; Biological Process: cell proliferation (GO:0008283);; Cellular Component: integral component of membrane (GO:001602…	--	Inactive rhomboid protein 2 GN=RHBDF2 OS=Canis familiaris (Dog) PE=2 SV=1	PREDICTED: inactive rhomboid protein 2 [Ovis aries]
ENSOARG00000004441	lncRNA_target	5.84942	6.17822	3.89653	4.12359	4.27749	4.07569	0.749673	0.178706	up	[P]	Inorganic ion transport and metabolism	Cellular Component: plasma membrane (GO:0005886);; Biological Process: cation transport (GO:0006812);; Molecular Function: cation transmembrane transporter activity (GO:0008324);; Cellular Component: integral component of membrane (GO:0016021);;	K15122|0|oas:101115722|SLC41A1; solute carrier family 41, member 1; K15122 solute carrier family 41 (A)	Solute carrier family 41 member 1 GN=SLC41A1 OS=Pongo abelii (Sumatran orangutan) PE=2 SV=1	PREDICTED: LOW QUALITY PROTEIN: solute carrier family 41 member 1 [Ovis aries]
ENSOARG00000013011	lncRNA_target	12.7311	17.4997	14.4963	7.92953	8.80064	10.5767	0.626502	-0.182782	down	--	--	--	K15690|0|oas:101114887|RC3H1; ring finger and CCCH-type domains 1; K15690 RING finger and CCCH-type zinc finger domain-containing protein (A)	Parotid hormone (Precursor) OS=Sus scrofa (Pig) PE=1 SV=2	PREDICTED: roquin isoform 1 [Ovis aries]
ENSOARG00000012642	lncRNA_target	1.82896	1.6885	2.37377	1.6399	2.27648	1.31755	0.452618	0.349576	up	[J]	Translation, ribosomal structure and biogenesis	Molecular Function: nucleic acid binding (GO:0003676);; Molecular Function: aspartate-tRNA ligase activity (GO:0004815);; Molecular Function: ATP binding (GO:0005524);; Cellular Component: nucleus (GO:0005634);; Cellular Component: mitochondrial matrix (GO:0005759);; Biological Process: tRNA aminoacylation for protein translation (GO:0006418);; Molecular Function: protein homodimerization activit…	K01876|0|oas:101114203|DARS2; aspartyl-tRNA synthetase 2, mitochondrial; K01876 aspartyl-tRNA synthetase [EC:6.1.1.12] (A)	Aspartate--tRNA ligase, mitochondrial (Precursor) GN=DARS2 OS=Bos taurus (Bovine) PE=2 SV=1	PREDICTED: aspartate--tRNA ligase, mitochondrial [Ovis aries]
ENSOARG00000019288	lncRNA_target	5.95137	5.8199	5.88728	5.51882	4.66787	6.33303	0.199281	0.441636	up	[R]	General function prediction only	Biological Process: reproduction (GO:0000003);; Cellular Component: nucleus (GO:0005634);; Cellular Component: cytoplasm (GO:0005737);; Molecular Function: cytoskeletal protein binding (GO:0008092);; Biological Process: regulation of signal transduction (GO:0009966);; Biological Process: regulation of gene expression (GO:0010468);; Biological Process: RNA metabolic process (GO:0016070);; Biologic…	K10330|0|ssc:100621000|ASB8; ankyrin repeat and SOCS box containing 8; K10330 ankyrin repeat and SOCS box protein 8 (A)	Ankyrin repeat and SOCS box protein 8 GN=ASB8 OS=Bos taurus (Bovine) PE=2 SV=1	PREDICTED: ankyrin repeat and SOCS box protein 8 isoform X1 [Equus caballus]
ENSOARG00000005476	lncRNA_target	9.50967	9.25487	6.77261	5.86411	9.2774	10.6029	0.300952	0.550443	up	--	--	Molecular Function: protein serine/threonine kinase activity (GO:0004674);; Molecular Function: ATP binding (GO:0005524);;	K08868|0|oas:101116008|ALPK2; alpha-kinase 2; K08868 alpha-kinase (A)	Myosin light chain kinase, smooth muscle, deglutamylated form GN=MYLK OS=Bos taurus (Bovine) PE=1 SV=1	PREDICTED: alpha-protein kinase 2 [Ovis aries]
ENSOARG00000015561	lncRNA_target	11.0516	10.4871	9.89753	6.45022	6.24797	7.06482	0.735186	-0.134202	down	--	--	Molecular Function: identical protein binding (GO:0042802);;	--	--	PREDICTED: Sjoegren syndrome/scleroderma autoantigen 1 isoform X1 [Bison bison bison]
ENSOARG00000012816	lncRNA_target	4.2053	2.37176	3.01132	0.765606	1.12905	0.928389	0.000693713	-1.22258	down	[R]	General function prediction only	Molecular Function: nucleic acid binding (GO:0003676);; Molecular Function: binding (GO:0005488);; Cellular Component: intracellular (GO:0005622);; Cellular Component: nucleus (GO:0005634);; Biological Process: gene expression (GO:0010467);; Biological Process: cellular macromolecule biosynthetic process (GO:0034645);; Biological Process: primary metabolic process (GO:0044238);; Molecular Functio…	K10509|0|phd:102343286|ZBTB37; zinc finger and BTB domain containing 37; K10509 zinc finger and BTB domain-containing protein 37 (A)	Zinc finger and BTB domain-containing protein 6 GN=ZBTB6 OS=Bos taurus (Bovine) PE=2 SV=1	PREDICTED: zinc finger and BTB domain-containing protein 37 isoform 1 [Ovis aries]
ENSOARG00000010948	lncRNA_target	25.526	23.0592	21.3367	25.5039	25.8329	23.125	0.0281792	0.622379	up	[S]	Function unknown	Cellular Component: early endosome (GO:0005769);; Cellular Component: late endosome (GO:0005770);; Cellular Component: integral component of endoplasmic reticulum membrane (GO:0030176);; Biological Process: ER-associated ubiquitin-dependent protein catabolic process (GO:0030433);; Biological Process: endoplasmic reticulum unfolded protein response (GO:0030968);; Biological Process: retrograde pro…	K11519|7.35508e-165|phd:102320106|DERL1; derlin 1; K11519 Derlin-1 (A)	Derlin-1 GN=DERL1 OS=Bos taurus (Bovine) PE=2 SV=1	derlin-1 [Bos taurus]
ENSOARG00000019311	lncRNA_target	11.8777	12.1547	8.63669	4.18049	5.06578	3.85881	0.00619397	-0.791181	down	[O]	Posttranslational modification, protein turnover, chaperones	Cellular Component: nucleus (GO:0005634);; Cellular Component: cytoplasm (GO:0005737);; Biological Process: transport (GO:0006810);; Biological Process: activation of cysteine-type endopeptidase activity involved in apoptotic process (GO:0006919);; Biological Process: regulation of definitive erythrocyte differentiation (GO:0010724);; Cellular Component: membrane (GO:0016020);; Cellular Component…	K08592|0|oas:101108642|SENP1; SUMO1/sentrin specific peptidase 1; K08592 sentrin-specific protease 1 [EC:3.4.22.68] (A)	Sentrin-specific protease 1 GN=SENP1 OS=Pongo abelii (Sumatran orangutan) PE=2 SV=1	PREDICTED: sentrin-specific protease 1 [Ovis aries]
ENSOARG00000015373	lncRNA_target	21.2346	19.9392	24.0035	15.4018	14.684	16.6184	0.902209	0.0535073	up	[J]	Translation, ribosomal structure and biogenesis	Molecular Function: translation initiation factor activity (GO:0003743);; Biological Process: translational initiation (GO:0006413);;	K03236|7.18305e-66|cfa:611715|EIF1AX; eukaryotic translation initiation factor 1A, X-chromosomal-like; K03236 translation initiation factor 1A (A)	Eukaryotic translation initiation factor 1A, X-chromosomal GN=EIF1AX OS=Pongo abelii (Sumatran orangutan) PE=2 SV=3	PREDICTED: eukaryotic translation initiation factor 1A, X-chromosomal isoform 1 [Equus caballus]
ENSOARG00000005831	lncRNA_target	5.96869	5.45281	5.33226	1.68805	3.04303	2.60538	0.043274	-0.659222	down	--	--	Molecular Function: metal ion binding (GO:0046872);;	--	--	PREDICTED: zinc finger protein 451 isoform X6 [Bubalus bubalis]
ENSOARG00000015673	lncRNA_target	3.83498	2.68827	3.50423	2.63092	4.83158	3.08396	0.169502	0.602855	up	--	--	Molecular Function: protein binding (GO:0005515);; Biological Process: anatomical structure morphogenesis (GO:0009653);; Biological Process: tissue development (GO:0009888);; Biological Process: Wnt signaling pathway (GO:0016055);; Cellular Component: intracellular membrane-bounded organelle (GO:0043231);; Biological Process: primary metabolic process (GO:0044238);; Cellular Component: cytoplasmi…	--	Cubilin (Precursor) GN=CUBN OS=Canis familiaris (Dog) PE=1 SV=1	PREDICTED: LOW QUALITY PROTEIN: membrane frizzled-related protein [Ovis aries]
ENSOARG00000015469	lncRNA_target	11.827	19.96	18.1211	16.4545	17.4949	19.7238	0.045841	0.627604	up	[RTKL]	--	Molecular Function: nucleotide binding (GO:0000166);; Biological Process: mitotic cell cycle (GO:0000278);; Molecular Function: magnesium ion binding (GO:0000287);; Biological Process: toll-like receptor signaling pathway (GO:0002224);; Biological Process: regulation of immune system process (GO:0002682);; Biological Process: system process (GO:0003008);; Molecular Function: protein serine/threon…	K04373|0|ssc:100522174|RPS6KA3; ribosomal protein S6 kinase, 90kDa, polypeptide 3; K04373 p90 ribosomal S6 kinase [EC:2.7.11.1] (A)	Ribosomal protein S6 kinase alpha-5 GN=RPS6KA5 OS=Pongo abelii (Sumatran orangutan) PE=2 SV=1	PREDICTED: ribosomal protein S6 kinase alpha-3 isoform X1 [Bubalus bubalis]
ENSOARG00000001325	lncRNA_target	2.67157	3.05492	2.48887	1.46894	1.68284	1.45993	0.48242	-0.30708	down	--	--	Molecular Function: protein binding (GO:0005515);; Cellular Component: extracellular region (GO:0005576);; Cellular Component: nucleus (GO:0005634);; Cellular Component: cytosol (GO:0005829);; Cellular Component: plasma membrane (GO:0005886);; Biological Process: embryo development (GO:0009790);; Biological Process: organ morphogenesis (GO:0009887);; Biological Process: regulation of gene express…	K09558|0|oas:101118503|BAG4; BCL2-associated athanogene 4; K09558 BCL2-associated athanogene 4 (A)	BAG family molecular chaperone regulator 5 GN=BAG5 OS=Bos taurus (Bovine) PE=2 SV=1	PREDICTED: BAG family molecular chaperone regulator 4 [Ovis aries]
ENSOARG00000014886	lncRNA_target	8.40078	7.51126	7.29267	8.97318	8.21106	8.56595	0.0169219	0.684777	up	--	--	Molecular Function: protein kinase activity (GO:0004672);; Molecular Function: ATP binding (GO:0005524);; Cellular Component: endoplasmic reticulum-Golgi intermediate compartment (GO:0005793);; Cellular Component: cis-Golgi network (GO:0005801);; Cellular Component: microtubule organizing center (GO:0005815);; Biological Process: retrograde vesicle-mediated transport, Golgi to ER (GO:0006890);; C…	K08876|0|oas:101122739|SCYL1; SCY1-like 1 (S. cerevisiae); K08876 SCY1-like protein 1 (A)	N-terminal kinase-like protein GN=SCYL1 OS=Bos taurus (Bovine) PE=2 SV=1	PREDICTED: N-terminal kinase-like protein [Ovis aries]
ENSOARG00000016042	lncRNA_target	38.5734	24.3634	44.1197	18.5361	29.7785	19.5558	0.890702	-0.127167	down	--	--	Biological Process: angiogenesis (GO:0001525);; Molecular Function: Rho GTPase activator activity (GO:0005100);; Molecular Function: integrin binding (GO:0005178);; Cellular Component: endoplasmic reticulum (GO:0005783);; Biological Process: negative regulation of protein kinase activity (GO:0006469);; Biological Process: cytoskeleton organization (GO:0007010);; Cellular Component: apical plasma …	K06514|8.45369e-97|oas:101109906|THY1; Thy-1 cell surface antigen; K06514 Thy-1 cell surface antigen (A)	Thy-1 membrane glycoprotein (Precursor) GN=THY1 OS=Macaca mulatta (Rhesus macaque) PE=2 SV=1	PREDICTED: thy-1 membrane glycoprotein [Ovis aries]
ENSOARG00000013881	lncRNA_target	42.1805	21.9471	34.2928	4.18874	5.48408	4.92763	5.89086e-07	-2.20957	down	[L]	Replication, recombination and repair	Biological Process: skeletal system development (GO:0001501);; Molecular Function: binding (GO:0005488);; Cellular Component: nucleus (GO:0005634);; Biological Process: multicellular organismal development (GO:0007275);; Biological Process: organ morphogenesis (GO:0009887);; Cellular Component: integral component of membrane (GO:0016021);; Cellular Component: extracellular region part (GO:0044421…	--	Retrotransposon-like protein 1 GN=RTL1 OS=Bos taurus (Bovine) PE=2 SV=2	PREDICTED: retrotransposon-like protein 1 [Ovis aries]
ENSOARG00000009769	lncRNA_target	0.780703	0.659435	1.09035	0.6494	1.07966	1.88284	0.293591	1.06267	up	--	--	Biological Process: B cell apoptotic process (GO:0001783);; Biological Process: humoral immune response (GO:0006959);; Biological Process: positive regulation of I-kappaB kinase/NF-kappaB signaling (GO:0043123);; Biological Process: immunoglobulin secretion (GO:0048305);;	--	--	PREDICTED: adapter protein CIKS [Ovis aries]
ENSOARG00000007035	lncRNA_target	62.3001	49.3602	46.2613	184.243	154.225	176.466	2.98962e-14	2.24482	up	--	--	Molecular Function: binding (GO:0005488);; Biological Process: transcription, DNA-templated (GO:0006351);; Cellular Component: microtubule cytoskeleton (GO:0015630);; Biological Process: cell cycle process (GO:0022402);; Cellular Component: intracellular membrane-bounded organelle (GO:0043231);; Cellular Component: protein complex (GO:0043234);; Biological Process: cellular protein metabolic proc…	K10467|0|oas:101114565|KLHL31; kelch-like 31 (Drosophila); K10467 kelch-like protein 31 (A)	Kelch-like protein 9 GN=KLHL9 OS=Bos taurus (Bovine) PE=2 SV=1	PREDICTED: kelch-like protein 31 [Ovis aries]
ENSOARG00000009094	lncRNA_target	26.2053	25.9225	32.2484	18.7212	17.254	19.6701	0.911553	-0.0676918	down	[O]	Posttranslational modification, protein turnover, chaperones	Biological Process: ovarian follicle development (GO:0001541);; Molecular Function: transcription coactivator activity (GO:0003713);; Molecular Function: ubiquitin-protein transferase activity (GO:0004842);; Cellular Component: nucleus (GO:0005634);; Cellular Component: cytoplasm (GO:0005737);; Cellular Component: cytosol (GO:0005829);; Biological Process: positive regulation of phosphatidylinosi…	K10587|0|phd:102315294|UBE3A; ubiquitin protein ligase E3A; K10587 ubiquitin-protein ligase E3 A [EC:6.3.2.19] (A)	Probable E3 ubiquitin-protein ligase HECTD2 GN=HECTD2 OS=Pongo abelii (Sumatran orangutan) PE=2 SV=1	ubiquitin-protein ligase E3A [Bos taurus]
ENSOARG00000011645	lncRNA_target	11.825	11.241	14.7526	10.1352	11.8836	13.416	0.14115	0.440708	up	--	--	Molecular Function: receptor binding (GO:0005102);; Molecular Function: phospholipid binding (GO:0005543);; Cellular Component: endosome (GO:0005768);; Cellular Component: Golgi apparatus (GO:0005794);; Biological Process: intracellular protein transport (GO:0006886);; Cellular Component: COP9 signalosome (GO:0008180);; Biological Process: response to abiotic stimulus (GO:0009628);; Biological Pr…	K04705|0|oas:101111214|STAM; signal transducing adaptor molecule (SH3 domain and ITAM motif) 1; K04705 signal transducing adaptor molecule (A)	Hepatocyte growth factor-regulated tyrosine kinase substrate GN=HGS OS=Bos taurus (Bovine) PE=2 SV=1	PREDICTED: signal transducing adapter molecule 1 isoform 1 [Ovis aries]
ENSOARG00000009888	lncRNA_target	12.168	12.278	13.6624	18.2993	15.7247	15.378	0.000457182	0.903552	up	--	--	Molecular Function: nucleic acid binding (GO:0003676);; Molecular Function: zinc ion binding (GO:0008270);;	--	Zinc finger CCHC domain-containing protein 24 GN=ZCCHC24 OS=Macaca fascicularis (Crab-eating macaque) PE=2 SV=1	PREDICTED: zinc finger CCHC domain-containing protein 24 [Ovis aries]
ENSOARG00000001430	lncRNA_target	4.16461	3.73789	2.19307	1.33456	2.54301	1.68641	0.645356	-0.330539	down	[I]	Lipid transport and metabolism	Molecular Function: phosphatidate phosphatase activity (GO:0008195);; Cellular Component: membrane (GO:0016020);; Biological Process: single-organism process (GO:0044699);; Biological Process: phospholipid dephosphorylation (GO:0046839);; Biological Process: regulation of cellular process (GO:0050794);;	--	Lipid phosphate phosphohydrolase 3 GN=PPAP2B OS=Bos taurus (Bovine) PE=2 SV=1	PREDICTED: phosphatidate phosphatase PPAPDC1B, partial [Ovis aries]
ENSOARG00000003781	lncRNA_target	22.0345	28.1905	24.2596	16.9383	13.8503	19.5563	0.924103	-0.0324613	down	--	--	--	--	Oxidative stress-responsive serine-rich protein 1 GN=OSER1 OS=Bos taurus (Bovine) PE=2 SV=1	PREDICTED: uncharacterized protein C20orf111 homolog isoform 1 [Ovis aries]
ENSOARG00000012814	lncRNA_target	76.1158	40.946	36.5414	5.21975	2.20038	4.61558	8.0803e-06	-3.11495	down	--	--	Molecular Function: GTPase activator activity (GO:0005096);; Molecular Function: binding (GO:0005488);; Cellular Component: intracellular (GO:0005622);; Biological Process: signal transduction (GO:0007165);; Biological Process: nervous system development (GO:0007399);; Biological Process: anatomical structure morphogenesis (GO:0009653);; Biological Process: cellular component organization (GO:001…	--	Rho GTPase-activating protein 36 (Precursor) GN=ARHGAP36 OS=Bos taurus (Bovine) PE=2 SV=1	PREDICTED: rho GTPase-activating protein 36 isoform X1 [Capra hircus]

## Sheet: lamb1_lamb2_lamb3_vs_Adult1_Adu
#ID	feature	lamb1	lamb2	lamb3	Adult1	Adult2	Adult3	FDR	log2FC	regulated	COG_class	COG_class_annotation	GO_annotation	KEGG_annotation	Swissprot_annotation	nr_annotation
ENSOARG00000015792	lncRNA_target	12.3499	10.8409	12.3075	10.638	10.9905	9.11103	0.815238	-0.112675	down	--	--	Molecular Function: protein binding (GO:0005515);; Biological Process: tissue development (GO:0009888);; Biological Process: primary metabolic process (GO:0044238);; Biological Process: cellular macromolecule metabolic process (GO:0044260);; Cellular Component: extracellular region part (GO:0044421);; Cellular Component: intracellular part (GO:0044424);; Biological Process: skeletal system morpho…	--	Parotid hormone (Precursor) OS=Sus scrofa (Pig) PE=1 SV=2	PREDICTED: EH domain-binding protein 1-like protein 1 [Balaenoptera acutorostrata scammoni]
ENSOARG00000001307	lncRNA_target	27.7513	28.6384	33.3453	33.9209	40.2157	33.0525	0.33112	0.352955	up	[U]	Intracellular trafficking, secretion, and vesicular transport	Molecular Function: signal transducer activity (GO:0004871);; Molecular Function: structural molecule activity (GO:0005198);; Cellular Component: endoplasmic reticulum (GO:0005783);; Cellular Component: endoplasmic reticulum membrane (GO:0005789);; Cellular Component: microtubule (GO:0005874);; Cellular Component: plasma membrane (GO:0005886);; Cellular Component: tight junction (GO:0005923);; Bi…	K06096|1.74076e-170|oas:101104707|VAPA; VAMP (vesicle-associated membrane protein)-associated protein A, 33kDa; K06096 vesicle-associated membrane protein-associated protein A (A)	Vesicle-associated membrane protein-associated protein A OS=Bos taurus (Bovine) PE=2 SV=1	PREDICTED: vesicle-associated membrane protein-associated protein A isoform X1 [Bos taurus]
ENSOARG00000009850	lncRNA_target	1.46657	1.20792	0.416755	0.735278	0.372504	0.202005	0.240429	-1.15374	down	--	--	Biological Process: skeletal system development (GO:0001501);; Biological Process: regionalization (GO:0003002);; Molecular Function: sequence-specific DNA binding transcription factor activity (GO:0003700);; Cellular Component: nucleus (GO:0005634);; Biological Process: sensory perception of sound (GO:0007605);; Biological Process: optokinetic behavior (GO:0007634);; Biological Process: motor ne…	K09301|0|chx:102170851|HOXA1; homeobox A1; K09301 homeobox protein HoxA/B/D1 (A)	Homeobox protein Hox-B1 GN=HOXB1 OS=Macaca nemestrina (Pig-tailed macaque) PE=3 SV=1	PREDICTED: homeobox protein Hox-A1 isoform X1 [Capra hircus]
ENSOARG00000014337	lncRNA_target	5.15895	5.34014	5.33741	6.03209	7.96246	5.78491	0.332923	0.421705	up	--	--	Cellular Component: chromatin (GO:0000785);; Cellular Component: nucleus (GO:0005634);; Cellular Component: cytoplasm (GO:0005737);; Cellular Component: centrosome (GO:0005813);; Biological Process: DNA metabolic process (GO:0006259);; Biological Process: regulation of transcription, DNA-templated (GO:0006355);; Molecular Function: zinc ion binding (GO:0008270);; Biological Process: protein ubiqu…	K13196|0|oas:101107647|DPF2; D4, zinc and double PHD fingers family 2; K13196 zinc finger protein ubi-d4 (A)	Histone acetyltransferase KAT6B GN=KAT6B OS=Macaca fascicularis (Crab-eating macaque) PE=2 SV=1	zinc finger protein ubi-d4 [Bos taurus]
ENSOARG00000006910	lncRNA_target	4.02738	3.17183	3.11023	3.4296	0.882537	0.737829	0.176081	-0.973974	down	--	--	Molecular Function: oxygen transporter activity (GO:0005344);; Molecular Function: iron ion binding (GO:0005506);; Biological Process: oxygen transport (GO:0015671);; Molecular Function: oxygen binding (GO:0019825);; Molecular Function: heme binding (GO:0020037);; Cellular Component: neuron projection (GO:0043005);; Cellular Component: neuronal cell body (GO:0043025);;	--	Myoglobin GN=MB OS=Erinaceus europaeus (Western European hedgehog) PE=1 SV=2	cytoglobin [Ovis aries]
ENSOARG00000014672	lncRNA_target	53.8061	34.9851	45.7052	47.3006	58.8539	95.6082	0.285035	0.694409	up	[O]	Posttranslational modification, protein turnover, chaperones	Molecular Function: binding (GO:0005488);; Biological Process: apoptotic process (GO:0006915);; Biological Process: signal transduction (GO:0007165);; Molecular Function: zinc ion binding (GO:0008270);; Cellular Component: integral component of membrane (GO:0016021);; Biological Process: protein ubiquitination (GO:0016567);; Molecular Function: acid-amino acid ligase activity (GO:0016881);;	--	RING finger and transmembrane domain-containing protein 2 GN=RNFT2 OS=Pongo abelii (Sumatran orangutan) PE=2 SV=1	RING finger and transmembrane domain-containing protein 1, partial [Bos mutus]
ENSOARG00000014654	lncRNA_target	2.66989	3.81934	3.38849	2.3328	2.76696	1.13213	0.29729	-0.572791	down	[O]	Posttranslational modification, protein turnover, chaperones	Biological Process: skeletal system development (GO:0001501);; Molecular Function: protein binding (GO:0005515);; Cellular Component: proteinaceous extracellular matrix (GO:0005578);; Cellular Component: cytoskeleton (GO:0005856);; Biological Process: organ morphogenesis (GO:0009887);; Biological Process: tissue development (GO:0009888);; Biological Process: macromolecule metabolic process (GO:00…	--	Krev interaction trapped protein 1 GN=KRIT1 OS=Bos taurus (Bovine) PE=2 SV=1	PREDICTED: FERM domain-containing protein 8 isoform X1 [Capra hircus]
ENSOARG00000017097	lncRNA_target	34.6334	26.327	26.0537	31.7788	34.7687	42.2331	0.213118	0.427616	up	[T]	Signal transduction mechanisms	Molecular Function: catalytic activity (GO:0003824);; Cellular Component: mitochondrion (GO:0005739);; Biological Process: metabolic process (GO:0008152);;	K17508|0|oas:101105779|PPTC7; PTC7 protein phosphatase homolog (S. cerevisiae); K17508 protein phosphatase 2C homolog 7 [EC:3.1.3.16] (A)	Acrosin heavy chain (Precursor) GN=ACR OS=Sus scrofa (Pig) PE=1 SV=5	PREDICTED: protein phosphatase PTC7 homolog [Ovis aries]
ENSOARG00000008303	lncRNA_target	10.9804	12.1818	11.8216	8.15984	6.00443	10.2497	0.257473	-0.42276	down	[J]	Translation, ribosomal structure and biogenesis	Molecular Function: carbohydrate binding (GO:0030246);;	K17528|0|oas:101106287|CLEC14A; C-type lectin domain family 14, member A; K17528 C-type lectin domain family 14 member A (A)	Thrombomodulin (Precursor) GN=THBD OS=Canis familiaris (Dog) PE=2 SV=1	PREDICTED: LOW QUALITY PROTEIN: C-type lectin domain family 14 member A, partial [Ovis aries]
ENSOARG00000016831	lncRNA_target	35.2004	25.8053	24.5017	21.7159	17.2168	21.7966	0.240833	-0.395375	down	--	--	Cellular Component: mitochondrial inner membrane (GO:0005743);; Molecular Function: NADH dehydrogenase (ubiquinone) activity (GO:0008137);; Cellular Component: integral component of membrane (GO:0016021);; Biological Process: electron transport chain (GO:0022900);; Cellular Component: respiratory chain (GO:0070469);;	K03959|6.01445e-53|oas:101106662|NDUFB3; NADH dehydrogenase (ubiquinone) 1 beta subcomplex, 3, 12kDa; K03959 NADH dehydrogenase (ubiquinone) 1 beta subcomplex subunit 3 (A)	NADH dehydrogenase [ubiquinone] 1 beta subcomplex subunit 3 GN=NDUFB3 OS=Bos taurus (Bovine) PE=1 SV=2	PREDICTED: NADH dehydrogenase [ubiquinone] 1 beta subcomplex subunit 3 [Ovis aries]
ENSOARG00000016933	lncRNA_target	14.5362	12.5977	11.5092	9.15934	10.2079	11.3042	0.605444	-0.228557	down	[R]	General function prediction only	Molecular Function: phosphoserine phosphatase activity (GO:0004647);; Biological Process: Golgi to vacuole transport (GO:0006896);; Cellular Component: endosome membrane (GO:0010008);; Biological Process: protein transport (GO:0015031);; Molecular Function: metal ion binding (GO:0046872);;	K18467|5.20458e-135|mcf:102141828|VPS29; vacuolar protein sorting 29 homolog (S. cerevisiae); K18467 vacuolar protein sorting-associated protein 29 (A)	Vacuolar protein sorting-associated protein 29 GN=VPS29 OS=Bos taurus (Bovine) PE=2 SV=1	PREDICTED: vacuolar protein sorting-associated protein 29, partial [Equus przewalskii]
ENSOARG00000014139	lncRNA_target	3.76094	3.25208	2.71297	2.46921	2.29019	1.5017	0.373238	-0.540818	down	[Z]	Cytoskeleton	Molecular Function: GTPase activity (GO:0003924);; Molecular Function: structural constituent of cytoskeleton (GO:0005200);; Molecular Function: GTP binding (GO:0005525);; Cellular Component: nucleus (GO:0005634);; Cellular Component: Golgi apparatus (GO:0005794);; Cellular Component: centriole (GO:0005814);; Cellular Component: microtubule (GO:0005874);; Biological Process: GTP catabolic process…	K10390|0|oas:101106182|TUBD1; tubulin, delta 1; K10390 tubulin delta (A)	Tubulin delta chain GN=TUBD1 OS=Canis familiaris (Dog) PE=2 SV=1	PREDICTED: tubulin delta chain isoform 1 [Ovis aries]
ENSOARG00000009621	lncRNA_target	14.0252	20.1807	10.4641	7.01032	4.38984	4.84211	0.00479925	-1.36719	down	--	--	--	--	--	PREDICTED: lipoma HMGIC fusion partner-like isoform X1 [Sus scrofa]
ENSOARG00000006804	lncRNA_target	30.1065	27.8186	26.8045	33.801	35.5522	35.5327	0.225827	0.408143	up	--	--	Cellular Component: endoplasmic reticulum (GO:0005783);; Cellular Component: endoplasmic reticulum membrane (GO:0005789);; Biological Process: protein metabolic process (GO:0019538);; Cellular Component: membrane part (GO:0044425);;	K12948|7.94252e-60|nle:100595568|SPCS3; signal peptidase complex subunit 3 homolog (S. cerevisiae); K12948 signal peptidase complex subunit 3 [EC:3.4.-.-] (A)	Signal peptidase complex subunit 3 GN=SPCS3 OS=Canis familiaris (Dog) PE=1 SV=1	Signal peptidase complex subunit 3, partial [Bos mutus]
ENSOARG00000009230	lncRNA_target	78.5828	66.533	65.0002	33.1141	38.8591	53.771	0.0389977	-0.632634	down	--	--	Cellular Component: proteinaceous extracellular matrix (GO:0005578);; Cellular Component: extracellular space (GO:0005615);; Biological Process: cell adhesion (GO:0007155);; Biological Process: negative regulation of cell proliferation (GO:0008285);; Biological Process: collagen fibril organization (GO:0030199);;	--	Dermatopontin (Precursor) GN=DPT OS=Bos taurus (Bovine) PE=1 SV=3	PREDICTED: dermatopontin [Ovis aries]
ENSOARG00000016926	lncRNA_target	0.639877	0.690151	0.785781	0.697675	1.06416	0.769447	0.76013	0.360497	up	--	--	--	--	Protein FAM216A GN=FAM216A OS=Bos taurus (Bovine) PE=2 SV=1	PREDICTED: protein FAM216A [Ovis aries]
ENSOARG00000006862	lncRNA_target	2.97942	2.85645	2.67941	5.0824	4.82286	2.70198	0.16814	0.65667	up	--	--	Cellular Component: nucleus (GO:0005634);; Biological Process: protein glycosylation (GO:0006486);; Molecular Function: sialyltransferase activity (GO:0008373);; Cellular Component: integral component of Golgi membrane (GO:0030173);; Biological Process: cellular metabolic process (GO:0044237);; Biological Process: primary metabolic process (GO:0044238);; Biological Process: organic substance meta…	K06616|0|oas:101103907|ST6GALNAC2; ST6 (alpha-N-acetyl-neuraminyl-2,3-beta-galactosyl-1,3)-N-acetylgalactosaminide alpha-2,6-sialyltransferase 2; K06616 alpha-N-acetylgalactosaminide alpha-2,6-sialyltransferase (sialyltransferase 7B) [EC:2.4.99.-] (A)	CMP-N-acetylneuraminate-beta-galactosamide-alpha-2,3-sialyltransferase 2 GN=ST3GAL2 OS=Pan troglodytes (Chimpanzee) PE=2 SV=1	PREDICTED: alpha-N-acetylgalactosaminide alpha-2,6-sialyltransferase 2 [Ovis aries]
ENSOARG00000007516	lncRNA_target	4.16707	4.59518	5.9994	5.95985	4.68604	4.01702	0.904952	0.0723948	up	--	--	Biological Process: positive regulation of transcription from RNA polymerase II promoter (GO:0045944);;	--	CDK5 regulatory subunit-associated protein 3 GN=CDK5RAP3 OS=Pongo abelii (Sumatran orangutan) PE=2 SV=1	PREDICTED: CDK5 regulatory subunit-associated protein 3 [Ovis aries]
ENSOARG00000006979	lncRNA_target	12.3105	10.8453	5.31816	2.71317	2.86289	1.79419	0.00246663	-1.84424	down	--	--	Cellular Component: Golgi membrane (GO:0000139);; Molecular Function: serine-type endopeptidase activity (GO:0004252);; Cellular Component: endoplasmic reticulum membrane (GO:0005789);; Cellular Component: plasma membrane (GO:0005886);; Biological Process: proteolysis (GO:0006508);; Biological Process: cell proliferation (GO:0008283);; Cellular Component: integral component of membrane (GO:001602…	--	Inactive rhomboid protein 2 GN=RHBDF2 OS=Canis familiaris (Dog) PE=2 SV=1	PREDICTED: inactive rhomboid protein 2 [Ovis aries]
ENSOARG00000009989	lncRNA_target	11.8571	9.17518	9.48241	19.9164	22.8724	23.0278	1.02374e-05	1.21238	up	--	--	Biological Process: autophagic vacuole assembly (GO:0000045);; Cellular Component: Golgi membrane (GO:0000139);; Molecular Function: SNARE binding (GO:0000149);; Cellular Component: autophagic vacuole membrane (GO:0000421);; Biological Process: mitochondrion degradation (GO:0000422);; Cellular Component: cytosol (GO:0005829);; Cellular Component: microtubule (GO:0005874);; Biological Process: int…	K10435|1.38043e-83|oas:101118292|MAP1LC3A; microtubule-associated protein 1 light chain 3 alpha; K10435 microtubule-associated protein 1 light chain (A)	Microtubule-associated proteins 1A/1B light chain 3A (Precursor) GN=MAP1LC3A OS=Bos taurus (Bovine) PE=2 SV=1	PREDICTED: microtubule-associated proteins 1A/1B light chain 3A, partial [Ovis aries]
ENSOARG00000011945	lncRNA_target	37.5426	35.4754	29.0634	8.10483	5.48493	12.3046	2.4198e-12	-1.87579	down	--	--	Molecular Function: extracellular matrix structural constituent (GO:0005201);; Molecular Function: protein binding (GO:0005515);; Cellular Component: proteinaceous extracellular matrix (GO:0005578);; Biological Process: tissue development (GO:0009888);; Biological Process: gene expression (GO:0010467);; Biological Process: RNA metabolic process (GO:0016070);; Cellular Component: extracellular mat…	--	Elastin (Precursor) GN=ELN OS=Bos taurus (Bovine) PE=1 SV=1	PREDICTED: elastin isoform X1 [Capra hircus]
ENSOARG00000015561	lncRNA_target	6.45228	6.25234	7.06707	7.16733	7.85446	7.69772	0.458485	0.29821	up	--	--	Molecular Function: identical protein binding (GO:0042802);;	--	--	PREDICTED: Sjoegren syndrome/scleroderma autoantigen 1 isoform X1 [Bison bison bison]
ENSOARG00000009789	lncRNA_target	3.19129	3.78145	3.152	1.66963	2.32197	2.21056	0.398098	-0.59989	down	--	--	Biological Process: skeletal system development (GO:0001501);; Biological Process: regionalization (GO:0003002);; Molecular Function: sequence-specific DNA binding transcription factor activity (GO:0003700);; Cellular Component: nucleus (GO:0005634);; Cellular Component: cytoplasm (GO:0005737);; Biological Process: regulation of transcription, DNA-templated (GO:0006355);; Biological Process: regu…	K09304|2.10323e-106|oas:101114773|HOXA4; homeobox A4; K09304 homeobox protein HoxA/B/C/D4 (A)	Homeobox protein Hox-B4 GN=HOXB4 OS=Bos taurus (Bovine) PE=2 SV=1	PREDICTED: homeobox protein Hox-A4 [Ovis aries]
ENSOARG00000009717	lncRNA_target	2.78468	3.84277	2.63554	2.34246	1.57767	1.25013	0.0810689	-0.755411	down	--	--	Biological Process: skeletal system development (GO:0001501);; Biological Process: angiogenesis (GO:0001525);; Biological Process: regionalization (GO:0003002);; Molecular Function: sequence-specific DNA binding transcription factor activity (GO:0003700);; Cellular Component: nucleus (GO:0005634);; Biological Process: regulation of transcription, DNA-templated (GO:0006355);; Biological Process: r…	K09305|6.74223e-179|mcc:700221|HOXA5; homeobox protein Hox-A5-like; K09305 homeobox protein HoxA/B/C5 (A)	Homeobox protein Hox-A5 GN=HOXA5 OS=Lagothrix lagotricha (Brown woolly monkey) PE=3 SV=1	homeobox A5 (predicted) [Sorex araneus]
ENSOARG00000016852	lncRNA_target	6.67618	5.57052	5.45486	7.0618	6.7497	10.8661	0.188121	0.584465	up	--	--	Molecular Function: protease binding (GO:0002020);; Molecular Function: cysteine-type endopeptidase activity (GO:0004197);; Cellular Component: cytoplasm (GO:0005737);; Biological Process: proteolysis (GO:0006508);; Molecular Function: enzyme activator activity (GO:0008047);; Cellular Component: death-inducing signaling complex (GO:0031264);; Biological Process: negative regulation of apoptotic p…	K04724|0|oas:101106914|CFLAR; CASP8 and FADD-like apoptosis regulator; K04724 CASP8 and FADD-like apoptosis regulator (A)	CASP8 and FADD-like apoptosis regulator subunit p12 (Precursor) GN=CFLAR OS=Pongo abelii (Sumatran orangutan) PE=2 SV=1	PREDICTED: CASP8 and FADD-like apoptosis regulator isoform 1 [Ovis aries]
ENSOARG00000007305	lncRNA_target	1.29202	1.58965	1.3296	0.769719	0.787332	0.631047	0.235109	-0.848159	down	--	--	Cellular Component: condensed chromosome, centromeric region (GO:0000779);; Cellular Component: female pronucleus (GO:0001939);; Cellular Component: male pronucleus (GO:0001940);; Cellular Component: nuclear envelope (GO:0005635);; Cellular Component: nuclear euchromatin (GO:0005719);; Cellular Component: pericentric heterochromatin (GO:0005721);; Cellular Component: spindle (GO:0005819);; Cellul…	K11585|5.60017e-84|bacu:103011170|CBX1; chromobox homolog 1; K11585 chromobox protein 1 (A)	Chromobox protein homolog 3 GN=CBX3 OS=Pongo abelii (Sumatran orangutan) PE=2 SV=1	PREDICTED: chromobox protein homolog 1 [Ovis aries]
ENSOARG00000014886	lncRNA_target	8.97604	8.21681	8.56868	9.64958	9.3047	9.38182	0.556435	0.234023	up	--	--	Molecular Function: protein kinase activity (GO:0004672);; Molecular Function: ATP binding (GO:0005524);; Cellular Component: endoplasmic reticulum-Golgi intermediate compartment (GO:0005793);; Cellular Component: cis-Golgi network (GO:0005801);; Cellular Component: microtubule organizing center (GO:0005815);; Biological Process: retrograde vesicle-mediated transport, Golgi to ER (GO:0006890);; C…	K08876|0|oas:101122739|SCYL1; SCY1-like 1 (S. cerevisiae); K08876 SCY1-like protein 1 (A)	N-terminal kinase-like protein GN=SCYL1 OS=Bos taurus (Bovine) PE=2 SV=1	PREDICTED: N-terminal kinase-like protein [Ovis aries]
ENSOARG00000006766	lncRNA_target	38.0576	26.4325	52.7686	109.401	181.453	304.086	0.0146743	2.44951	up	[R]	General function prediction only	Biological Process: protein ubiquitination (GO:0016567);; Biological Process: intracellular signal transduction (GO:0035556);; Cellular Component: cell part (GO:0044464);;	K10327|0|bacu:103009459|ASB5; ankyrin repeat and SOCS box containing 5; K10327 ankyrin repeat and SOCS box protein 5 (A)	Ankyrin repeat and SOCS box protein 5 GN=ASB5 OS=Bos taurus (Bovine) PE=2 SV=1	PREDICTED: ankyrin repeat and SOCS box protein 5 [Lipotes vexillifer]
ENSOARG00000007390	lncRNA_target	8.73555	18.6407	7.52146	7.26351	6.72283	5.63592	0.37567	-0.729136	down	--	--	Biological Process: transport (GO:0006810);; Biological Process: intracellular protein transport (GO:0006886);; Biological Process: retrograde vesicle-mediated transport, Golgi to ER (GO:0006890);; Biological Process: intra-Golgi vesicle-mediated transport (GO:0006891);; Cellular Component: COPI vesicle coat (GO:0030126);;	--	Coatomer subunit zeta-1 GN=COPZ1 OS=Pongo abelii (Sumatran orangutan) PE=2 SV=1	Coatomer subunit zeta-2, partial [Bos mutus]
ENSOARG00000007296	lncRNA_target	2.12238	2.33435	1.90019	2.08241	1.90341	1.33657	0.771028	-0.163256	down	[UR]	--	Molecular Function: 1-phosphatidylinositol binding (GO:0005545);; Cellular Component: nucleus (GO:0005634);; Cellular Component: endosome (GO:0005768);; Cellular Component: endoplasmic reticulum (GO:0005783);; Cellular Component: centrosome (GO:0005813);; Biological Process: endosome organization (GO:0007032);; Biological Process: cell communication (GO:0007154);; Biological Process: protein tran…	K17924|3.75434e-152|oas:101115886|SNX11; sorting nexin 11; K17924 sorting nexin-10/11 (A)	Sorting nexin-11 GN=SNX11 OS=Bos taurus (Bovine) PE=2 SV=1	PREDICTED: sorting nexin-11 [Ovis aries]
ENSOARG00000006596	lncRNA_target	1.07877	2.31412	1.57899	1.34062	1.53094	1.23235	0.828235	-0.17796	down	[T]	Signal transduction mechanisms	Molecular Function: catalytic activity (GO:0003824);; Molecular Function: protein binding (GO:0005515);; Biological Process: cellular component movement (GO:0006928);; Biological Process: microtubule-based process (GO:0007017);; Biological Process: cell communication (GO:0007154);; Biological Process: nervous system development (GO:0007399);; Biological Process: gene expression (GO:0010467);; Cel…	--	F-box-like/WD repeat-containing protein TBL1X GN=TBL1X OS=Macaca fascicularis (Crab-eating macaque) PE=2 SV=1	PREDICTED: WD repeat-containing protein 17 isoform 1 [Ovis aries]
ENSOARG00000009675	lncRNA_target	7.12412	3.99845	4.33009	8.3662	7.10876	3.74793	0.580212	0.404927	up	--	--	Biological Process: skeletal system development (GO:0001501);; Biological Process: angiogenesis (GO:0001525);; Biological Process: blood vessel remodeling (GO:0001974);; Molecular Function: sequence-specific DNA binding transcription factor activity (GO:0003700);; Cellular Component: nucleus (GO:0005634);; Cellular Component: transcription factor complex (GO:0005667);; Biological Process: regulat…	K17443|0|oas:101105239|HOXA10; homeobox A10; K17443 homrobox protein Hox-A10 (A)	Homeobox protein Hox-D10 GN=HOXD10 OS=Lagothrix lagotricha (Brown woolly monkey) PE=3 SV=1	PREDICTED: homeobox protein Hox-A10 isoform 1 [Ovis aries]
ENSOARG00000013881	lncRNA_target	4.19007	5.48792	4.9292	0.680343	0.517509	0.707922	1.40524e-12	-2.84484	down	[L]	Replication, recombination and repair	Biological Process: skeletal system development (GO:0001501);; Molecular Function: binding (GO:0005488);; Cellular Component: nucleus (GO:0005634);; Biological Process: multicellular organismal development (GO:0007275);; Biological Process: organ morphogenesis (GO:0009887);; Cellular Component: integral component of membrane (GO:0016021);; Cellular Component: extracellular region part (GO:0044421…	--	Retrotransposon-like protein 1 GN=RTL1 OS=Bos taurus (Bovine) PE=2 SV=2	PREDICTED: retrotransposon-like protein 1 [Ovis aries]
ENSOARG00000017389	lncRNA_target	1.16284	0.68858	0.783992	1.21254	0.700748	0.575772	1	-0.00103469	down	--	--	Biological Process: response to pH (GO:0009268);; Cellular Component: integral component of membrane (GO:0016021);; Molecular Function: hydrolase activity (GO:0016787);; Molecular Function: voltage-gated proton channel activity (GO:0030171);;	--	Transmembrane protein C15orf27 homolog (Fragment) GN=QccE-15063 OS=Macaca fascicularis (Crab-eating macaque) PE=2 SV=2	PREDICTED: LOW QUALITY PROTEIN: voltage-gated hydrogen channel 1 [Ovis aries]
ENSOARG00000017042	lncRNA_target	0.567007	0.824468	0.568914	1.01338	0.645413	0.530306	0.861957	0.243202	up	--	--	Biological Process: DNA damage checkpoint (GO:0000077);; Biological Process: DNA repair (GO:0006281);; Cellular Component: checkpoint clamp complex (GO:0030896);;	K10995|0|oas:101105531|RAD9B; RAD9 homolog B (S. pombe); K10995 cell cycle checkpoint control protein RAD9B (A)	Cell cycle checkpoint control protein RAD9B GN=RAD9B OS=Bos taurus (Bovine) PE=2 SV=1	PREDICTED: cell cycle checkpoint control protein RAD9B [Ovis aries]
ENSOARG00000011645	lncRNA_target	10.1384	11.8919	13.4202	6.77409	4.28005	8.4836	0.0380052	-0.768421	down	--	--	Molecular Function: receptor binding (GO:0005102);; Molecular Function: phospholipid binding (GO:0005543);; Cellular Component: endosome (GO:0005768);; Cellular Component: Golgi apparatus (GO:0005794);; Biological Process: intracellular protein transport (GO:0006886);; Cellular Component: COP9 signalosome (GO:0008180);; Biological Process: response to abiotic stimulus (GO:0009628);; Biological Pr…	K04705|0|oas:101111214|STAM; signal transducing adaptor molecule (SH3 domain and ITAM motif) 1; K04705 signal transducing adaptor molecule (A)	Hepatocyte growth factor-regulated tyrosine kinase substrate GN=HGS OS=Bos taurus (Bovine) PE=2 SV=1	PREDICTED: signal transducing adapter molecule 1 isoform 1 [Ovis aries]
ENSOARG00000017176	lncRNA_target	3.5523	4.21043	3.50235	4.83374	5.85184	6.41432	0.0861932	0.707458	up	--	--	Biological Process: in utero embryonic development (GO:0001701);; Biological Process: neural tube formation (GO:0001841);; Cellular Component: extracellular space (GO:0005615);; Biological Process: regulation of smoothened signaling pathway (GO:0008589);; Cellular Component: membrane (GO:0016020);; Biological Process: somatic motor neuron differentiation (GO:0021523);; Biological Process: telence…	--	Tectonic-3 (Precursor) GN=TCTN3 OS=Macaca fascicularis (Crab-eating macaque) PE=2 SV=1	PREDICTED: tectonic-1 [Ovis aries]
ENSOARG00000011910	lncRNA_target	1.85669	1.83891	1.59135	2.80171	2.95632	2.64677	0.267683	0.768917	up	[RTKL]	--	Biological Process: cell morphogenesis (GO:0000902);; Biological Process: morphogenesis of an epithelium (GO:0002009);; Biological Process: immune system process (GO:0002376);; Molecular Function: protein kinase activity (GO:0004672);; Molecular Function: protein tyrosine kinase activity (GO:0004713);; Molecular Function: ATP binding (GO:0005524);; Cellular Component: nucleus (GO:0005634);; Cellu…	K05743|0|oas:101110900|LIMK1; LIM domain kinase 1; K05743 LIM domain kinase 1 [EC:2.7.11.1] (A)	LIM domain kinase 2 GN=LIMK2 OS=Bos taurus (Bovine) PE=2 SV=1	PREDICTED: LIM domain kinase 1 [Ovis aries]

## Sheet: Fetus1_Fetus2_Fetus3_vs_Adult1_
#ID	feature	Fetus1	Fetus2	Fetus3	Adult1	Adult2	Adult3	FDR	log2FC	regulated	COG_class	COG_class_annotation	GO_annotation	KEGG_annotation	Swissprot_annotation	nr_annotation
ENSOARG00000003123	lncRNA_target	12.8478	10.5876	11.2336	11.3125	10.7977	11.5427	0.0520965	0.589988	up	[S]	Function unknown	Biological Process: suckling behavior (GO:0001967);; Cellular Component: early endosome (GO:0005769);; Cellular Component: late endosome (GO:0005770);; Biological Process: positive regulation of cell proliferation (GO:0008284);; Biological Process: protein N-linked glycosylation via asparagine (GO:0018279);; Cellular Component: integral component of endoplasmic reticulum membrane (GO:0030176);; B…	K13989|1.01006e-149|pps:100975730|DERL2; derlin 2; K13989 Derlin-2/3 (A)	Derlin-2 GN=DERL2 OS=Pongo abelii (Sumatran orangutan) PE=2 SV=1	PREDICTED: derlin-2 isoform X1 [Physeter catodon]
ENSOARG00000007513	lncRNA_target	9.40589	10.5257	14.9606	57.18	91.7521	57.3739	1.7003e-07	3.20258	up	--	--	Molecular Function: protein binding (GO:0005515);; Cellular Component: cytoplasm (GO:0005737);; Biological Process: organ morphogenesis (GO:0009887);; Biological Process: regulation of gene expression (GO:0010468);; Biological Process: cellular component organization (GO:0016043);; Biological Process: cell differentiation (GO:0030154);; Biological Process: RNA biosynthetic process (GO:0032774);; …	--	Parotid hormone (Precursor) OS=Sus scrofa (Pig) PE=1 SV=2	PREDICTED: LOW QUALITY PROTEIN: synaptopodin [Ovis aries]
ENSOARG00000015792	lncRNA_target	19.2263	15.2048	13.3746	10.6354	10.9881	9.10869	0.952869	-0.00241952	down	--	--	Molecular Function: protein binding (GO:0005515);; Biological Process: tissue development (GO:0009888);; Biological Process: primary metabolic process (GO:0044238);; Biological Process: cellular macromolecule metabolic process (GO:0044260);; Cellular Component: extracellular region part (GO:0044421);; Cellular Component: intracellular part (GO:0044424);; Biological Process: skeletal system morpho…	--	Parotid hormone (Precursor) OS=Sus scrofa (Pig) PE=1 SV=2	PREDICTED: EH domain-binding protein 1-like protein 1 [Balaenoptera acutorostrata scammoni]
ENSOARG00000008120	lncRNA_target	5.4572	3.84302	3.67963	2.15349	1.24932	0.788834	0.0306724	-1.0172	down	--	--	Biological Process: skeletal system development (GO:0001501);; Molecular Function: nucleic acid binding (GO:0003676);; Molecular Function: DNA binding (GO:0003677);; Molecular Function: protein binding (GO:0005515);; Biological Process: regulation of transcription, DNA-templated (GO:0006355);; Biological Process: cellular protein modification process (GO:0006464);; Biological Process: signal tran…	K10285|0|phd:102339228|FBXL19; F-box and leucine-rich repeat protein 19; K10285 F-box and leucine-rich repeat protein 19 (A)	Parotid hormone (Precursor) OS=Sus scrofa (Pig) PE=1 SV=2	TPA: F-box and leucine-rich repeat protein 19 [Bos taurus]
ENSOARG00000009853	lncRNA_target	0.717857	0.543281	2.5619	7.39172	10.1281	3.80503	0.000491687	3.11109	up	[O]	Posttranslational modification, protein turnover, chaperones	Biological Process: protein peptidyl-prolyl isomerization (GO:0000413);; Biological Process: response to ischemia (GO:0002931);; Molecular Function: peptidyl-prolyl cis-trans isomerase activity (GO:0003755);; Cellular Component: nucleus (GO:0005634);; Cellular Component: mitochondrial proton-transporting ATP synthase complex (GO:0005753);; Cellular Component: mitochondrial matrix (GO:0005759);; C…	K09565|5.34857e-83|bom:102269922|PPIF; peptidylprolyl isomerase F; K09565 peptidyl-prolyl isomerase F (cyclophilin D) [EC:5.2.1.8] (A)	Peptidyl-prolyl cis-trans isomerase F, mitochondrial (Precursor) GN=PPIF OS=Bos taurus (Bovine) PE=1 SV=3	PREDICTED: peptidyl-prolyl cis-trans isomerase F, mitochondrial [Bison bison bison]
ENSOARG00000008564	lncRNA_target	8.78854	9.32174	7.67703	9.60954	10.0415	8.54033	0.0105034	0.758506	up	[RTKL]	--	Biological Process: toll-like receptor signaling pathway (GO:0002224);; Molecular Function: protein serine/threonine kinase activity (GO:0004674);; Molecular Function: ATP binding (GO:0005524);; Cellular Component: nucleus (GO:0005634);; Cellular Component: cytoplasm (GO:0005737);; Biological Process: regulation of transcription, DNA-templated (GO:0006355);; Biological Process: inflammatory respo…	K04444|0|bta:615215|MAPKAPK3, MAPKAP-K3, MK-3; mitogen-activated protein kinase-activated protein kinase 3 (EC:2.7.11.1); K04444 mitogen-activated protein kinase-activated protein kinase 3 [EC:2.7.11.1] (A)	MAP kinase-activated protein kinase 3 GN=MAPKAPK3 OS=Bos taurus (Bovine) PE=2 SV=1	PREDICTED: MAP kinase-activated protein kinase 3 [Ovis aries]
ENSOARG00000018887	lncRNA_target	6.36307	5.08541	5.24325	5.0992	3.79276	4.4546	0.340628	0.303683	up	[R]	General function prediction only	Molecular Function: catalytic activity (GO:0003824);; Molecular Function: protein binding (GO:0005515);; Biological Process: transcription, DNA-templated (GO:0006351);; Biological Process: cellular protein modification process (GO:0006464);; Biological Process: regulation of signal transduction (GO:0009966);; Biological Process: regulation of macromolecule biosynthetic process (GO:0010556);; Biol…	--	Inversin GN=INVS OS=Canis familiaris (Dog) PE=1 SV=1	PREDICTED: ankyrin repeat and FYVE domain-containing protein 1 [Ovis aries]
ENSOARG00000007617	lncRNA_target	1786.68	2476.27	2718.26	2801.78	3075.88	3508.47	0.00805884	1.05539	up	--	--	Molecular Function: calcium ion binding (GO:0005509);; Cellular Component: extracellular space (GO:0005615);; Cellular Component: multivesicular body (GO:0005771);; Biological Process: response to virus (GO:0009615);; Cellular Component: tubulin complex (GO:0045298);;	--	Translationally-controlled tumor protein GN=TPT1 OS=Bos taurus (Bovine) PE=2 SV=1	PREDICTED: translationally-controlled tumor protein-like [Bos mutus]
ENSOARG00000008137	lncRNA_target	0.835228	0.737459	2.09758	0.91215	0.323483	0.227391	0.553069	-0.740758	down	--	--	Biological Process: skeletal system development (GO:0001501);; Molecular Function: DNA binding (GO:0003677);; Molecular Function: protein binding (GO:0005515);; Biological Process: cell adhesion (GO:0007155);; Biological Process: organ morphogenesis (GO:0009887);; Biological Process: tissue development (GO:0009888);; Biological Process: macromolecule metabolic process (GO:0043170);; Cellular Comp…	--	Collagen alpha-1(I) chain GN=COL1A1 OS=Mammut americanum (American mastodon) PE=1 SV=4	PREDICTED: zinc finger BED domain-containing protein 1 [Ovis aries]
ENSOARG00000009518	lncRNA_target	36.299	14.6017	18.4808	3.20165	1.19042	1.42671	0.000502475	-2.96103	down	--	--	Biological Process: negative regulation of transcription from RNA polymerase II promoter (GO:0000122);; Molecular Function: core promoter sequence-specific DNA binding (GO:0001046);; Molecular Function: RNA polymerase II core promoter proximal region sequence-specific DNA binding transcription factor activity involved in positive regulation of transcription (GO:0001077);; Molecular Function: enha…	K09268|5.12239e-108|oas:101110976|SOX4; SRY (sex determining region Y)-box 4; K09268 transcription factor SOX4/11/12 (SOX group C) (A)	Transcription factor SOX-14 GN=SOX14 OS=Macaca fascicularis (Crab-eating macaque) PE=2 SV=1	PREDICTED: transcription factor SOX-4 [Ovis aries]
ENSOARG00000014337	lncRNA_target	7.5819	5.74634	5.70886	6.03065	7.96069	5.78343	0.0495199	0.697177	up	--	--	Cellular Component: chromatin (GO:0000785);; Cellular Component: nucleus (GO:0005634);; Cellular Component: cytoplasm (GO:0005737);; Cellular Component: centrosome (GO:0005813);; Biological Process: DNA metabolic process (GO:0006259);; Biological Process: regulation of transcription, DNA-templated (GO:0006355);; Molecular Function: zinc ion binding (GO:0008270);; Biological Process: protein ubiqu…	K13196|0|oas:101107647|DPF2; D4, zinc and double PHD fingers family 2; K13196 zinc finger protein ubi-d4 (A)	Histone acetyltransferase KAT6B GN=KAT6B OS=Macaca fascicularis (Crab-eating macaque) PE=2 SV=1	zinc finger protein ubi-d4 [Bos taurus]
ENSOARG00000004256	lncRNA_target	14.5333	17.6441	20.2396	21.9763	22.136	20.8378	0.00103389	0.935351	up	[O]	Posttranslational modification, protein turnover, chaperones	Biological Process: reproduction (GO:0000003);; Biological Process: transport (GO:0006810);; Biological Process: single-organism developmental process (GO:0044767);; Biological Process: organ development (GO:0048513);; Biological Process: tail-anchored membrane protein insertion into ER membrane (GO:0071816);; Cellular Component: BAT3 complex (GO:0071818);;	--	Ubiquitin-like protein 4A GN=UBL4A OS=Rhinolophus ferrumequinum (Greater horseshoe bat) PE=3 SV=1	PREDICTED: ubiquitin-like protein 4A, partial [Bubalus bubalis]
ENSOARG00000011353	lncRNA_target	7.94374	6.81982	8.85229	3.3947	4.28049	3.51695	0.335467	-0.439414	down	[G]	Carbohydrate transport and metabolism	Molecular Function: ATP binding (GO:0005524);; Biological Process: N-acetylglucosamine metabolic process (GO:0006044);; Molecular Function: N-acylmannosamine kinase activity (GO:0009384);; Biological Process: N-acetylneuraminate catabolic process (GO:0019262);; Molecular Function: N-acetylglucosamine kinase activity (GO:0045127);;	K00884|0|oas:101102893|NAGK; N-acetylglucosamine kinase; K00884 N-acetylglucosamine kinase [EC:2.7.1.59] (A)	N-acetyl-D-glucosamine kinase GN=NAGK OS=Bos taurus (Bovine) PE=2 SV=1	PREDICTED: N-acetyl-D-glucosamine kinase [Ovis aries]
ENSOARG00000017885	lncRNA_target	3.69755	2.03245	5.43359	4.1717	5.18067	3.84475	0.0242532	0.881409	up	[C]	Energy production and conversion	Biological Process: response to oxygen radical (GO:0000305);; Molecular Function: thioredoxin-disulfide reductase activity (GO:0004791);; Cellular Component: mitochondrion (GO:0005739);; Biological Process: heart development (GO:0007507);; Biological Process: hemopoiesis (GO:0030097);; Biological Process: single-organism metabolic process (GO:0044710);; Biological Process: cell redox homeostasis …	K00384|0|oas:101121885|thioredoxin reductase 2, mitochondrial-like; K00384 thioredoxin reductase (NADPH) [EC:1.8.1.9] (A)	Thioredoxin reductase 2, mitochondrial (Precursor) GN=TXNRD2 OS=Bos taurus (Bovine) PE=1 SV=2	PREDICTED: thioredoxin reductase 2, mitochondrial-like [Ovis aries]
ENSOARG00000017808	lncRNA_target	1.69624	2.16332	1.71891	1.0806	1.16791	1.31943	0.99821	-0.0148276	down	--	--	Molecular Function: binding (GO:0005488);; Molecular Function: nucleotidyltransferase activity (GO:0016779);;	--	LINE-1 reverse transcriptase homolog OS=Nycticebus coucang (Slow loris) PE=3 SV=1	hypothetical protein M91_02473, partial [Bos mutus]
ENSOARG00000004248	lncRNA_target	1.77956	1.84171	1.9608	1.35006	0.87	0.827142	0.676075	-0.259645	down	--	--	Cellular Component: extracellular region (GO:0005576);; Cellular Component: Golgi apparatus (GO:0005794);;	--	Protein FAM3A (Precursor) GN=FAM3A OS=Pongo abelii (Sumatran orangutan) PE=2 SV=1	PREDICTED: protein FAM3A isoform 1 [Ovis aries]
ENSOARG00000010486	lncRNA_target	3.77153	3.79287	5.41438	1.84302	3.43638	5.84455	0.536885	0.425802	up	--	--	Biological Process: negative regulation of transcription from RNA polymerase II promoter (GO:0000122);; Molecular Function: sequence-specific DNA binding transcription factor activity (GO:0003700);; Molecular Function: transcription corepressor activity (GO:0003714);; Cellular Component: nucleus (GO:0005634);; Molecular Function: sequence-specific DNA binding (GO:0043565);; Molecular Function: me…	--	Zinc fingers and homeoboxes protein 1 GN=ZHX1 OS=Pan troglodytes (Chimpanzee) PE=3 SV=1	PREDICTED: zinc fingers and homeoboxes protein 1 [Ovis aries]
ENSOARG00000018794	lncRNA_target	11.1328	9.64799	11.592	10.4874	9.28061	10.2596	0.101116	0.52069	up	--	--	Molecular Function: heme binding (GO:0020037);; Cellular Component: intracellular membrane-bounded organelle (GO:0043231);;	--	Membrane-associated progesterone receptor component 1 GN=PGRMC1 OS=Pongo abelii (Sumatran orangutan) PE=2 SV=3	PREDICTED: neuferricin-like isoform X1 [Pantholops hodgsonii]
ENSOARG00000007674	lncRNA_target	11.581	10.2048	11.7948	8.10195	6.44367	6.95746	0.983533	-0.017866	down	--	--	Biological Process: protein polyubiquitination (GO:0000209);; Molecular Function: p53 binding (GO:0002039);; Molecular Function: transcription coactivator activity (GO:0003713);; Molecular Function: ubiquitin-protein transferase activity (GO:0004842);; Cellular Component: nucleus (GO:0005634);; Cellular Component: nucleolus (GO:0005730);; Cellular Component: cytoplasm (GO:0005737);; Cellular Comp…	K10696|0|oas:101102446|RNF40; ring finger protein 40, E3 ubiquitin protein ligase; K10696 E3 ubiquitin-protein ligase BRE1 [EC:6.3.2.19] (A)	E3 ubiquitin-protein ligase BRE1B GN=RNF40 OS=Pongo abelii (Sumatran orangutan) PE=2 SV=1	PREDICTED: E3 ubiquitin-protein ligase BRE1B isoform 1 [Ovis aries]
ENSOARG00000007633	lncRNA_target	6.74991	6.49865	6.51961	4.74886	4.28299	4.68269	0.791038	0.101008	up	--	--	Biological Process: protein import into nucleus, translocation (GO:0000060);; Molecular Function: nucleotide binding (GO:0000166);; Molecular Function: nucleocytoplasmic transporter activity (GO:0005487);; Cellular Component: cytoplasm (GO:0005737);; Molecular Function: snRNA binding (GO:0017069);; Biological Process: positive regulation of RNA splicing (GO:0033120);; Biological Process: cellular…	K12872|0|cjc:100393597|RBM22; RNA binding motif protein 22; K12872 pre-mRNA-splicing factor RBM22/SLT11 (A)	Pre-mRNA-splicing factor RBM22 GN=RBM22 OS=Macaca fascicularis (Crab-eating macaque) PE=2 SV=1	PREDICTED: pre-mRNA-splicing factor RBM22 isoform 2 [Ovis aries]
ENSOARG00000007922	lncRNA_target	28.4251	22.4834	27.7875	10.6171	7.13547	8.66002	0.00944026	-0.95254	down	--	--	--	--	B-cell CLL/lymphoma 7 protein family member B GN=BCL7B OS=Bos taurus (Bovine) PE=2 SV=1	B-cell CLL/lymphoma 7 protein family member C [Bos taurus]
ENSOARG00000005404	lncRNA_target	4.11413	4.27758	3.84217	3.43276	3.06766	3.12244	0.655666	0.280065	up	--	--	Cellular Component: proteinaceous extracellular matrix (GO:0005578);; Cellular Component: plasma membrane (GO:0005886);; Cellular Component: anchored component of membrane (GO:0031225);; Molecular Function: heparan sulfate proteoglycan binding (GO:0043395);;	--	--	reverse transcriptase-like [Bos taurus]
ENSOARG00000008176	lncRNA_target	54.4343	62.495	49.1118	27.1633	19.8852	22.9601	0.0285335	-0.62642	down	--	--	--	--	Leydig cell tumor 10 kDa protein homolog OS=Bos taurus (Bovine) PE=3 SV=1	PREDICTED: leydig cell tumor 10 kDa protein homolog [Ovis aries]
ENSOARG00000017085	lncRNA_target	1.24564	1.53976	1.63	0.943751	0.82014	1.26445	0.915758	0.0822029	up	[J]	Translation, ribosomal structure and biogenesis	Molecular Function: RNA polymerase II transcription cofactor activity (GO:0001104);; Biological Process: skeletal system development (GO:0001501);; Molecular Function: protein binding (GO:0005515);; Cellular Component: Golgi apparatus (GO:0005794);; Biological Process: regulation of transcription, DNA-templated (GO:0006355);; Biological Process: central nervous system development (GO:0007417);; B…	K15157|6.03982e-13|phd:102329603|mediator of RNA polymerase II transcription subunit 15-like; K15157 mediator of RNA polymerase II transcription subunit 15 (A)	Atherin GN=SAMD1 OS=Oryctolagus cuniculus (Rabbit) PE=2 SV=1	Mediator of RNA polymerase II transcription subunit 15, partial [Bos mutus]
ENSOARG00000005813	lncRNA_target	2.10083	1.54052	0.847172	0.772872	1.37907	1.33363	0.715201	0.290782	up	[L]	Replication, recombination and repair	Molecular Function: RNA binding (GO:0003723);; Molecular Function: RNA-directed DNA polymerase activity (GO:0003964);; Biological Process: RNA-dependent DNA replication (GO:0006278);; Molecular Function: metal ion binding (GO:0046872);;	--	LINE-1 reverse transcriptase homolog OS=Nycticebus coucang (Slow loris) PE=3 SV=1	hypothetical protein M91_04365 [Bos mutus]
ENSOARG00000013313	lncRNA_target	5.44577	7.00639	5.36775	4.07816	4.37897	5.04693	0.719389	0.229749	up	--	--	Molecular Function: binding (GO:0005488);; Molecular Function: nucleotidyltransferase activity (GO:0016779);;	--	LINE-1 reverse transcriptase homolog OS=Nycticebus coucang (Slow loris) PE=3 SV=1	hypothetical protein M91_02473, partial [Bos mutus]
ENSOARG00000013160	lncRNA_target	2.0094	0.80645	1.7928	1.55233	1.30886	1.72644	0.28058	0.633412	up	--	--	--	--	--	PREDICTED: protein FAM105A [Ovis aries]
ENSOARG00000001675	lncRNA_target	8.01947	6.40525	8.19091	4.04728	4.38525	4.86438	0.750287	-0.129361	down	--	--	Cellular Component: nucleus (GO:0005634);; Cellular Component: cytoplasm (GO:0005737);;	K14798|0|oas:101118880|LTV1; LTV1 homolog (S. cerevisiae); K14798 protein LTV1 (A)	Protein LTV1 homolog GN=LTV1 OS=Bos taurus (Bovine) PE=2 SV=1	PREDICTED: protein LTV1 homolog [Ovis aries]
ENSOARG00000014654	lncRNA_target	4.247	4.21859	4.50684	2.33224	2.76635	1.13184	0.378415	-0.428117	down	[O]	Posttranslational modification, protein turnover, chaperones	Biological Process: skeletal system development (GO:0001501);; Molecular Function: protein binding (GO:0005515);; Cellular Component: proteinaceous extracellular matrix (GO:0005578);; Cellular Component: cytoskeleton (GO:0005856);; Biological Process: organ morphogenesis (GO:0009887);; Biological Process: tissue development (GO:0009888);; Biological Process: macromolecule metabolic process (GO:00…	--	Krev interaction trapped protein 1 GN=KRIT1 OS=Bos taurus (Bovine) PE=2 SV=1	PREDICTED: FERM domain-containing protein 8 isoform X1 [Capra hircus]
ENSOARG00000009990	lncRNA_target	38.2374	40.0012	34.2131	103.684	173.977	137.043	1.01443e-06	2.52677	up	--	--	Molecular Function: structural molecule activity (GO:0005198);; Molecular Function: structural constituent of cytoskeleton (GO:0005200);; Molecular Function: protein binding (GO:0005515);; Cellular Component: nucleus (GO:0005634);; Cellular Component: cytoplasm (GO:0005737);; Cellular Component: intermediate filament (GO:0005882);; Cellular Component: adherens junction (GO:0005912);; Molecular Fu…	K10376|0|oas:101111130|SYNM; synemin, intermediate filament protein; K10376 desmuslin (A)	Neurofilament medium polypeptide (Fragment) GN=NEFM OS=Oryctolagus cuniculus (Rabbit) PE=2 SV=1	PREDICTED: synemin [Ovis aries]
ENSOARG00000017097	lncRNA_target	7.59848	24.682	20.7364	31.7712	34.761	42.2223	3.61283e-06	1.65395	up	[T]	Signal transduction mechanisms	Molecular Function: catalytic activity (GO:0003824);; Cellular Component: mitochondrion (GO:0005739);; Biological Process: metabolic process (GO:0008152);;	K17508|0|oas:101105779|PPTC7; PTC7 protein phosphatase homolog (S. cerevisiae); K17508 protein phosphatase 2C homolog 7 [EC:3.1.3.16] (A)	Acrosin heavy chain (Precursor) GN=ACR OS=Sus scrofa (Pig) PE=1 SV=5	PREDICTED: protein phosphatase PTC7 homolog [Ovis aries]
ENSOARG00000001749	lncRNA_target	10.0396	4.69423	6.98562	0.744739	0.95863	1.29076	7.74196e-05	-2.20579	down	[R]	General function prediction only	Molecular Function: sequence-specific DNA binding RNA polymerase II transcription factor activity (GO:0000981);; Molecular Function: DNA binding (GO:0003677);; Molecular Function: sequence-specific DNA binding transcription factor activity (GO:0003700);; Cellular Component: nucleus (GO:0005634);; Biological Process: apoptotic process (GO:0006917);; Biological Process: skeletal muscle cell differe…	--	Zinc finger protein PLAGL1 GN=PLAGL1 OS=Sus scrofa (Pig) PE=2 SV=1	PREDICTED: LOW QUALITY PROTEIN: zinc finger protein PLAGL1 [Ovis aries]
ENSOARG00000004058	lncRNA_target	5.12844	4.9872	5.34173	13.1727	9.66575	11.0025	1.01805e-10	1.75199	up	--	--	Biological Process: B cell homeostasis (GO:0001782);; Cellular Component: nucleus (GO:0005634);; Cellular Component: cytoplasm (GO:0005737);; Biological Process: muscle contraction (GO:0006936);; Biological Process: cellular response to DNA damage stimulus (GO:0006974);; Biological Process: organelle organization (GO:0006996);; Biological Process: activation of NF-kappaB-inducing kinase activity …	K07210|0|oas:101107332|IKBKG; inhibitor of kappa light polypeptide gene enhancer in B-cells, kinase gamma; K07210 inhibitor of nuclear factor kappa-B kinase subunit gamma (A)	NF-kappa-B essential modulator GN=IKBKG OS=Bos taurus (Bovine) PE=1 SV=1	PREDICTED: LOW QUALITY PROTEIN: NF-kappa-B essential modulator [Ovis aries]
ENSOARG00000016929	lncRNA_target	0.877023	1.08411	1.2056	0.367155	0.0150964	0.450251	0.0920675	-1.32868	down	--	--	Molecular Function: nucleic acid binding (GO:0003676);; Cellular Component: nucleus (GO:0005634);; Biological Process: regulation of transcription, DNA-templated (GO:0006355);; Biological Process: cell communication (GO:0007154);; Biological Process: brain development (GO:0007420);; Biological Process: cellular component organization (GO:0016043);; Biological Process: neuron differentiation (GO:0…	K10490|0|oas:101112272|ZBTB3; zinc finger and BTB domain containing 3; K10490 zinc finger and BTB domain-containing protein 3 (A)	Zinc finger and BTB domain-containing protein 18 GN=ZBTB18 OS=Bos taurus (Bovine) PE=2 SV=2	Zinc finger and BTB domain-containing protein 3, partial [Bos mutus]
ENSOARG00000019300	lncRNA_target	52.0716	74.9624	66.2275	208.355	234.644	212.827	1.03043e-10	2.38984	up	[G]	Carbohydrate transport and metabolism	Molecular Function: 6-phosphofructokinase activity (GO:0003872);; Molecular Function: ATP binding (GO:0005524);; Cellular Component: 6-phosphofructokinase complex (GO:0005945);; Biological Process: fructose 6-phosphate metabolic process (GO:0006002);; Biological Process: glycolytic process (GO:0006096);; Molecular Function: protein C-terminus binding (GO:0008022);; Biological Process: response to…	K00850|0|oas:443489|phosphofructokinase; K00850 6-phosphofructokinase 1 [EC:2.7.1.11] (A)	ATP-dependent 6-phosphofructokinase, muscle type {ECO:0000255|HAMAP-Rule:MF_03184} GN=PFKM OS=Bos taurus (Bovine) PE=2 SV=1	PREDICTED: LOW QUALITY PROTEIN: 6-phosphofructokinase, muscle type [Ovis aries]
ENSOARG00000008303	lncRNA_target	22.7806	17.3876	24.0569	8.1579	6.0031	10.247	0.00903432	-0.765839	down	[J]	Translation, ribosomal structure and biogenesis	Molecular Function: carbohydrate binding (GO:0030246);;	K17528|0|oas:101106287|CLEC14A; C-type lectin domain family 14, member A; K17528 C-type lectin domain family 14 member A (A)	Thrombomodulin (Precursor) GN=THBD OS=Canis familiaris (Dog) PE=2 SV=1	PREDICTED: LOW QUALITY PROTEIN: C-type lectin domain family 14 member A, partial [Ovis aries]
ENSOARG00000020159	lncRNA_target	0.0762745	0.969784	0.0725892	1.62433	0.649902	3.40677	0.0630749	2.9352	up	[J]	Translation, ribosomal structure and biogenesis	Molecular Function: structural constituent of ribosome (GO:0003735);; Cellular Component: large ribosomal subunit (GO:0015934);; Biological Process: negative regulation of translation (GO:0017148);; Cellular Component: cytosolic large ribosomal subunit (GO:0022625);; Biological Process: cellular response to interferon-gamma (GO:0071346);; Biological Process: negative regulation of formation of tr…	K02872|1.73826e-123|oas:101109545|60S ribosomal protein L13a-like; K02872 large subunit ribosomal protein L13Ae (A)	60S ribosomal protein L13a GN=RPL13A OS=Bos taurus (Bovine) PE=2 SV=3	PREDICTED: 60S ribosomal protein L13a-like [Ovis aries]
ENSOARG00000017052	lncRNA_target	6.55368	6.06328	8.2539	4.63277	3.71906	2.8027	0.456628	-0.283612	down	[K]	Transcription	Molecular Function: transcription coactivator activity (GO:0003713);; Molecular Function: histone acetyltransferase activity (GO:0004402);; Biological Process: DNA-templated transcription, initiation (GO:0006352);; Cellular Component: STAGA complex (GO:0030914);; Biological Process: histone H3 acetylation (GO:0043966);; Biological Process: single-organism cellular process (GO:0044763);; Biologica…	K03131|0|oas:101112524|TAF6L; TAF6-like RNA polymerase II, p300/CBP-associated factor (PCAF)-associated factor, 65kDa; K03131 transcription initiation factor TFIID subunit 6 (A)	Collagen alpha-1(I) chain (Precursor) GN=COL1A1 OS=Bos taurus (Bovine) PE=1 SV=3	PREDICTED: TAF6-like RNA polymerase II p300/CBP-associated factor-associated factor 65 kDa subunit 6L [Ovis aries]
ENSOARG00000016681	lncRNA_target	0.971265	0.956524	0.977665	0.642549	1.21532	0.627651	0.662854	0.421241	up	[Z]	Cytoskeleton	Biological Process: microtubule cytoskeleton organization (GO:0000226);; Molecular Function: GTPase activity (GO:0003924);; Molecular Function: structural constituent of cytoskeleton (GO:0005200);; Molecular Function: protein binding (GO:0005515);; Molecular Function: GTP binding (GO:0005525);; Cellular Component: cytoplasm (GO:0005737);; Cellular Component: microtubule (GO:0005874);; Cellular Co…	K07374|0|hgl:101701752|tubulin alpha-3 chain-like; K07374 tubulin alpha (A)	Tubulin alpha-3 chain GN=TUBA3 OS=Bos taurus (Bovine) PE=2 SV=1	Tubulin alpha-3 chain [Myotis davidii]
ENSOARG00000002077	lncRNA_target	7.70661	7.23884	7.10886	3.82766	3.15411	3.69882	0.182091	-0.419268	down	--	--	Molecular Function: RNA polymerase II transcription cofactor activity (GO:0001104);; Molecular Function: transcription coactivator activity (GO:0003713);; Molecular Function: receptor activity (GO:0004872);; Cellular Component: transcription factor complex (GO:0005667);; Biological Process: transcription initiation from RNA polymerase II promoter (GO:0006367);; Cellular Component: mediator comple…	K15133|0|oas:101106726|MED17; mediator complex subunit 17; K15133 mediator of RNA polymerase II transcription subunit 17 (A)	Mediator of RNA polymerase II transcription subunit 17 GN=MED17 OS=Bos taurus (Bovine) PE=2 SV=1	PREDICTED: mediator of RNA polymerase II transcription subunit 17 [Ovis aries]
ENSOARG00000015942	lncRNA_target	2.6818	2.57961	2.8177	6.51763	8.00222	11.5011	9.88193e-06	2.32717	up	--	--	Biological Process: negative regulation of transcription from RNA polymerase II promoter (GO:0000122);; Molecular Function: transcription coactivator activity (GO:0003713);; Molecular Function: ubiquitin thiolesterase activity (GO:0004221);; Cellular Component: nucleus (GO:0005634);; Cellular Component: cell cortex (GO:0005938);; Biological Process: ubiquitin-dependent protein catabolic process (…	K11833|0|oas:101109478|USP2; ubiquitin specific peptidase 2; K11833 ubiquitin carboxyl-terminal hydrolase 2/21 [EC:3.4.19.12] (A)	Ubiquitin carboxyl-terminal hydrolase 2 GN=USP2 OS=Bos taurus (Bovine) PE=2 SV=1	PREDICTED: ubiquitin carboxyl-terminal hydrolase 2 isoform 1 [Ovis aries]
ENSOARG00000020440	lncRNA_target	7.98448	6.53741	8.05479	9.04634	6.44359	8.70467	0.0153547	0.725053	up	--	--	Molecular Function: phospholipase activity (GO:0004620);; Cellular Component: nuclear envelope lumen (GO:0005641);; Cellular Component: peroxisome (GO:0005777);; Biological Process: peroxisome organization (GO:0007031);; Cellular Component: intracellular membrane-bounded organelle (GO:0043231);; Biological Process: cellular lipid metabolic process (GO:0044255);; Cellular Component: cytoplasmic pa…	--	HRAS-like suppressor 3 GN=PLA2G16 OS=Pongo abelii (Sumatran orangutan) PE=2 SV=1	PREDICTED: phospholipid-metabolizing enzyme A-C1-like isoform X1 [Bubalus bubalis]
ENSOARG00000003539	lncRNA_target	3.59218	3.02914	3.45703	3.6365	3.62662	4.35142	0.112819	0.839234	up	--	--	--	--	--	PREDICTED: RPA-interacting protein isoform 1 [Ovis aries]
ENSOARG00000011542	lncRNA_target	0.526967	0.465282	0.37613	0.273362	0.231306	0.245943	0.807174	-0.237642	down	[G]	Carbohydrate transport and metabolism	Molecular Function: hydrolase activity, hydrolyzing O-glycosyl compounds (GO:0004553);; Biological Process: carbohydrate metabolic process (GO:0005975);; Biological Process: metabolic process (GO:0008152);; Biological Process: positive regulation of cell proliferation (GO:0008284);; Cellular Component: membrane (GO:0016020);; Molecular Function: fibroblast growth factor binding (GO:0017134);; Cel…	--	Klotho peptide (Precursor) GN=KL OS=Macaca fascicularis (Crab-eating macaque) PE=2 SV=1	PREDICTED: LOW QUALITY PROTEIN: beta-klotho [Ovis aries]
ENSOARG00000018015	lncRNA_target	17.9763	14.6321	19.8012	12.0032	8.88249	10.3961	0.77479	-0.120134	down	[S]	Function unknown	Cellular Component: mitochondrion (GO:0005739);;	--	Transport and Golgi organization protein 2 homolog GN=TANGO2 OS=Bos taurus (Bovine) PE=2 SV=1	PREDICTED: LOW QUALITY PROTEIN: uncharacterized protein C22orf25 homolog [Ovis aries]
ENSOARG00000008103	lncRNA_target	2.1008	1.20643	2.01149	0.923309	0.701185	0.741335	0.418229	-0.539279	down	--	--	Biological Process: skeletal system development (GO:0001501);; Molecular Function: binding (GO:0005488);; Molecular Function: zinc ion binding (GO:0008270);; Biological Process: organ morphogenesis (GO:0009887);; Biological Process: primary metabolic process (GO:0044238);; Biological Process: cellular macromolecule metabolic process (GO:0044260);; Cellular Component: extracellular region part (GO…	--	Zinc finger SWIM domain-containing protein 8 GN=ZSWIM8 OS=Bos taurus (Bovine) PE=2 SV=1	PREDICTED: zinc finger SWIM domain-containing protein 4 isoform X1 [Bos taurus]
ENSOARG00000008760	lncRNA_target	7.57054	3.28689	4.58575	1.34503	0.970168	1.54906	0.019227	-1.35895	down	--	--	Biological Process: skeletal system development (GO:0001501);; Biological Process: ossification (GO:0001503);; Biological Process: kidney development (GO:0001822);; Biological Process: immune system process (GO:0002376);; Molecular Function: protein binding (GO:0005515);; Cellular Component: plasma membrane (GO:0005886);; Biological Process: transport (GO:0006810);; Biological Process: cell surfa…	--	Contactin-1 (Precursor) GN=CNTN1 OS=Bos taurus (Bovine) PE=2 SV=1	PREDICTED: LOW QUALITY PROTEIN: matrix-remodeling-associated protein 5 [Ovis aries]
ENSOARG00000020487	lncRNA_target	3.81539	12.2269	8.24536	10.6158	10.2573	17.2027	0.0246454	1.26517	up	--	--	Biological Process: protein import into nucleus, translocation (GO:0000060);; Biological Process: negative regulation of transcription from RNA polymerase II promoter (GO:0000122);; Biological Process: cell morphogenesis (GO:0000902);; Biological Process: negative regulation of cell-matrix adhesion (GO:0001953);; Biological Process: immune system process (GO:0002376);; Biological Process: germina…	K15618|0|oas:101110557|BCL6; B-cell CLL/lymphoma 6; K15618 B-cell lymphoma 6 protein (A)	Zinc finger protein 227 GN=ZNF227 OS=Bos taurus (Bovine) PE=2 SV=1	PREDICTED: B-cell lymphoma 6 protein [Ovis aries]
ENSOARG00000019869	lncRNA_target	10.498	11.668	10.1097	3.32908	2.35702	2.26719	2.86811e-05	-1.40425	down	--	--	Biological Process: skeletal system development (GO:0001501);; Molecular Function: protein binding (GO:0005515);; Cellular Component: endoplasmic reticulum membrane (GO:0005789);; Biological Process: protein localization (GO:0008104);; Biological Process: macromolecule biosynthetic process (GO:0009059);; Biological Process: organ morphogenesis (GO:0009887);; Biological Process: tissue development…	--	Lipase maturation factor 2 GN=LMF2 OS=Bos taurus (Bovine) PE=2 SV=2	PREDICTED: LOW QUALITY PROTEIN: lipase maturation factor 2, partial [Ovis aries]
ENSOARG00000016933	lncRNA_target	17.4734	13.7565	13.6953	9.15715	10.2056	11.3013	0.824845	0.0883106	up	[R]	General function prediction only	Molecular Function: phosphoserine phosphatase activity (GO:0004647);; Biological Process: Golgi to vacuole transport (GO:0006896);; Cellular Component: endosome membrane (GO:0010008);; Biological Process: protein transport (GO:0015031);; Molecular Function: metal ion binding (GO:0046872);;	K18467|5.20458e-135|mcf:102141828|VPS29; vacuolar protein sorting 29 homolog (S. cerevisiae); K18467 vacuolar protein sorting-associated protein 29 (A)	Vacuolar protein sorting-associated protein 29 GN=VPS29 OS=Bos taurus (Bovine) PE=2 SV=1	PREDICTED: vacuolar protein sorting-associated protein 29, partial [Equus przewalskii]
ENSOARG00000018195	lncRNA_target	12.3621	13.7713	14.0647	11.7027	11.3357	10.7573	0.297065	0.376412	up	[J]	Translation, ribosomal structure and biogenesis	Molecular Function: nucleotide binding (GO:0000166);; Biological Process: skeletal system development (GO:0001501);; Biological Process: RNA methylation (GO:0001510);; Molecular Function: nucleic acid binding (GO:0003676);; Molecular Function: binding (GO:0005488);; Cellular Component: nucleus (GO:0005634);; Biological Process: RNA processing (GO:0006396);; Molecular Function: RNA methyltransfera…	K15332|0|oas:101122385|TRMT2A; tRNA methyltransferase 2 homolog A (S. cerevisiae); K15332 tRNA (uracil-5-)-methyltransferase [EC:2.1.1.-] (A)	tRNA (uracil(54)-C(5))-methyltransferase homolog GN=TRMT2B OS=Pongo abelii (Sumatran orangutan) PE=2 SV=1	PREDICTED: LOW QUALITY PROTEIN: tRNA (uracil-5-)-methyltransferase homolog A, partial [Ovis aries]
ENSOARG00000019844	lncRNA_target	5.90183	6.06176	5.51638	5.88633	6.39083	6.12728	0.0417345	0.706757	up	--	--	Molecular Function: binding (GO:0005488);; Cellular Component: cytoplasm (GO:0005737);; Biological Process: cellular process (GO:0009987);; Cellular Component: intracellular membrane-bounded organelle (GO:0043231);; Biological Process: single-organism developmental process (GO:0044767);; Biological Process: organ development (GO:0048513);;	K15500|0|oas:101116982|PPP6R2; protein phosphatase 6, regulatory subunit 2; K15500 serine/threonine-protein phosphatase 6 regulatory subunit 2 (A)	Collagen alpha-1(II) chain (Precursor) GN=COL2A1 OS=Bos taurus (Bovine) PE=1 SV=4	PREDICTED: serine/threonine-protein phosphatase 6 regulatory subunit 2 [Ovis aries]
ENSOARG00000004866	lncRNA_target	1.62032	1.97767	2.09762	2.65432	2.43636	1.53469	0.237818	0.837803	up	--	--	--	--	--	PREDICTED: THAP domain-containing protein 7, partial [Pantholops hodgsonii]
ENSOARG00000001175	lncRNA_target	1.07149	1.36141	0.886038	0.759898	0.829974	0.768415	0.889219	0.136175	up	[L]	Replication, recombination and repair	Molecular Function: RNA binding (GO:0003723);; Molecular Function: RNA-directed DNA polymerase activity (GO:0003964);; Biological Process: RNA-dependent DNA replication (GO:0006278);; Molecular Function: metal ion binding (GO:0046872);;	--	LINE-1 reverse transcriptase homolog OS=Nycticebus coucang (Slow loris) PE=3 SV=1	hypothetical protein M91_04365 [Bos mutus]
ENSOARG00000009846	lncRNA_target	3.80603	1.93304	2.48421	2.23461	1.63061	1.22614	0.908622	-0.0628189	down	--	--	Molecular Function: nucleic acid binding (GO:0003676);;	--	G patch domain-containing protein 11 GN=GPATCH11 OS=Bos taurus (Bovine) PE=2 SV=2	PREDICTED: coiled-coil domain-containing protein 75 [Ovis aries]
ENSOARG00000013714	lncRNA_target	27.3391	25.4013	26.9133	11.912	7.23233	7.09257	0.000389112	-0.988234	down	--	--	Biological Process: tissue homeostasis (GO:0001894);; Biological Process: endothelial cell proliferation (GO:0001935);; Biological Process: glomerular filtration (GO:0003094);; Biological Process: endothelium development (GO:0003158);; Cellular Component: lysosome (GO:0005764);; Biological Process: glutamate metabolic process (GO:0006536);; Biological Process: cell communication (GO:0007154);; Bi…	K06474|0|oas:101105675|CD34; CD34 molecule; K06474 CD34 antigen (A)	Hematopoietic progenitor cell antigen CD34 (Precursor) GN=CD34 OS=Canis familiaris (Dog) PE=1 SV=1	PREDICTED: hematopoietic progenitor cell antigen CD34 [Ovis aries]
ENSOARG00000009621	lncRNA_target	41.674	26.5656	30.3726	7.00865	4.38886	4.84087	1.89888e-10	-1.97875	down	--	--	--	--	--	PREDICTED: lipoma HMGIC fusion partner-like isoform X1 [Sus scrofa]
ENSOARG00000015267	lncRNA_target	29.2772	20.8127	21.415	12.8632	9.10612	9.19699	0.0419664	-0.572769	down	--	--	Molecular Function: protein binding (GO:0005515);; Biological Process: cell adhesion (GO:0007155);; Biological Process: signal transduction (GO:0007165);; Biological Process: nervous system development (GO:0007399);; Biological Process: organ morphogenesis (GO:0009887);; Cellular Component: membrane (GO:0016020);; Biological Process: cellular component organization (GO:0016043);; Biological Proce…	K06534|0|oas:101115652|MCAM; melanoma cell adhesion molecule; K06534 melanoma cell adhesion molecule (A)	Basal cell adhesion molecule (Precursor) GN=BCAM OS=Bos taurus (Bovine) PE=2 SV=2	PREDICTED: cell surface glycoprotein MUC18 [Capra hircus]
ENSOARG00000006804	lncRNA_target	45.2905	32.2816	39.1695	33.793	35.5443	35.5236	0.108002	0.482735	up	--	--	Cellular Component: endoplasmic reticulum (GO:0005783);; Cellular Component: endoplasmic reticulum membrane (GO:0005789);; Biological Process: protein metabolic process (GO:0019538);; Cellular Component: membrane part (GO:0044425);;	K12948|7.94252e-60|nle:100595568|SPCS3; signal peptidase complex subunit 3 homolog (S. cerevisiae); K12948 signal peptidase complex subunit 3 [EC:3.4.-.-] (A)	Signal peptidase complex subunit 3 GN=SPCS3 OS=Canis familiaris (Dog) PE=1 SV=1	Signal peptidase complex subunit 3, partial [Bos mutus]
ENSOARG00000006453	lncRNA_target	9.83464	11.9276	9.53764	5.47923	5.50654	5.48699	0.319832	-0.298578	down	--	--	Molecular Function: DNA binding (GO:0003677);; Molecular Function: RNA binding (GO:0003723);; Molecular Function: protein binding (GO:0005515);; Cellular Component: cytoplasm (GO:0005737);; Biological Process: mRNA processing (GO:0006397);; Biological Process: RNA splicing (GO:0008380);; Cellular Component: nuclear matrix (GO:0016363);; Cellular Component: nuclear speck (GO:0016607);; Molecular F…	K13171|5.94474e-70|ssc:100521629|SRRM1; serine/arginine repetitive matrix 1; K13171 serine/arginine repetitive matrix protein 1 (A)	Serine/arginine repetitive matrix protein 1 GN=SRRM1 OS=Pongo abelii (Sumatran orangutan) PE=2 SV=1	PREDICTED: serine/arginine repetitive matrix protein 1-like isoform X1 [Bubalus bubalis]
ENSOARG00000011514	lncRNA_target	11.378	13.5717	11.1849	9.03084	9.36454	9.90477	0.391865	0.276676	up	--	--	Molecular Function: nucleocytoplasmic transporter activity (GO:0005487);; Molecular Function: protein binding (GO:0005515);; Cellular Component: nucleolus (GO:0005730);; Cellular Component: cytoplasm (GO:0005737);; Biological Process: transcription, DNA-templated (GO:0006351);; Biological Process: signal transduction (GO:0007165);; Molecular Function: zinc ion binding (GO:0008270);; Biological Pr…	K14296|0|oas:101123671|NUP153; nucleoporin 153kDa; K14296 nuclear pore complex protein Nup153 (A)	E3 SUMO-protein ligase RanBP2 GN=RANBP2 OS=Pan troglodytes (Chimpanzee) PE=1 SV=1	PREDICTED: nuclear pore complex protein Nup153 [Ovis aries]
ENSOARG00000012346	lncRNA_target	0.0480048	1.18679	0.34264	0.943666	0.966794	2.25165	0.0686386	2.00426	up	--	--	--	--	Armadillo repeat-containing X-linked protein 1 GN=ARMCX1 OS=Pongo abelii (Sumatran orangutan) PE=2 SV=1	PREDICTED: armadillo repeat-containing protein 12 [Capra hircus]
ENSOARG00000012687	lncRNA_target	46.6056	47.7924	51.1098	52.4639	64.9281	65.2943	0.00170179	0.964492	up	[O]	Posttranslational modification, protein turnover, chaperones	Cellular Component: nucleus (GO:0005634);; Cellular Component: Golgi apparatus (GO:0005794);; Biological Process: protein import into nucleus (GO:0006606);; Molecular Function: Ran GTPase binding (GO:0008536);; Molecular Function: histone binding (GO:0042393);;	--	Exportin-2 GN=CSE1L OS=Bos taurus (Bovine) PE=2 SV=1	PREDICTED: importin-7 [Ovis aries]
ENSOARG00000017054	lncRNA_target	4.2065	2.62295	2.14864	2.16069	1.67519	0.998254	0.61747	-0.265709	down	--	--	Molecular Function: zinc ion binding (GO:0008270);; Biological Process: anatomical structure morphogenesis (GO:0009653);; Biological Process: single-organism cellular process (GO:0044763);; Biological Process: single-organism developmental process (GO:0044767);; Biological Process: organ development (GO:0048513);; Biological Process: regulation of cellular process (GO:0050794);;	K15693|0|oas:101108946|RNF26; ring finger protein 26; K15693 RING finger protein 26 (A)	Collagen alpha-1(I) chain (Precursor) GN=COL1A1 OS=Bos taurus (Bovine) PE=1 SV=3	PREDICTED: RING finger protein 26 [Ovis aries]
ENSOARG00000019021	lncRNA_target	11.463	15.1199	10.8817	34.8224	37.9679	37.113	2.95143e-14	2.18125	up	[O]	Posttranslational modification, protein turnover, chaperones	Biological Process: reproduction (GO:0000003);; Cellular Component: ubiquitin ligase complex (GO:0000151);; Cellular Component: chromatin (GO:0000785);; Molecular Function: ubiquitin-protein transferase activity (GO:0004842);; Molecular Function: ATP binding (GO:0005524);; Biological Process: DNA repair (GO:0006281);; Biological Process: protein monoubiquitination (GO:0006513);; Biological Proces…	K10575|4.39585e-112|rno:64631|Ube2g1, Ubc7; ubiquitin-conjugating enzyme E2G 1 (EC:6.3.2.19); K10575 ubiquitin-conjugating enzyme E2 G1 [EC:6.3.2.19] (A)	Ubiquitin-conjugating enzyme E2 G1, N-terminally processed GN=UBE2G1 OS=Macaca fascicularis (Crab-eating macaque) PE=2 SV=1	hypothetical protein PANDA_019098 [Ailuropoda melanoleuca]
ENSOARG00000008872	lncRNA_target	1.32429	2.23028	2.53811	1.68729	1.61467	1.71684	0.572693	0.34068	up	--	--	--	--	--	PREDICTED: uncharacterized protein C3orf18 homolog isoform 1 [Ovis aries]
ENSOARG00000007579	lncRNA_target	29.6505	17.2742	18.3923	31.7607	47.8341	23.7608	0.0305313	1.31185	up	--	--	Cellular Component: Z disc (GO:0030018);; Cellular Component: cell part (GO:0044464);;	--	Myozenin-2 GN=MYOZ2 OS=Pongo abelii (Sumatran orangutan) PE=2 SV=1	myozenin-3 [Ovis aries]
ENSOARG00000009740	lncRNA_target	7.17895	4.17585	6.32191	6.03281	5.05527	3.98146	0.187374	0.400157	up	[RTKL]	--	Biological Process: activation of MAPKK activity (GO:0000186);; Biological Process: microtubule cytoskeleton organization (GO:0000226);; Biological Process: system process (GO:0003008);; Molecular Function: double-stranded RNA binding (GO:0003725);; Molecular Function: translation initiation factor activity (GO:0003743);; Molecular Function: protein serine/threonine kinase activity (GO:0004674);;…	K16195|0|oas:101121673|EIF2AK2; eukaryotic translation initiation factor 2-alpha kinase 2; K16195 eukaryotic translation initiation factor 2-alpha kinase 2 [EC:2.7.11.1] (A)	Serine/threonine-protein kinase Nek6 GN=NEK6 OS=Sus scrofa (Pig) PE=3 SV=1	PREDICTED: interferon-induced, double-stranded RNA-activated protein kinase [Ovis aries]
ENSOARG00000003688	lncRNA_target	10.0887	10.249	10.2476	6.05298	5.17056	5.08597	0.366012	-0.282528	down	--	--	Cellular Component: nucleus (GO:0005634);;	K14318|0|chx:102171645|NUP88; nucleoporin 88kDa; K14318 nuclear pore complex protein Nup88 (A)	--	PREDICTED: nuclear pore complex protein Nup88 [Pantholops hodgsonii]
ENSOARG00000004743	lncRNA_target	13.5937	15.2287	14.7072	10.8551	9.45907	8.94661	0.905305	0.0501607	up	--	--	Molecular Function: ATP binding (GO:0005524);; Cellular Component: vacuolar membrane (GO:0005774);; Biological Process: ATP hydrolysis coupled proton transport (GO:0015991);; Cellular Component: integral component of membrane (GO:0016021);; Cellular Component: proton-transporting V-type ATPase, V1 domain (GO:0033180);; Molecular Function: proton-transporting ATP synthase activity, rotational mech…	K03662|0|oas:101119886|ATP6AP1; ATPase, H+ transporting, lysosomal accessory protein 1; K03662 V-type H+-transporting ATPase S1 subunit (A)	V-type proton ATPase subunit S1 (Precursor) GN=ATP6AP1 OS=Bos taurus (Bovine) PE=1 SV=1	PREDICTED: V-type proton ATPase subunit S1 [Ovis aries]
ENSOARG00000016926	lncRNA_target	0.796642	0.606371	0.751616	0.697509	1.06393	0.76925	0.265336	0.877534	up	--	--	--	--	Protein FAM216A GN=FAM216A OS=Bos taurus (Bovine) PE=2 SV=1	PREDICTED: protein FAM216A [Ovis aries]
ENSOARG00000018318	lncRNA_target	20.9812	14.6226	19.2793	7.53105	6.10769	6.55148	0.0098551	-0.813054	down	[U]	Intracellular trafficking, secretion, and vesicular transport	Molecular Function: catalytic activity (GO:0003824);; Molecular Function: GTPase activator activity (GO:0005096);; Cellular Component: nuclear envelope (GO:0005635);; Cellular Component: cytoplasm (GO:0005737);; Cellular Component: centrosome (GO:0005813);; Biological Process: cellular protein modification process (GO:0006464);; Biological Process: spindle organization (GO:0007051);; Cellular Com…	K15306|6.11063e-109|oas:101122630|RANBP1; RAN binding protein 1; K15306 Ran-binding protein 1 (A)	Ran-specific GTPase-activating protein GN=RANBP1 OS=Bos taurus (Bovine) PE=2 SV=1	PREDICTED: LOW QUALITY PROTEIN: ran-specific GTPase-activating protein [Ovis aries]
ENSOARG00000004266	lncRNA_target	6.76504	3.44605	4.23022	1.84702	1.74673	1.57867	0.263108	-0.84124	down	--	--	--	K15902|2.06357e-64|oas:101119118|LAGE3; L antigen family, member 3; K15902 EKC/KEOPS complex subunit PCC1/LAGE3 (A)	--	PREDICTED: L antigen family member 3, partial [Ovis aries]
ENSOARG00000002146	lncRNA_target	4.72564	7.90978	7.20812	5.29542	5.83878	6.25124	0.283198	0.434461	up	--	--	Cellular Component: nucleus (GO:0005634);; Molecular Function: zinc ion binding (GO:0008270);; Molecular Function: hydrolase activity, acting on ester bonds (GO:0016788);;	--	Ester hydrolase C11orf54 homolog OS=Bos taurus (Bovine) PE=2 SV=1	PREDICTED: ester hydrolase C11orf54 homolog [Ovis aries]
ENSOARG00000014774	lncRNA_target	1.11333	0.631934	1.08792	0.325678	0.123198	0.167017	0.0670029	-1.59385	down	--	--	Biological Process: negative regulation of transcription from RNA polymerase II promoter (GO:0000122);; Molecular Function: transcription regulatory region sequence-specific DNA binding (GO:0000976);; Molecular Function: RNA polymerase II core promoter proximal region sequence-specific DNA binding (GO:0000978);; Molecular Function: RNA polymerase II distal enhancer sequence-specific DNA binding (…	K09270|0|oas:101120159|SOX10; SRY (sex determining region Y)-box 10; K09270 transcription factor SOX7/8/10/18 (SOX group E/F) (A)	Transcription factor SOX-10 GN=SOX10 OS=Sus scrofa (Pig) PE=2 SV=1	PREDICTED: LOW QUALITY PROTEIN: transcription factor SOX-10 [Ovis aries]
ENSOARG00000013891	lncRNA_target	18.1654	17.1847	18.7798	17.9933	13.9453	17.158	0.0884058	0.48391	up	--	--	Cellular Component: inner acrosomal membrane (GO:0002079);; Molecular Function: binding (GO:0005488);; Cellular Component: extracellular region (GO:0005576);; Biological Process: ion transport (GO:0006811);; Biological Process: complement activation, classical pathway (GO:0006958);; Biological Process: single fertilization (GO:0007338);; Cellular Component: integral component of membrane (GO:0016…	K04007|0|oas:101122294|membrane cofactor protein-like; K04007 membrane cofactor protein (A)	Membrane cofactor protein (Precursor) GN=CD46 OS=Bos taurus (Bovine) PE=1 SV=2	PREDICTED: membrane cofactor protein-like isoform 2 [Ovis aries]
ENSOARG00000003235	lncRNA_target	4.165	3.91548	2.67778	1.65604	1.43038	1.15122	0.0759404	-0.71811	down	[L]	Replication, recombination and repair	Molecular Function: rDNA binding (GO:0000182);; Molecular Function: ATP binding (GO:0005524);; Cellular Component: nucleus (GO:0005634);; Cellular Component: nucleoplasm (GO:0005654);; Cellular Component: nucleolus (GO:0005730);; Cellular Component: cytoplasm (GO:0005737);; Molecular Function: ATP-dependent helicase activity (GO:0008026);; Biological Process: cellular process (GO:0009987);; Biolo…	K17820|0|phd:102330611|DHX33; DEAH (Asp-Glu-Ala-His) box polypeptide 33; K17820 ATP-dependent RNA helicase DHX33 [EC:3.6.4.13] (A)	Probable ATP-dependent RNA helicase DHX35 GN=DHX35 OS=Pongo abelii (Sumatran orangutan) PE=2 SV=1	PREDICTED: putative ATP-dependent RNA helicase DHX33 [Pantholops hodgsonii]
ENSOARG00000007516	lncRNA_target	7.66951	6.05603	6.03301	5.95843	4.68501	4.01599	0.660114	0.194637	up	--	--	Biological Process: positive regulation of transcription from RNA polymerase II promoter (GO:0045944);;	--	CDK5 regulatory subunit-associated protein 3 GN=CDK5RAP3 OS=Pongo abelii (Sumatran orangutan) PE=2 SV=1	PREDICTED: CDK5 regulatory subunit-associated protein 3 [Ovis aries]
ENSOARG00000011736	lncRNA_target	14.1829	13.7694	12.0029	16.2558	19.244	14.0606	0.000779515	0.94525	up	--	--	--	--	Atherin GN=SAMD1 OS=Oryctolagus cuniculus (Rabbit) PE=2 SV=1	PREDICTED: protein FAM8A1 [Ovis aries]
ENSOARG00000008222	lncRNA_target	3.78581	2.53276	2.36093	2.59543	2.48033	2.59196	0.330608	0.458878	up	[J]	Translation, ribosomal structure and biogenesis	Cellular Component: nucleus (GO:0005634);; Cellular Component: cytoplasm (GO:0005737);; Biological Process: translation (GO:0006412);; Biological Process: L-methionine biosynthetic process from S-adenosylmethionine (GO:0019284);; Biological Process: L-methionine biosynthetic process from methylthioadenosine (GO:0019509);; Molecular Function: identical protein binding (GO:0042802);; Molecular Func…	K08963|8.92291e-157|phd:102343021|MRI1; methylthioribose-1-phosphate isomerase 1; K08963 methylthioribose-1-phosphate isomerase [EC:5.3.1.23] (A)	Methylthioribose-1-phosphate isomerase {ECO:0000255|HAMAP-Rule:MF_03119} OS=Bos taurus (Bovine) PE=2 SV=1	PREDICTED: methylthioribose-1-phosphate isomerase [Pantholops hodgsonii]
ENSOARG00000003381	lncRNA_target	31.2074	39.5575	41.5997	42.7419	48.0152	43.3356	0.00123474	0.883784	up	--	--	Biological Process: negative regulation of transcription from RNA polymerase II promoter (GO:0000122);; Molecular Function: complement component C1q binding (GO:0001849);; Molecular Function: transcription corepressor activity (GO:0003714);; Molecular Function: mRNA binding (GO:0003729);; Molecular Function: hyaluronic acid binding (GO:0005540);; Cellular Component: extracellular region (GO:00055…	K15414|0|oas:101106021|C1QBP; complement component 1, q subcomponent binding protein; K15414 complement component 1 Q subcomponent-binding protein, mitochondrial (A)	Complement component 1 Q subcomponent-binding protein, mitochondrial (Precursor) GN=C1QBP OS=Bos taurus (Bovine) PE=2 SV=1	PREDICTED: complement component 1 Q subcomponent-binding protein, mitochondrial [Ovis aries]
ENSOARG00000017981	lncRNA_target	3.9001	2.93851	2.98995	2.49878	1.90659	1.94158	0.992172	-0.00403742	down	--	--	--	--	Parotid hormone (Precursor) OS=Sus scrofa (Pig) PE=1 SV=2	PREDICTED: armadillo repeat protein deleted in velo-cardio-facial syndrome [Odobenus rosmarus divergens]
ENSOARG00000017793	lncRNA_target	42.3765	66.1423	52.4359	35.8004	56.1536	36.0903	0.561627	0.304073	up	--	--	Cellular Component: nucleus (GO:0005634);;	--	Interferon regulatory factor 2-binding protein-like GN=IRF2BPL OS=Macaca mulatta (Rhesus macaque) PE=2 SV=1	PREDICTED: interferon regulatory factor 2-binding protein 2 [Camelus ferus]
ENSOARG00000002317	lncRNA_target	15.0121	12.9701	12.6002	7.57799	6.04243	6.65605	0.208712	-0.374339	down	--	--	Molecular Function: catalytic activity (GO:0003824);; Molecular Function: protein binding (GO:0005515);; Biological Process: cellular component movement (GO:0006928);; Biological Process: cytoskeleton organization (GO:0007010);; Biological Process: cell cycle (GO:0007049);; Biological Process: tissue development (GO:0009888);; Cellular Component: actin cytoskeleton (GO:0015629);; Cellular Compone…	--	Trichohyalin GN=TCHH OS=Ovis aries (Sheep) PE=2 SV=2	PREDICTED: centrosomal protein KIAA1731 homolog [Ovis aries]
ENSOARG00000013869	lncRNA_target	4.15732	3.48957	3.93694	16.7233	15.1373	16.6296	4.97422e-23	2.69636	up	[RTKL]	--	Biological Process: activation of MAPK activity (GO:0000187);; Molecular Function: protein serine/threonine kinase activity (GO:0004674);; Molecular Function: protein tyrosine kinase activity (GO:0004713);; Molecular Function: ATP binding (GO:0005524);; Cellular Component: nucleus (GO:0005634);; Cellular Component: cytoplasm (GO:0005737);; Cellular Component: cytoskeleton (GO:0005856);; Biologica…	K04433|0|myb:102246913|MAP2K6; mitogen-activated protein kinase kinase 6; K04433 mitogen-activated protein kinase kinase 6 [EC:2.7.12.2] (A)	Dual specificity mitogen-activated protein kinase kinase 6 GN=MAP2K6 OS=Bos taurus (Bovine) PE=2 SV=1	PREDICTED: LOW QUALITY PROTEIN: dual specificity mitogen-activated protein kinase kinase 6 [Camelus dromedarius]
ENSOARG00000010832	lncRNA_target	8.39996	9.77806	9.67897	7.60522	6.52118	5.82783	0.717648	0.139965	up	[R]	General function prediction only	Molecular Function: Rab GTPase activator activity (GO:0005097);; Molecular Function: protein binding (GO:0005515);; Cellular Component: centrosome (GO:0005813);; Biological Process: cellular component movement (GO:0006928);; Biological Process: muscle contraction (GO:0006936);; Biological Process: nervous system development (GO:0007399);; Biological Process: heart development (GO:0007507);; Biolo…	--	TBC1 domain family member 31 GN=TBC1D31 OS=Bos taurus (Bovine) PE=2 SV=1	PREDICTED: WD repeat-containing protein 67 [Ovis aries]
ENSOARG00000013123	lncRNA_target	5.44907	5.69605	5.10384	3.56542	3.83272	3.94628	0.850634	0.114031	up	--	--	Molecular Function: RNA binding (GO:0003723);; Molecular Function: RNA-directed DNA polymerase activity (GO:0003964);; Molecular Function: structural molecule activity (GO:0005198);; Cellular Component: fascia adherens (GO:0005916);; Biological Process: RNA-dependent DNA replication (GO:0006278);; Biological Process: regulation of transcription, DNA-templated (GO:0006355);; Cellular Component: ac…	--	LINE-1 reverse transcriptase homolog OS=Nycticebus coucang (Slow loris) PE=3 SV=1	reverse transcriptase-like [Bos taurus]
ENSOARG00000004623	lncRNA_target	21.7021	22.4601	17.6849	11.4272	9.80279	10.8522	0.297932	-0.320498	down	[O]	Posttranslational modification, protein turnover, chaperones	Molecular Function: receptor activity (GO:0004872);; Molecular Function: Rab GDP-dissociation inhibitor activity (GO:0005093);; Molecular Function: GTPase activator activity (GO:0005096);; Molecular Function: Rab GTPase activator activity (GO:0005097);; Cellular Component: Golgi apparatus (GO:0005794);; Cellular Component: cytosol (GO:0005829);; Biological Process: small GTPase mediated signal tr…	K17255|0|aml:100471149|ATP6AP1; ATPase, H+ transporting, lysosomal accessory protein 1; K17255 Rab GDP dissociation inhibitor (A)	Rab GDP dissociation inhibitor alpha GN=GDI1 OS=Bos taurus (Bovine) PE=1 SV=1	rab GDP dissociation inhibitor alpha [Bos taurus]
ENSOARG00000007711	lncRNA_target	5.80191	7.01425	7.45414	8.53932	7.4672	6.99871	0.00919822	0.804164	up	--	--	Molecular Function: RNA polymerase II core promoter proximal region sequence-specific DNA binding (GO:0000978);; Molecular Function: RNA polymerase II core promoter proximal region sequence-specific DNA binding transcription factor activity involved in negative regulation of transcription (GO:0001078);; Biological Process: skeletal system development (GO:0001501);; Molecular Function: signal tran…	K18260|0|oas:101119902|CC2D1A; coiled-coil and C2 domain containing 1A; K18260 coiled-coil and C2 domain-containing protein 1 (A)	Collagen alpha-1(III) chain GN=COL3A1 OS=Bos taurus (Bovine) PE=1 SV=1	PREDICTED: coiled-coil and C2 domain-containing protein 1A [Ovis aries]
ENSOARG00000009989	lncRNA_target	6.12744	6.13057	6.87327	19.9116	22.8674	23.0219	2.1985e-19	2.41642	up	--	--	Biological Process: autophagic vacuole assembly (GO:0000045);; Cellular Component: Golgi membrane (GO:0000139);; Molecular Function: SNARE binding (GO:0000149);; Cellular Component: autophagic vacuole membrane (GO:0000421);; Biological Process: mitochondrion degradation (GO:0000422);; Cellular Component: cytosol (GO:0005829);; Cellular Component: microtubule (GO:0005874);; Biological Process: int…	K10435|1.38043e-83|oas:101118292|MAP1LC3A; microtubule-associated protein 1 light chain 3 alpha; K10435 microtubule-associated protein 1 light chain (A)	Microtubule-associated proteins 1A/1B light chain 3A (Precursor) GN=MAP1LC3A OS=Bos taurus (Bovine) PE=2 SV=1	PREDICTED: microtubule-associated proteins 1A/1B light chain 3A, partial [Ovis aries]
ENSOARG00000011880	lncRNA_target	30.6929	24.6199	29.651	18.5595	14.2735	18.2491	0.794297	-0.106429	down	[M]	Cell wall/membrane/envelope biogenesis	Biological Process: gastrulation with mouth forming second (GO:0001702);; Molecular Function: UDP-glucose 6-dehydrogenase activity (GO:0003979);; Biological Process: UDP-glucuronate biosynthetic process (GO:0006065);; Molecular Function: NAD binding (GO:0051287);; Biological Process: oxidation-reduction process (GO:0055114);;	K00012|0|phd:102327827|UGDH; UDP-glucose 6-dehydrogenase; K00012 UDPglucose 6-dehydrogenase [EC:1.1.1.22] (A)	UDP-glucose 6-dehydrogenase GN=UGDH OS=Bos taurus (Bovine) PE=1 SV=2	PREDICTED: UDP-glucose 6-dehydrogenase isoform 1 [Ovis aries]
ENSOARG00000010889	lncRNA_target	1.7896	1.70166	1.39943	1.95783	1.39591	1.98002	0.104856	0.749826	up	[L]	Replication, recombination and repair	Molecular Function: RNA binding (GO:0003723);; Molecular Function: RNA-directed DNA polymerase activity (GO:0003964);; Biological Process: RNA-dependent DNA replication (GO:0006278);; Molecular Function: metal ion binding (GO:0046872);;	--	LINE-1 reverse transcriptase homolog OS=Nycticebus coucang (Slow loris) PE=3 SV=1	hypothetical protein M91_04365 [Bos mutus]
ENSOARG00000015367	lncRNA_target	23.9887	40.7721	34.5589	63.368	86.8737	106.866	1.64009e-05	2.00454	up	--	--	Cellular Component: nuclear envelope (GO:0005635);; Biological Process: apoptotic DNA fragmentation (GO:0006309);; Biological Process: chromatin remodeling (GO:0006338);; Biological Process: apoptotic process (GO:0006917);; Biological Process: negative regulation of mitochondrial fusion (GO:0010637);; Cellular Component: integral component of mitochondrial outer membrane (GO:0031307);; Biological…	K15464|6.46994e-95|oas:101108441|BNIP3; BCL2/adenovirus E1B 19kDa interacting protein 3; K15464 BCL2/adenovirus E1B 19 kDa protein-interacting protein 3 (A)	BCL2/adenovirus E1B 19 kDa protein-interacting protein 3 GN=BNIP3 OS=Bos taurus (Bovine) PE=2 SV=1	PREDICTED: BCL2/adenovirus E1B 19 kDa protein-interacting protein 3 [Ovis aries]
ENSOARG00000011945	lncRNA_target	63.4152	78.1038	101.28	8.1029	5.48372	12.3015	4.25354e-09	-2.60645	down	--	--	Molecular Function: extracellular matrix structural constituent (GO:0005201);; Molecular Function: protein binding (GO:0005515);; Cellular Component: proteinaceous extracellular matrix (GO:0005578);; Biological Process: tissue development (GO:0009888);; Biological Process: gene expression (GO:0010467);; Biological Process: RNA metabolic process (GO:0016070);; Cellular Component: extracellular mat…	--	Elastin (Precursor) GN=ELN OS=Bos taurus (Bovine) PE=1 SV=1	PREDICTED: elastin isoform X1 [Capra hircus]
ENSOARG00000004319	lncRNA_target	2.53936	1.63688	1.76988	0.695435	0.645605	0.654381	0.0289478	-0.938868	down	--	--	Cellular Component: intracellular (GO:0005622);; Cellular Component: integral component of membrane (GO:0016021);; Molecular Function: transferase activity, transferring phosphorus-containing groups (GO:0016772);; Molecular Function: semaphorin receptor activity (GO:0017154);; Biological Process: hippocampus development (GO:0021766);; Biological Process: pyramidal neuron development (GO:0021860);…	K06820|0|oas:101119375|PLXNA3; plexin A3; K06820 plexin A (A)	Hepatocyte growth factor receptor (Precursor) GN=MET OS=Ornithorhynchus anatinus (Duckbill platypus) PE=3 SV=1	PREDICTED: LOW QUALITY PROTEIN: plexin-A3 [Ovis aries]
ENSOARG00000002991	lncRNA_target	25.9109	27.3926	23.1178	19.8795	14.4657	16.2483	0.966379	0.0253412	up	--	--	Biological Process: patterning of blood vessels (GO:0001569);; Biological Process: ameboidal-type cell migration (GO:0001667);; Cellular Component: extracellular space (GO:0005615);; Biological Process: immune response (GO:0006955);; Biological Process: germ cell development (GO:0007281);; Biological Process: brain development (GO:0007420);; Molecular Function: chemokine activity (GO:0008009);; B…	K10031|2.83546e-46|mcf:102124268|CXCL12; chemokine (C-X-C motif) ligand 12; K10031 C-X-C motif chemokine 12 (A)	Stromal cell-derived factor 1 (Precursor) GN=CXCL12 OS=Felis catus (Cat) PE=3 SV=1	PREDICTED: stromal cell-derived factor 1-like isoform 1 [Odobenus rosmarus divergens]
ENSOARG00000014949	lncRNA_target	1116.99	1102.71	1205.77	462.352	484.799	479.853	0.0628818	-0.631701	down	[J]	Translation, ribosomal structure and biogenesis	Molecular Function: structural constituent of ribosome (GO:0003735);; Biological Process: translation (GO:0006412);; Cellular Component: cytosolic large ribosomal subunit (GO:0022625);;	K02912|1.45494e-84|oas:443070|ribosomal protein L32; K02912 large subunit ribosomal protein L32e (A)	60S ribosomal protein L32 GN=RPL32 OS=Bos taurus (Bovine) PE=2 SV=3	60S ribosomal protein L32 [Bos taurus]
ENSOARG00000015164	lncRNA_target	12.9553	15.8614	11.8567	36.8545	42.7051	32.3677	1.54635e-14	2.09038	up	--	--	Molecular Function: binding (GO:0005488);; Cellular Component: nucleus (GO:0005634);; Cellular Component: cytoplasm (GO:0005737);; Biological Process: tissue development (GO:0009888);; Biological Process: SCF complex assembly (GO:0010265);; Biological Process: protein ubiquitination (GO:0016567);; Biological Process: cell differentiation (GO:0030154);; Cellular Component: extracellular matrix (GO…	--	Cullin-associated NEDD8-dissociated protein 1 GN=CAND1 OS=Pongo abelii (Sumatran orangutan) PE=2 SV=1	PREDICTED: LOW QUALITY PROTEIN: cullin-associated NEDD8-dissociated protein 2 [Ovis aries]
ENSOARG00000019288	lncRNA_target	5.95262	5.82035	5.88795	8.01771	9.06808	7.76345	6.14291e-05	1.12601	up	[R]	General function prediction only	Biological Process: reproduction (GO:0000003);; Cellular Component: nucleus (GO:0005634);; Cellular Component: cytoplasm (GO:0005737);; Molecular Function: cytoskeletal protein binding (GO:0008092);; Biological Process: regulation of signal transduction (GO:0009966);; Biological Process: regulation of gene expression (GO:0010468);; Biological Process: RNA metabolic process (GO:0016070);; Biologic…	K10330|0|ssc:100621000|ASB8; ankyrin repeat and SOCS box containing 8; K10330 ankyrin repeat and SOCS box protein 8 (A)	Ankyrin repeat and SOCS box protein 8 GN=ASB8 OS=Bos taurus (Bovine) PE=2 SV=1	PREDICTED: ankyrin repeat and SOCS box protein 8 isoform X1 [Equus caballus]
ENSOARG00000015561	lncRNA_target	11.0539	10.4879	9.89864	7.16562	7.85273	7.69575	0.649978	0.165245	up	--	--	Molecular Function: identical protein binding (GO:0042802);;	--	--	PREDICTED: Sjoegren syndrome/scleroderma autoantigen 1 isoform X1 [Bison bison bison]
ENSOARG00000006501	lncRNA_target	1.15334	1.07598	0.362421	0.606017	0.471973	0.578907	0.952574	-0.0164099	down	[L]	Replication, recombination and repair	Molecular Function: binding (GO:0005488);; Molecular Function: nucleotidyltransferase activity (GO:0016779);;	--	LINE-1 reverse transcriptase homolog OS=Nycticebus coucang (Slow loris) PE=3 SV=1	hypothetical protein M91_16623 [Bos mutus]
ENSOARG00000010948	lncRNA_target	25.5314	23.061	21.3391	40.8927	24.2092	39.33	9.52313e-05	1.19945	up	[S]	Function unknown	Cellular Component: early endosome (GO:0005769);; Cellular Component: late endosome (GO:0005770);; Cellular Component: integral component of endoplasmic reticulum membrane (GO:0030176);; Biological Process: ER-associated ubiquitin-dependent protein catabolic process (GO:0030433);; Biological Process: endoplasmic reticulum unfolded protein response (GO:0030968);; Biological Process: retrograde pro…	K11519|7.35508e-165|phd:102320106|DERL1; derlin 1; K11519 Derlin-1 (A)	Derlin-1 GN=DERL1 OS=Bos taurus (Bovine) PE=2 SV=1	derlin-1 [Bos taurus]
ENSOARG00000019311	lncRNA_target	11.8802	12.1556	8.63766	4.0926	3.57805	2.89562	0.000651408	-1.00406	down	[O]	Posttranslational modification, protein turnover, chaperones	Cellular Component: nucleus (GO:0005634);; Cellular Component: cytoplasm (GO:0005737);; Biological Process: transport (GO:0006810);; Biological Process: activation of cysteine-type endopeptidase activity involved in apoptotic process (GO:0006919);; Biological Process: regulation of definitive erythrocyte differentiation (GO:0010724);; Cellular Component: membrane (GO:0016020);; Cellular Component…	K08592|0|oas:101108642|SENP1; SUMO1/sentrin specific peptidase 1; K08592 sentrin-specific protease 1 [EC:3.4.22.68] (A)	Sentrin-specific protease 1 GN=SENP1 OS=Pongo abelii (Sumatran orangutan) PE=2 SV=1	PREDICTED: sentrin-specific protease 1 [Ovis aries]
ENSOARG00000016994	lncRNA_target	6.2018	8.95064	9.72763	3.77531	4.1871	3.4412	0.140539	-0.500083	down	[J]	Translation, ribosomal structure and biogenesis	Biological Process: skeletal system development (GO:0001501);; Molecular Function: ion channel activity (GO:0005216);; Molecular Function: protein binding (GO:0005515);; Biological Process: sphingolipid metabolic process (GO:0006665);; Biological Process: transport (GO:0006810);; Biological Process: phospholipid catabolic process (GO:0009395);; Biological Process: organ morphogenesis (GO:0009887)…	K12353|0|oas:101119587|sphingomyelin phosphodiesterase 4-like; K12353 sphingomyelin phosphodiesterase 4 [EC:3.1.4.12] (A)	Parotid hormone (Precursor) OS=Sus scrofa (Pig) PE=1 SV=2	PREDICTED: sphingomyelin phosphodiesterase 4-like [Ovis aries]
ENSOARG00000016563	lncRNA_target	22.6587	24.7363	26.1368	33.0269	39.4205	24.4275	0.00292576	1.0285	up	--	--	Biological Process: blood vessel development (GO:0001568);; Molecular Function: protein binding (GO:0005515);; Biological Process: heart development (GO:0007507);; Biological Process: organ morphogenesis (GO:0009887);; Biological Process: anterior/posterior pattern specification (GO:0009952);; Cellular Component: membrane (GO:0016020);; Biological Process: cellular component organization (GO:0016…	K04438|3.57061e-157|bom:102277025|CRKL; v-crk avian sarcoma virus CT10 oncogene homolog-like; K04438 proto-oncogene C-crk (A)	GRB2-related adapter protein GN=GRAP OS=Bos taurus (Bovine) PE=2 SV=1	PREDICTED: crk-like protein [Bos mutus]
ENSOARG00000000057	lncRNA_target	0.583057	0.709289	0.585713	0.764106	0.853087	0.943352	0.0828996	1.07874	up	[L]	Replication, recombination and repair	Molecular Function: RNA binding (GO:0003723);; Molecular Function: RNA-directed DNA polymerase activity (GO:0003964);; Biological Process: RNA-dependent DNA replication (GO:0006278);; Molecular Function: metal ion binding (GO:0046872);;	--	LINE-1 reverse transcriptase homolog OS=Nycticebus coucang (Slow loris) PE=3 SV=1	hypothetical protein M91_04365 [Bos mutus]
ENSOARG00000014392	lncRNA_target	1.99992	1.23607	0.059478	0.368569	1.16185	0.455029	0.917465	-0.0543457	down	--	--	--	--	--	PREDICTED: putative small membrane protein NID67 [Ovis aries]
ENSOARG00000016620	lncRNA_target	7.38204	9.18921	7.95393	4.65873	2.4841	2.62634	0.0833882	-0.722636	down	--	--	--	--	Leucine-zipper-like transcriptional regulator 1 GN=LZTR1 OS=Pongo abelii (Sumatran orangutan) PE=2 SV=1	PREDICTED: LOW QUALITY PROTEIN: leucine-zipper-like transcriptional regulator 1-like [Ovis aries]
ENSOARG00000005831	lncRNA_target	5.96995	5.45322	5.33287	3.10281	2.63165	2.16568	0.167657	-0.459975	down	--	--	Molecular Function: metal ion binding (GO:0046872);;	--	--	PREDICTED: zinc finger protein 451 isoform X6 [Bubalus bubalis]
ENSOARG00000011740	lncRNA_target	10.4743	9.63817	10.7714	18.2954	10.215	17.6251	0.000465572	1.19767	up	[H]	Coenzyme transport and metabolism	Biological Process: neural tube closure (GO:0001843);; Cellular Component: mitochondrion (GO:0005739);; Biological Process: inflammatory response (GO:0006954);; Biological Process: response to oxidative stress (GO:0006979);; Biological Process: lipoate biosynthetic process (GO:0009107);; Biological Process: protein lipoylation (GO:0009249);; Molecular Function: lipoate synthase activity (GO:00169…	K03644|0|oas:101113851|LIAS; lipoic acid synthetase; K03644 lipoic acid synthetase [EC:2.8.1.8] (A)	Lipoyl synthase, mitochondrial {ECO:0000255|HAMAP-Rule:MF_03123} (Precursor) OS=Bos taurus (Bovine) PE=2 SV=1	PREDICTED: lipoyl synthase, mitochondrial isoform 1 [Ovis aries]
ENSOARG00000016908	lncRNA_target	38.2446	30.9736	37.8065	26.9131	28.3724	23.38	0.593671	0.189394	up	[O]	Posttranslational modification, protein turnover, chaperones	Biological Process: skeletal system development (GO:0001501);; Molecular Function: catalytic activity (GO:0003824);; Molecular Function: protein binding (GO:0005515);; Cellular Component: extracellular region (GO:0005576);; Cellular Component: centrosome (GO:0005813);; Cellular Component: spindle (GO:0005819);; Biological Process: transport (GO:0006810);; Cellular Component: gamma-tubulin ring co…	K16574|2.06774e-50|oas:101120606|mitotic-spindle organizing protein 2-like; K16574 mitotic-spindle organizing protein 2A/2B (A)	Mitotic-spindle organizing protein 2 GN=MZT2 OS=Bos taurus (Bovine) PE=2 SV=1	PREDICTED: mitotic-spindle organizing protein 2-like [Ovis aries]
ENSOARG00000017678	lncRNA_target	21.0606	26.2648	28.7442	18.5489	14.9251	16.0229	0.978664	-0.000480411	down	--	--	Biological Process: blastocyst formation (GO:0001825);; Cellular Component: nucleolus (GO:0005730);; Biological Process: RNA metabolic process (GO:0016070);; Biological Process: single-organism cellular process (GO:0044763);; Biological Process: regulation of cellular process (GO:0050794);;	K14841|0|oas:101116102|WDR74; WD repeat domain 74; K14841 ribosome biogenesis protein NSA1 (A)	WD repeat-containing protein 74 GN=WDR74 OS=Bos taurus (Bovine) PE=2 SV=1	PREDICTED: WD repeat-containing protein 74 isoform 1 [Ovis aries]
ENSOARG00000008040	lncRNA_target	1.21269	0.648934	0.786888	0.240796	0.768559	0.36017	0.758514	-0.280522	down	--	--	Biological Process: neuron development (GO:0048666);;	K05422|2.42178e-40|oas:101104201|CTF1; cardiotrophin 1; K05422 cardiotrophin 1 (A)	Cardiotrophin-2 (Precursor) GN=CTF2 OS=Pan troglodytes (Chimpanzee) PE=3 SV=1	PREDICTED: cardiotrophin-1 [Ovis aries]
ENSOARG00000015673	lncRNA_target	3.83578	2.68848	3.50463	1.36036	0.964871	0.581359	0.0221348	-1.1677	down	--	--	Molecular Function: protein binding (GO:0005515);; Biological Process: anatomical structure morphogenesis (GO:0009653);; Biological Process: tissue development (GO:0009888);; Biological Process: Wnt signaling pathway (GO:0016055);; Cellular Component: intracellular membrane-bounded organelle (GO:0043231);; Biological Process: primary metabolic process (GO:0044238);; Cellular Component: cytoplasmi…	--	Cubilin (Precursor) GN=CUBN OS=Canis familiaris (Dog) PE=1 SV=1	PREDICTED: LOW QUALITY PROTEIN: membrane frizzled-related protein [Ovis aries]
ENSOARG00000011341	lncRNA_target	10.0026	8.97345	11.3901	10.2667	8.20378	6.89022	0.252372	0.362129	up	--	--	Cellular Component: integral component of membrane (GO:0016021);; Biological Process: positive regulation of apoptotic process (GO:0043065);;	--	Protein TEX261 GN=TEX261 OS=Pongo abelii (Sumatran orangutan) PE=2 SV=1	PREDICTED: protein TEX261 [Ovis aries]
ENSOARG00000007305	lncRNA_target	2.81856	2.31934	2.07565	0.769536	0.787158	0.630885	0.0536589	-1.08787	down	--	--	Cellular Component: condensed chromosome, centromeric region (GO:0000779);; Cellular Component: female pronucleus (GO:0001939);; Cellular Component: male pronucleus (GO:0001940);; Cellular Component: nuclear envelope (GO:0005635);; Cellular Component: nuclear euchromatin (GO:0005719);; Cellular Component: pericentric heterochromatin (GO:0005721);; Cellular Component: spindle (GO:0005819);; Cellul…	K11585|5.60017e-84|bacu:103011170|CBX1; chromobox homolog 1; K11585 chromobox protein 1 (A)	Chromobox protein homolog 3 GN=CBX3 OS=Pongo abelii (Sumatran orangutan) PE=2 SV=1	PREDICTED: chromobox protein homolog 1 [Ovis aries]
ENSOARG00000007620	lncRNA_target	31.9824	19.7532	24.5744	31.4173	38.2965	23.5141	0.0131847	0.930527	up	--	--	Cellular Component: mitochondrial inner membrane (GO:0005743);; Biological Process: mitochondrial transport (GO:0006839);; Cellular Component: integral component of membrane (GO:0016021);; Cellular Component: mitochondrial membrane (GO:0031966);;	K15106|0|oas:101111642|kidney mitochondrial carrier protein 1-like; K15106 solute carrier family 25 (mitochondrial carrier), member 14/30 (A)	Kidney mitochondrial carrier protein 1 GN=SLC25A30 OS=Macaca fascicularis (Crab-eating macaque) PE=2 SV=1	PREDICTED: kidney mitochondrial carrier protein 1-like [Ovis aries]
ENSOARG00000011605	lncRNA_target	1005.72	1059.57	1235.84	309.451	381.057	338.797	0.00205385	-1.0469	down	[J]	Translation, ribosomal structure and biogenesis	Molecular Function: structural constituent of ribosome (GO:0003735);; Cellular Component: nucleolus (GO:0005730);; Biological Process: translation (GO:0006412);; Molecular Function: rRNA binding (GO:0019843);; Cellular Component: cytosolic large ribosomal subunit (GO:0022625);;	K02940|4.8843e-128|phd:102325912|RPL9; ribosomal protein L9; K02940 large subunit ribosomal protein L9e (A)	60S ribosomal protein L9 GN=RPL9 OS=Bos taurus (Bovine) PE=2 SV=1	60S ribosomal protein L9 [Bos taurus]
ENSOARG00000014886	lncRNA_target	8.40255	7.51183	7.29349	9.64728	9.30264	9.37942	0.00098451	0.91916	up	--	--	Molecular Function: protein kinase activity (GO:0004672);; Molecular Function: ATP binding (GO:0005524);; Cellular Component: endoplasmic reticulum-Golgi intermediate compartment (GO:0005793);; Cellular Component: cis-Golgi network (GO:0005801);; Cellular Component: microtubule organizing center (GO:0005815);; Biological Process: retrograde vesicle-mediated transport, Golgi to ER (GO:0006890);; C…	K08876|0|oas:101122739|SCYL1; SCY1-like 1 (S. cerevisiae); K08876 SCY1-like protein 1 (A)	N-terminal kinase-like protein GN=SCYL1 OS=Bos taurus (Bovine) PE=2 SV=1	PREDICTED: N-terminal kinase-like protein [Ovis aries]
ENSOARG00000006766	lncRNA_target	20.265	18.9176	22.7633	109.375	181.413	304.008	0.000170703	3.91127	up	[R]	General function prediction only	Biological Process: protein ubiquitination (GO:0016567);; Biological Process: intracellular signal transduction (GO:0035556);; Cellular Component: cell part (GO:0044464);;	K10327|0|bacu:103009459|ASB5; ankyrin repeat and SOCS box containing 5; K10327 ankyrin repeat and SOCS box protein 5 (A)	Ankyrin repeat and SOCS box protein 5 GN=ASB5 OS=Bos taurus (Bovine) PE=2 SV=1	PREDICTED: ankyrin repeat and SOCS box protein 5 [Lipotes vexillifer]
ENSOARG00000007390	lncRNA_target	22.762	7.9946	10.1729	7.26177	6.72134	5.63447	0.547239	-0.414794	down	--	--	Biological Process: transport (GO:0006810);; Biological Process: intracellular protein transport (GO:0006886);; Biological Process: retrograde vesicle-mediated transport, Golgi to ER (GO:0006890);; Biological Process: intra-Golgi vesicle-mediated transport (GO:0006891);; Cellular Component: COPI vesicle coat (GO:0030126);;	--	Coatomer subunit zeta-1 GN=COPZ1 OS=Pongo abelii (Sumatran orangutan) PE=2 SV=1	Coatomer subunit zeta-2, partial [Bos mutus]
ENSOARG00000007777	lncRNA_target	36.4285	36.6355	33.2901	42.3134	39.2148	45.8637	0.00219956	0.889972	up	--	--	Cellular Component: cytoplasm (GO:0005737);; Cellular Component: centrosome (GO:0005813);; Cellular Component: dynactin complex (GO:0005869);; Molecular Function: protein N-terminus binding (GO:0047485);;	K10426|0|phd:102328143|DCTN4; dynactin 4 (p62); K10426 dynactin 4 (A)	Dynactin subunit 4 GN=DCTN4 OS=Pongo abelii (Sumatran orangutan) PE=2 SV=1	PREDICTED: dynactin subunit 4 isoform 2 [Ovis aries]
ENSOARG00000016042	lncRNA_target	38.5815	24.3652	44.1247	9.05938	4.7597	12.1622	0.00269539	-1.41578	down	--	--	Biological Process: angiogenesis (GO:0001525);; Molecular Function: Rho GTPase activator activity (GO:0005100);; Molecular Function: integrin binding (GO:0005178);; Cellular Component: endoplasmic reticulum (GO:0005783);; Biological Process: negative regulation of protein kinase activity (GO:0006469);; Biological Process: cytoskeleton organization (GO:0007010);; Cellular Component: apical plasma …	K06514|8.45369e-97|oas:101109906|THY1; Thy-1 cell surface antigen; K06514 Thy-1 cell surface antigen (A)	Thy-1 membrane glycoprotein (Precursor) GN=THY1 OS=Macaca mulatta (Rhesus macaque) PE=2 SV=1	PREDICTED: thy-1 membrane glycoprotein [Ovis aries]
ENSOARG00000007296	lncRNA_target	3.43944	2.81992	3.52955	2.08191	1.90299	1.33623	0.537119	-0.25247	down	[UR]	--	Molecular Function: 1-phosphatidylinositol binding (GO:0005545);; Cellular Component: nucleus (GO:0005634);; Cellular Component: endosome (GO:0005768);; Cellular Component: endoplasmic reticulum (GO:0005783);; Cellular Component: centrosome (GO:0005813);; Biological Process: endosome organization (GO:0007032);; Biological Process: cell communication (GO:0007154);; Biological Process: protein tran…	K17924|3.75434e-152|oas:101115886|SNX11; sorting nexin 11; K17924 sorting nexin-10/11 (A)	Sorting nexin-11 GN=SNX11 OS=Bos taurus (Bovine) PE=2 SV=1	PREDICTED: sorting nexin-11 [Ovis aries]
ENSOARG00000016984	lncRNA_target	25.8972	16.792	19.5172	12.5643	12.053	13.9837	0.912951	-0.0502387	down	[K]	Transcription	Molecular Function: RNA binding (GO:0003723);; Molecular Function: DNA-directed RNA polymerase activity (GO:0003899);; Molecular Function: protein kinase activity (GO:0004672);; Cellular Component: DNA-directed RNA polymerase II, core complex (GO:0005665);; Biological Process: transcription from RNA polymerase II promoter (GO:0006366);; Biological Process: protein phosphorylation (GO:0006468);;	K03015|6.07638e-110|myb:102262423|POLR2G; polymerase (RNA) II (DNA directed) polypeptide G; K03015 DNA-directed RNA polymerase II subunit RPB7 (A)	DNA-directed RNA polymerase II subunit RPB7 GN=POLR2G OS=Bos taurus (Bovine) PE=2 SV=1	PREDICTED: DNA-directed RNA polymerase II subunit RPB7 [Myotis brandtii]
ENSOARG00000010554	lncRNA_target	5.82596	5.21351	5.1199	2.32146	1.6059	2.36999	0.124372	-0.734848	down	--	--	--	--	--	PREDICTED: uncharacterized protein C8orf76 homolog [Ovis aries]
ENSOARG00000006596	lncRNA_target	5.21785	4.57981	3.23214	1.34031	1.5306	1.23203	0.0101608	-1.03026	down	[T]	Signal transduction mechanisms	Molecular Function: catalytic activity (GO:0003824);; Molecular Function: protein binding (GO:0005515);; Biological Process: cellular component movement (GO:0006928);; Biological Process: microtubule-based process (GO:0007017);; Biological Process: cell communication (GO:0007154);; Biological Process: nervous system development (GO:0007399);; Biological Process: gene expression (GO:0010467);; Cel…	--	F-box-like/WD repeat-containing protein TBL1X GN=TBL1X OS=Macaca fascicularis (Crab-eating macaque) PE=2 SV=1	PREDICTED: WD repeat-containing protein 17 isoform 1 [Ovis aries]
ENSOARG00000015384	lncRNA_target	0.256196	0.377011	0.152386	1.25906	1.62066	2.95936	0.000319508	3.5308	up	--	--	--	--	--	PREDICTED: transmembrane protein 40 [Ovis aries]
ENSOARG00000013881	lncRNA_target	42.1893	21.9488	34.2967	0.680181	0.517394	0.707741	3.84129e-18	-5.05612	down	[L]	Replication, recombination and repair	Biological Process: skeletal system development (GO:0001501);; Molecular Function: binding (GO:0005488);; Cellular Component: nucleus (GO:0005634);; Biological Process: multicellular organismal development (GO:0007275);; Biological Process: organ morphogenesis (GO:0009887);; Cellular Component: integral component of membrane (GO:0016021);; Cellular Component: extracellular region part (GO:0044421…	--	Retrotransposon-like protein 1 GN=RTL1 OS=Bos taurus (Bovine) PE=2 SV=2	PREDICTED: retrotransposon-like protein 1 [Ovis aries]
ENSOARG00000009769	lncRNA_target	0.780867	0.659485	1.09048	2.53054	1.34121	1.68752	0.00750405	1.74713	up	--	--	Biological Process: B cell apoptotic process (GO:0001783);; Biological Process: humoral immune response (GO:0006959);; Biological Process: positive regulation of I-kappaB kinase/NF-kappaB signaling (GO:0043123);; Biological Process: immunoglobulin secretion (GO:0048305);;	--	--	PREDICTED: adapter protein CIKS [Ovis aries]
ENSOARG00000004548	lncRNA_target	5.93421	6.9861	6.64411	6.80997	6.88265	7.39789	0.0105575	0.736781	up	--	--	Molecular Function: protein binding (GO:0005515);; Cellular Component: nucleus (GO:0005634);; Cellular Component: cytoplasm (GO:0005737);; Biological Process: organelle organization (GO:0006996);; Biological Process: cell cycle (GO:0007049);; Biological Process: anatomical structure morphogenesis (GO:0009653);; Cellular Component: actin cytoskeleton (GO:0015629);; Biological Process: cell differe…	K13119|4.3044e-160|oas:101119621|FAM50A; family with sequence similarity 50, member A; K13119 protein FAM50 (A)	Protein FAM50B GN=FAM50B OS=Macaca fascicularis (Crab-eating macaque) PE=2 SV=1	PREDICTED: protein FAM50A [Ovis aries]
ENSOARG00000010103	lncRNA_target	7.73741	7.47542	5.8612	7.11765	6.66741	8.10041	0.0213765	0.686138	up	--	--	Biological Process: UDP catabolic process (GO:0006256);; Molecular Function: hydrolase activity (GO:0016787);; Cellular Component: integral component of Golgi membrane (GO:0030173);; Cellular Component: organelle membrane (GO:0031090);; Cellular Component: cytoplasmic vesicle (GO:0031410);; Molecular Function: ion binding (GO:0043167);; Cellular Component: intracellular membrane-bounded organelle…	K12305|0|chx:102177626|ENTPD4; ectonucleoside triphosphate diphosphohydrolase 4; K12305 ectonucleoside triphosphate diphosphohydrolase 4 [EC:3.6.1.6] (A)	Ectonucleoside triphosphate diphosphohydrolase 7 GN=ENTPD7 OS=Pongo abelii (Sumatran orangutan) PE=2 SV=1	PREDICTED: ectonucleoside triphosphate diphosphohydrolase 4 [Ovis aries]
ENSOARG00000017389	lncRNA_target	4.44008	3.55735	3.81473	1.21225	0.700593	0.575624	0.00309225	-1.63409	down	--	--	Biological Process: response to pH (GO:0009268);; Cellular Component: integral component of membrane (GO:0016021);; Molecular Function: hydrolase activity (GO:0016787);; Molecular Function: voltage-gated proton channel activity (GO:0030171);;	--	Transmembrane protein C15orf27 homolog (Fragment) GN=QccE-15063 OS=Macaca fascicularis (Crab-eating macaque) PE=2 SV=2	PREDICTED: LOW QUALITY PROTEIN: voltage-gated hydrogen channel 1 [Ovis aries]
ENSOARG00000009094	lncRNA_target	26.2108	25.9245	32.252	23.5138	26.3488	25.2862	0.159276	0.465623	up	[O]	Posttranslational modification, protein turnover, chaperones	Biological Process: ovarian follicle development (GO:0001541);; Molecular Function: transcription coactivator activity (GO:0003713);; Molecular Function: ubiquitin-protein transferase activity (GO:0004842);; Cellular Component: nucleus (GO:0005634);; Cellular Component: cytoplasm (GO:0005737);; Cellular Component: cytosol (GO:0005829);; Biological Process: positive regulation of phosphatidylinosi…	K10587|0|phd:102315294|UBE3A; ubiquitin protein ligase E3A; K10587 ubiquitin-protein ligase E3 A [EC:6.3.2.19] (A)	Probable E3 ubiquitin-protein ligase HECTD2 GN=HECTD2 OS=Pongo abelii (Sumatran orangutan) PE=2 SV=1	ubiquitin-protein ligase E3A [Bos taurus]
ENSOARG00000016766	lncRNA_target	3.0177	4.03587	6.7046	17.5019	13.0969	13.1106	1.30849e-15	2.28171	up	--	--	Molecular Function: binding (GO:0005488);; Biological Process: transport (GO:0006810);; Biological Process: cell surface receptor signaling pathway (GO:0007166);; Biological Process: single-organism developmental process (GO:0044767);; Biological Process: organ development (GO:0048513);;	K05221|0|oas:101118819|P2X purinoceptor 6-like; K05221 P2X purinoceptor 6 (A)	P2X purinoceptor 4 GN=P2RX4 OS=Bos taurus (Bovine) PE=2 SV=1	PREDICTED: P2X purinoceptor 6-like [Ovis aries]
ENSOARG00000017042	lncRNA_target	0.959257	0.891548	1.44144	1.01314	0.64527	0.53017	0.968811	0.0226483	up	--	--	Biological Process: DNA damage checkpoint (GO:0000077);; Biological Process: DNA repair (GO:0006281);; Cellular Component: checkpoint clamp complex (GO:0030896);;	K10995|0|oas:101105531|RAD9B; RAD9 homolog B (S. pombe); K10995 cell cycle checkpoint control protein RAD9B (A)	Cell cycle checkpoint control protein RAD9B GN=RAD9B OS=Bos taurus (Bovine) PE=2 SV=1	PREDICTED: cell cycle checkpoint control protein RAD9B [Ovis aries]
ENSOARG00000006683	lncRNA_target	1.65545	1.5519	1.99365	1.97531	1.47228	1.67402	0.282253	0.599753	up	[L]	Replication, recombination and repair	Molecular Function: RNA binding (GO:0003723);; Molecular Function: RNA-directed DNA polymerase activity (GO:0003964);; Biological Process: RNA-dependent DNA replication (GO:0006278);; Molecular Function: metal ion binding (GO:0046872);;	--	LINE-1 reverse transcriptase homolog OS=Nycticebus coucang (Slow loris) PE=3 SV=1	hypothetical protein M91_16623 [Bos mutus]
ENSOARG00000019949	lncRNA_target	19.5991	36.708	34.0693	59.0754	82.1694	46.6506	0.00112577	1.68267	up	--	--	Molecular Function: carnitine O-palmitoyltransferase activity (GO:0004095);; Cellular Component: mitochondrial outer membrane (GO:0005741);; Biological Process: fatty acid beta-oxidation (GO:0006635);; Biological Process: transport (GO:0006810);; Cellular Component: integral component of membrane (GO:0016021);; Biological Process: single-multicellular organism process (GO:0044707);;	K08765|0|oas:443193|CPT1B, CPTIB; carnitine palmitoyltransferase 1B (muscle) (EC:2.3.1.21); K08765 carnitine O-palmitoyltransferase 1 [EC:2.3.1.21] (A)	Carnitine O-palmitoyltransferase 1, muscle isoform GN=CPT1B OS=Bos taurus (Bovine) PE=2 SV=1	carnitine O-palmitoyltransferase 1, muscle isoform [Ovis aries]
ENSOARG00000009888	lncRNA_target	12.1706	12.279	13.6639	22.7815	33.487	22.4519	7.81701e-05	1.68557	up	--	--	Molecular Function: nucleic acid binding (GO:0003676);; Molecular Function: zinc ion binding (GO:0008270);;	--	Zinc finger CCHC domain-containing protein 24 GN=ZCCHC24 OS=Macaca fascicularis (Crab-eating macaque) PE=2 SV=1	PREDICTED: zinc finger CCHC domain-containing protein 24 [Ovis aries]
ENSOARG00000019964	lncRNA_target	14.3543	8.5077	13.5853	7.0803	4.45366	5.91282	0.323198	-0.437442	down	--	--	Biological Process: phosphatidylcholine biosynthetic process (GO:0006656);; Biological Process: muscle organ development (GO:0007517);; Molecular Function: kinase activity (GO:0016301);;	K14156|0|oas:101118779|CHKB; choline kinase beta; K14156 choline/ethanolamine kinase [EC:2.7.1.32 2.7.1.82] (A)	--	PREDICTED: choline/ethanolamine kinase [Ovis aries]
ENSOARG00000007890	lncRNA_target	2.55654	2.719	2.4192	1.78805	1.57523	1.47016	0.909454	-0.04614	down	--	--	Molecular Function: nucleic acid binding (GO:0003676);; Cellular Component: nucleus (GO:0005634);; Biological Process: transcription, DNA-templated (GO:0006351);; Biological Process: positive regulation of cell proliferation (GO:0008284);; Biological Process: positive regulation of kinase activity (GO:0033674);; Biological Process: negative regulation of apoptotic process (GO:0043066);; Biologica…	--	Zinc finger protein 271 GN=ZNF271 OS=Pongo abelii (Sumatran orangutan) PE=2 SV=1	PREDICTED: zinc finger protein 629 isoform 1 [Ovis aries]
ENSOARG00000017125	lncRNA_target	9.34593	8.69698	9.35658	8.10226	7.2068	6.78542	0.308986	0.316452	up	--	--	Cellular Component: mitochondrion (GO:0005739);; Cellular Component: integral component of membrane (GO:0016021);;	--	Transmembrane protein 223 GN=TMEM223 OS=Bos taurus (Bovine) PE=2 SV=1	PREDICTED: transmembrane protein 223 [Ovis aries]
ENSOARG00000008755	lncRNA_target	5.29242	5.24294	5.49216	2.4718	1.58165	1.76582	0.00594954	-0.845415	down	[J]	Translation, ribosomal structure and biogenesis	Molecular Function: nucleic acid binding (GO:0003676);; Cellular Component: mitochondrion (GO:0005739);; Molecular Function: protein methyltransferase activity (GO:0008276);;	K02493|0|oas:101114910|HEMK1; HemK methyltransferase family member 1; K02493 release factor glutamine methyltransferase [EC:2.1.1.297] (A)	--	PREDICTED: hemK methyltransferase family member 1 [Ovis aries]
ENSOARG00000017176	lncRNA_target	8.17286	5.67565	6.93683	4.83259	5.85054	6.41268	0.334227	0.361155	up	--	--	Biological Process: in utero embryonic development (GO:0001701);; Biological Process: neural tube formation (GO:0001841);; Cellular Component: extracellular space (GO:0005615);; Biological Process: regulation of smoothened signaling pathway (GO:0008589);; Cellular Component: membrane (GO:0016020);; Biological Process: somatic motor neuron differentiation (GO:0021523);; Biological Process: telence…	--	Tectonic-3 (Precursor) GN=TCTN3 OS=Macaca fascicularis (Crab-eating macaque) PE=2 SV=1	PREDICTED: tectonic-1 [Ovis aries]
ENSOARG00000014681	lncRNA_target	0.551888	0.70878	0.358107	0.780791	0.738394	0.948341	0.15579	1.23604	up	--	--	--	--	--	PREDICTED: UPF0193 protein EVG1 isoform 1 [Ovis aries]
ENSOARG00000008210	lncRNA_target	0.582963	0.603469	0.502187	0.246977	0.217995	0.422189	0.77637	-0.295323	down	[L]	Replication, recombination and repair	Molecular Function: RNA binding (GO:0003723);; Molecular Function: RNA-directed DNA polymerase activity (GO:0003964);; Biological Process: RNA-dependent DNA replication (GO:0006278);; Molecular Function: metal ion binding (GO:0046872);;	--	LINE-1 reverse transcriptase homolog OS=Nycticebus coucang (Slow loris) PE=3 SV=1	hypothetical protein M91_04365 [Bos mutus]
ENSOARG00000008896	lncRNA_target	3.57482	3.05116	2.69333	1.71778	0.886096	1.44318	0.175081	-0.585769	down	[RTKL]	--	Molecular Function: magnesium ion binding (GO:0000287);; Biological Process: angiogenesis (GO:0001525);; Biological Process: mesoderm formation (GO:0001707);; Biological Process: endothelial cell proliferation (GO:0001935);; Biological Process: immune system process (GO:0002376);; Molecular Function: cAMP-dependent protein kinase activity (GO:0004691);; Molecular Function: protein kinase C activi…	K04345|0|oas:101116807|PRKX; protein kinase, X-linked; K04345 protein kinase A [EC:2.7.11.11] (A)	cAMP-dependent protein kinase catalytic subunit beta GN=PRKACB OS=Sus scrofa (Pig) PE=1 SV=3	PREDICTED: cAMP-dependent protein kinase catalytic subunit PRKX [Ovis aries]
ENSOARG00000008151	lncRNA_target	2.02406	1.66431	1.57213	0.911535	0.646529	0.62328	0.12987	-0.647708	down	--	--	--	K16058|4.6517e-177|oas:101105211|ORAI3; ORAI calcium release-activated calcium modulator 3; K16058 calcium release-activated calcium channel protein 3 (A)	--	PREDICTED: protein orai-3 [Ovis aries]
ENSOARG00000017815	lncRNA_target	3.9669	3.76524	3.18536	3.12734	3.45685	3.15897	0.484304	0.470236	up	--	--	Molecular Function: RNA binding (GO:0003723);; Molecular Function: RNA-directed DNA polymerase activity (GO:0003964);; Biological Process: RNA-dependent DNA replication (GO:0006278);; Molecular Function: metal ion binding (GO:0046872);;	--	LINE-1 reverse transcriptase homolog OS=Nycticebus coucang (Slow loris) PE=3 SV=1	hypothetical protein M91_02473, partial [Bos mutus]
ENSOARG00000014699	lncRNA_target	3.67875	2.34472	2.98255	1.25389	0.9559	1.0061	0.0203642	-0.856347	down	[L]	Replication, recombination and repair	Cellular Component: chromatin (GO:0000785);; Molecular Function: DNA binding (GO:0003677);; Cellular Component: nucleus (GO:0005634);; Cellular Component: cytoplasm (GO:0005737);; Biological Process: base-excision repair (GO:0006284);; Biological Process: transcription, DNA-templated (GO:0006351);; Molecular Function: pyrimidine-specific mismatch base pair DNA N-glycosylase activity (GO:0008263);…	K10801|0|oas:101102431|MBD4; methyl-CpG binding domain protein 4; K10801 methyl-CpG-binding domain protein 4 [EC:3.2.2.-] (A)	Methyl-CpG-binding protein 2 GN=MECP2 OS=Macaca fascicularis (Crab-eating macaque) PE=2 SV=1	PREDICTED: methyl-CpG-binding domain protein 4 [Ovis aries]
ENSOARG00000011910	lncRNA_target	2.30385	1.52563	1.4988	2.80104	2.95567	2.64609	0.0283108	1.29669	up	[RTKL]	--	Biological Process: cell morphogenesis (GO:0000902);; Biological Process: morphogenesis of an epithelium (GO:0002009);; Biological Process: immune system process (GO:0002376);; Molecular Function: protein kinase activity (GO:0004672);; Molecular Function: protein tyrosine kinase activity (GO:0004713);; Molecular Function: ATP binding (GO:0005524);; Cellular Component: nucleus (GO:0005634);; Cellu…	K05743|0|oas:101110900|LIMK1; LIM domain kinase 1; K05743 LIM domain kinase 1 [EC:2.7.11.1] (A)	LIM domain kinase 2 GN=LIMK2 OS=Bos taurus (Bovine) PE=2 SV=1	PREDICTED: LIM domain kinase 1 [Ovis aries]
ENSOARG00000009792	lncRNA_target	0.0868878	0.076717	0.0775216	1.61906	1.85083	2.56997	7.75751e-14	5.28619	up	--	--	Biological Process: skeletal system development (GO:0001501);; Molecular Function: binding (GO:0005488);; Cellular Component: collagen trimer (GO:0005581);; Biological Process: organ morphogenesis (GO:0009887);; Biological Process: tissue development (GO:0009888);; Biological Process: cellular component organization (GO:0016043);; Biological Process: macromolecule metabolic process (GO:0043170);;…	--	Parotid hormone (Precursor) OS=Sus scrofa (Pig) PE=1 SV=2	PREDICTED: oxidative stress-induced growth inhibitor 1 [Ovis aries]
ENSOARG00000002155	lncRNA_target	10.8301	9.68642	11.6837	4.09673	2.99696	5.0121	0.00717921	-0.784154	down	--	--	Molecular Function: DNA binding (GO:0003677);; Cellular Component: nucleus (GO:0005634);; Biological Process: regulation of transcription, DNA-templated (GO:0006355);;	K15215|2.66813e-129|oas:101119170|TAF1D; TATA box binding protein (TBP)-associated factor, RNA polymerase I, D, 41kDa; K15215 TATA box-binding protein-associated factor RNA polymerase I subunit D (A)	TATA box-binding protein-associated factor RNA polymerase I subunit D GN=TAF1D OS=Bos taurus (Bovine) PE=2 SV=1	PREDICTED: TATA box-binding protein-associated factor RNA polymerase I subunit D [Ovis aries]
ENSOARG00000006543	lncRNA_target	8.6405	7.84655	7.84094	5.71341	4.64764	6.68352	0.720308	0.115962	up	--	--	Molecular Function: nucleotide binding (GO:0000166);; Biological Process: regulation of alternative mRNA splicing, via spliceosome (GO:0000381);; Molecular Function: RNA binding (GO:0003723);; Cellular Component: nucleus (GO:0005634);; Biological Process: mRNA processing (GO:0006397);; Molecular Function: pre-mRNA binding (GO:0036002);; Biological Process: negative regulation of mRNA splicing, vi…	K17844|0|bacu:103010674|PTBP3; polypyrimidine tract binding protein 3; K17844 polypyrimidine tract-binding protein 3 (A)	Polypyrimidine tract-binding protein 1 GN=PTBP1 OS=Sus scrofa (Pig) PE=2 SV=1	PREDICTED: polypyrimidine tract-binding protein 3 isoform X1 [Bubalus bubalis]
ENSOARG00000012814	lncRNA_target	76.1318	40.9492	36.5456	0.444617	0.328496	0.558153	8.62284e-13	-6.21064	down	--	--	Molecular Function: GTPase activator activity (GO:0005096);; Molecular Function: binding (GO:0005488);; Cellular Component: intracellular (GO:0005622);; Biological Process: signal transduction (GO:0007165);; Biological Process: nervous system development (GO:0007399);; Biological Process: anatomical structure morphogenesis (GO:0009653);; Biological Process: cellular component organization (GO:001…	--	Rho GTPase-activating protein 36 (Precursor) GN=ARHGAP36 OS=Bos taurus (Bovine) PE=2 SV=1	PREDICTED: rho GTPase-activating protein 36 isoform X1 [Capra hircus]
ENSOARG00000017748	lncRNA_target	16.2722	17.0441	15.0068	19.4796	21.6942	34.1478	0.00699123	1.27746	up	[G]	Carbohydrate transport and metabolism	Molecular Function: catalytic activity (GO:0003824);; Molecular Function: protein binding (GO:0005515);; Biological Process: carbohydrate metabolic process (GO:0005975);; Molecular Function: neutral amino acid transmembrane transporter activity (GO:0015175);; Biological Process: tryptophan transport (GO:0015827);; Cellular Component: integral component of membrane (GO:0016021);; Cellular Componen…	K06519|0|oas:101116778|SLC3A2; solute carrier family 3 (activators of dibasic and neutral amino acid transport), member 2; K06519 solute carrier family 3, member 2 (A)	4F2 cell-surface antigen heavy chain OS=Oryctolagus cuniculus (Rabbit) PE=1 SV=2	PREDICTED: 4F2 cell-surface antigen heavy chain [Ovis aries]
ENSOARG00000011367	lncRNA_target	17.8055	26.1638	20.0477	56.5736	108.099	56.3912	0.00220137	2.4282	up	--	--	Molecular Function: translation repressor activity, nucleic acid binding (GO:0000900);; Cellular Component: cytoplasm (GO:0005737);; Molecular Function: translation repressor activity (GO:0030371);; Biological Process: negative regulation of translational initiation (GO:0045947);;	--	Polyadenylate-binding protein-interacting protein 2 GN=PAIP2 OS=Bos taurus (Bovine) PE=2 SV=1	PREDICTED: polyadenylate-binding protein-interacting protein 2B [Ovis aries]
ENSOARG00000009428	lncRNA_target	5.29463	5.03526	4.05103	5.62623	4.96842	4.71083	0.0252233	0.717376	up	[S]	Function unknown	Cellular Component: mitochondrion (GO:0005739);; Molecular Function: enzyme binding (GO:0019899);; Biological Process: mitochondrial respiratory chain complex I assembly (GO:0032981);;	K18164|0|oas:101120907|NDUFAF7; NADH dehydrogenase (ubiquinone) complex I, assembly factor 7; K18164 NADH dehydrogenase [ubiquinone] 1 alpha subcomplex assembly factor 7 (A)	NADH dehydrogenase [ubiquinone] complex I, assembly factor 7 (Precursor) GN=NDUFAF7 OS=Bos taurus (Bovine) PE=2 SV=2	PREDICTED: protein midA homolog, mitochondrial isoform 1 [Ovis aries]
ENSOARG00000008423	lncRNA_target	4.75799	4.45429	4.21499	3.57929	3.7182	3.68529	0.310886	0.343007	up	--	--	Molecular Function: DNA binding (GO:0003677);; Molecular Function: small GTPase regulator activity (GO:0005083);; Molecular Function: guanyl-nucleotide exchange factor activity (GO:0005085);; Molecular Function: Rho guanyl-nucleotide exchange factor activity (GO:0005089);; Molecular Function: protein binding (GO:0005515);; Molecular Function: phospholipid binding (GO:0005543);; Cellular Component…	K03099|0|oas:101118865|SOS1; son of sevenless homolog 1 (Drosophila); K03099 son of sevenless (A)	Ras-specific guanine nucleotide-releasing factor RalGPS2 GN=RALGPS2 OS=Macaca fascicularis (Crab-eating macaque) PE=2 SV=1	PREDICTED: son of sevenless homolog 1 [Ovis aries]
