# Supplementary material for: Genome-Wide Analysis Reveals Extensive Changes in LncRNAs during Skeletal Muscle Development in Hu Sheep
Source: Genes (Basel). 2017 Aug 1;8(8):191. doi: 10.3390/genes8080191 (PMC5575655; doi:10.3390/genes8080191)
Supplement: Supplementary file 1 [file genes-08-00191-s001.zip › Supplementary/Table S4.xlsx]

## Sheet: Fetus1_Fetus2_Fetus3_vs_lamb
#ID	Fetus1	Fetus2	Fetus3	lamb1	lamb2	lamb3	FDR	log2FC	regulated	COG_class	COG_class_annotation	GO_annotation	KEGG_annotation	Swissprot_annotation	nr_annotation
ENSOARG00000010985	0.224386	0.198147	0.145613	0.933239	0.580534	0.424316	0.00539883	2.29785	up	--	--	Biological Process: response to biotic stimulus (GO:0009607);; Cellular Component: integral component of membrane (GO:0016021);;	--	Proline-rich transmembrane protein 2 GN=PRRT2 OS=Pongo abelii (Sumatran orangutan) PE=2 SV=1	PREDICTED: tumor suppressor candidate 5 homolog [Ovis aries]
ENSOARG00000018680	18.6225	24.6034	23.6813	48.0038	41.6151	51.1136	7.10996e-10	1.60136	up	[I]	Lipid transport and metabolism	Molecular Function: acetyl-CoA C-acyltransferase activity (GO:0003988);; Molecular Function: binding (GO:0005488);; Cellular Component: mitochondrial outer membrane (GO:0005741);; Cellular Component: mitochondrial inner membrane (GO:0005743);; Cellular Component: endoplasmic reticulum (GO:0005783);; Biological Process: fatty acid beta-oxidation (GO:0006635);; Molecular Function: long-chain-3-hydr…	K07509|0|oas:101109685|HADHB; hydroxyacyl-CoA dehydrogenase/3-ketoacyl-CoA thiolase/enoyl-CoA hydratase (trifunctional protein), beta subunit; K07509 acetyl-CoA acyltransferase [EC:2.3.1.16] (A)	3-ketoacyl-CoA thiolase (Precursor) GN=HADHB OS=Bos taurus (Bovine) PE=2 SV=1	PREDICTED: trifunctional enzyme subunit beta, mitochondrial isoform 1 [Ovis aries]
ENSOARG00000019237	1.52767	0.469226	1.1063	2.20997	1.94587	1.52553	0.0351912	1.42042	up	[C]	Energy production and conversion	Molecular Function: magnesium ion binding (GO:0000287);; Molecular Function: phosphoenolpyruvate carboxykinase (GTP) activity (GO:0004613);; Molecular Function: GTP binding (GO:0005525);; Cellular Component: cytoplasm (GO:0005737);; Cellular Component: mitochondrion (GO:0005739);; Biological Process: gluconeogenesis (GO:0006094);; Biological Process: internal protein amino acid acetylation (GO:00…	K01596|0|oas:101120669|PCK2; phosphoenolpyruvate carboxykinase 2 (mitochondrial); K01596 phosphoenolpyruvate carboxykinase (GTP) [EC:4.1.1.32] (A)	Phosphoenolpyruvate carboxykinase, cytosolic [GTP] GN=PPCK1 OS=Pongo abelii (Sumatran orangutan) PE=2 SV=1	PREDICTED: phosphoenolpyruvate carboxykinase [GTP], mitochondrial [Ovis aries]
ENSOARG00000004560	69.5469	56.7555	50.7035	82.5335	84.1107	126.969	0.00688648	1.27729	up	[J]	Translation, ribosomal structure and biogenesis	Cellular Component: membrane (GO:0016020);; Cellular Component: cytosolic large ribosomal subunit (GO:0022625);; Biological Process: ribosome biogenesis (GO:0042254);; Cellular Component: polysomal ribosome (GO:0042788);;	K02936|2.26945e-166|oas:101116334|60S ribosomal protein L7a-like; K02936 large subunit ribosomal protein L7Ae (A)	60S ribosomal protein L7a GN=RPL7A OS=Bos taurus (Bovine) PE=2 SV=3	PREDICTED: 60S ribosomal protein L7a-like [Ovis aries]
ENSOARG00000006756	14.3892	14.102	13.7394	22.9316	18.4746	21.65	1.27028e-05	1.11252	up	--	--	Molecular Function: nicotinamide-nucleotide adenylyltransferase activity (GO:0000309);; Molecular Function: nicotinate-nucleotide adenylyltransferase activity (GO:0004515);; Molecular Function: ATP binding (GO:0005524);; Cellular Component: nucleus (GO:0005634);; Biological Process: NAD biosynthetic process (GO:0009435);;	K06210|0|oas:101116072|NMNAT1; nicotinamide nucleotide adenylyltransferase 1; K06210 nicotinamide mononucleotide adenylyltransferase [EC:2.7.7.1 2.7.7.18] (A)	Nicotinamide mononucleotide adenylyltransferase 1 GN=NMNAT1 OS=Bos taurus (Bovine) PE=2 SV=1	PREDICTED: nicotinamide mononucleotide adenylyltransferase 1 [Ovis aries]
ENSOARG00000007513	9.40391	10.5249	14.9589	27.803	15.6551	25.3709	0.00153332	1.51432	up	--	--	Molecular Function: protein binding (GO:0005515);; Cellular Component: cytoplasm (GO:0005737);; Biological Process: organ morphogenesis (GO:0009887);; Biological Process: regulation of gene expression (GO:0010468);; Biological Process: cellular component organization (GO:0016043);; Biological Process: cell differentiation (GO:0030154);; Biological Process: RNA biosynthetic process (GO:0032774);; …	--	Parotid hormone (Precursor) OS=Sus scrofa (Pig) PE=1 SV=2	PREDICTED: LOW QUALITY PROTEIN: synaptopodin [Ovis aries]
ENSOARG00000009983	0.585323	0.502907	0.526984	10.9614	16.0488	1.45336	0.0125082	4.64069	up	--	--	Molecular Function: sequence-specific DNA binding transcription factor activity (GO:0003700);; Molecular Function: protein binding (GO:0005515);; Cellular Component: nucleus (GO:0005634);; Cellular Component: endoplasmic reticulum (GO:0005783);; Cellular Component: cytosol (GO:0005829);; Biological Process: regulation of transcription, DNA-templated (GO:0006355);; Biological Process: response to …	K09029|9.149e-131|phd:102334847|FOSB; FBJ murine osteosarcoma viral oncogene homolog B; K09029 protein FosB (A)	Protein fosB GN=FOSB OS=Canis familiaris (Dog) PE=3 SV=1	Protein fosB, partial [Bos mutus]
ENSOARG00000008064	1.67536	0.908804	0.854234	0.199084	0.200334	0.331899	0.0383333	-1.67264	down	--	--	Biological Process: negative regulation of transcription from RNA polymerase II promoter (GO:0000122);; Molecular Function: RNA polymerase II regulatory region sequence-specific DNA binding (GO:0000977);; Molecular Function: RNA polymerase II transcription regulatory region sequence-specific DNA binding transcription factor activity involved in positive regulation of transcription (GO:0001228);; …	K04492|0|bta:535399|LEF1; lymphoid enhancer-binding factor 1; K04492 lymphoid enhancer-binding factor 1 (A)	Transcription factor SOX-6 GN=SOX6 OS=Pongo abelii (Sumatran orangutan) PE=2 SV=1	PREDICTED: lymphoid enhancer-binding factor 1 isoform 1 [Ovis aries]
ENSOARG00000012931	2.43232	2.74375	2.61374	4.51639	3.69753	5.97074	0.00150802	1.40326	up	[O]	Posttranslational modification, protein turnover, chaperones	Biological Process: reproduction (GO:0000003);; Cellular Component: ubiquitin ligase complex (GO:0000151);; Cellular Component: chromatin (GO:0000785);; Molecular Function: ubiquitin-protein transferase activity (GO:0004842);; Molecular Function: ATP binding (GO:0005524);; Cellular Component: nucleus (GO:0005634);; Cellular Component: plasma membrane (GO:0005886);; Biological Process: DNA repair …	K06689|6.13797e-103|tgu:100221279|UBE2D1; ubiquitin-conjugating enzyme E2D 1; K06689 ubiquitin-conjugating enzyme E2 D/E [EC:6.3.2.19] (A)	Ubiquitin-conjugating enzyme E2 D1 GN=UBE2D1 OS=Bos taurus (Bovine) PE=2 SV=1	PREDICTED: ubiquitin-conjugating enzyme E2 D1 isoform X1 [Monodelphis domestica]
ENSOARG00000003495	1.75724	1.17743	1.09116	5.21212	4.9997	5.93178	3.22496e-21	2.54961	up	--	--	Molecular Function: transporter activity (GO:0005215);; Biological Process: transport (GO:0006810);; Cellular Component: membrane (GO:0016020);;	K14356|0|oas:101103733|SLCO5A1; solute carrier organic anion transporter family, member 5A1; K14356 solute carrier organic anion transporter family, member 5A (A)	Solute carrier organic anion transporter family member 3A1 GN=SLCO3A1 OS=Bos taurus (Bovine) PE=2 SV=1	PREDICTED: LOW QUALITY PROTEIN: solute carrier organic anion transporter family member 5A1 [Ovis aries]
ENSOARG00000009207	10.0543	13.2165	11.179	31.6457	36.5199	26.6732	3.43887e-16	1.97963	up	[R]	General function prediction only	Biological Process: negative regulation of transcription from RNA polymerase II promoter (GO:0000122);; Molecular Function: RNA polymerase II core binding (GO:0000993);; Molecular Function: p53 binding (GO:0002039);; Cellular Component: nucleus (GO:0005634);; Cellular Component: cytosol (GO:0005829);; Biological Process: negative regulation of cell proliferation (GO:0008285);; Biological Process:…	K11426|0|oas:101102409|SMYD2; SET and MYND domain containing 2; K11426 SET and MYND domain-containing protein (A)	N-lysine methyltransferase SMYD2 GN=SMYD2 OS=Bos taurus (Bovine) PE=2 SV=1	PREDICTED: N-lysine methyltransferase SMYD2 [Ovis aries]
ENSOARG00000013814	11.5809	7.92695	10.4207	1.95728	2.72656	2.42405	2.30117e-09	-1.53634	down	--	--	Molecular Function: calcium ion binding (GO:0005509);; Molecular Function: protein binding (GO:0005515);; Cellular Component: caveola (GO:0005901);; Cellular Component: cell-cell junction (GO:0005911);; Cellular Component: adherens junction (GO:0005912);; Biological Process: homophilic cell adhesion via plasma membrane adhesion molecules (GO:0007156);; Biological Process: anatomical structure mor…	K06809|0|oas:101109639|CDH15; cadherin 15, type 1, M-cadherin (myotubule); K06809 cadherin 15, M-cadherin (A)	Cadherin-2 (Precursor; Fragment) GN=CDH2 OS=Bos taurus (Bovine) PE=2 SV=1	PREDICTED: LOW QUALITY PROTEIN: cadherin-15 [Ovis aries]
ENSOARG00000005289	25.6254	42.1962	46.1684	185.774	134.446	115.415	6.43198e-10	2.4492	up	--	--	Molecular Function: cytochrome-c oxidase activity (GO:0004129);; Cellular Component: mitochondrial respiratory chain (GO:0005746);; Molecular Function: electron carrier activity (GO:0009055);; Cellular Component: integral component of membrane (GO:0016021);; Cellular Component: respiratory chain complex IV (GO:0045277);;	K02270|5.59152e-50|oas:101121285|cytochrome c oxidase subunit 7A1, mitochondrial-like; K02270 cytochrome c oxidase subunit 7a (A)	Cytochrome c oxidase subunit 7A1, mitochondrial (Precursor) GN=COX7A1 OS=Bos taurus (Bovine) PE=1 SV=2	Cytochrome c oxidase subunit 7A1, mitochondrial, partial [Bos mutus]
ENSOARG00000000480	1.03699	1.67358	1.29755	3.74779	2.06525	2.33992	0.00443468	1.54429	up	[H]	Coenzyme transport and metabolism	Biological Process: skeletal system development (GO:0001501);; Molecular Function: GTP binding (GO:0005525);; Cellular Component: collagen trimer (GO:0005581);; Biological Process: Mo-molybdopterin cofactor biosynthetic process (GO:0006777);; Biological Process: organ morphogenesis (GO:0009887);; Biological Process: tissue development (GO:0009888);; Molecular Function: lyase activity (GO:0016829)…	K03639|0|oas:101106721|MOCS1; molybdenum cofactor synthesis 1; K03639 cyclic pyranopterin phosphate synthase [EC:4.1.99.18] (A)	Cyclic pyranopterin monophosphate synthase accessory protein GN=MOCS1 OS=Bos taurus (Bovine) PE=2 SV=2	PREDICTED: molybdenum cofactor biosynthesis protein 1 [Ovis aries]
ENSOARG00000000780	6.15342	5.18424	5.25135	1.46501	1.65621	1.58301	0.00139902	-1.28327	down	--	--	Cellular Component: extracellular region (GO:0005576);; Biological Process: anatomical structure morphogenesis (GO:0009653);; Biological Process: single-organism developmental process (GO:0044767);; Biological Process: organ development (GO:0048513);; Biological Process: regulation of cellular process (GO:0050794);; Biological Process: cellular response to stimulus (GO:0051716);;	--	Collagen alpha-2(I) chain (Precursor) GN=COL1A2 OS=Bos taurus (Bovine) PE=1 SV=2	PREDICTED: SLC2A4 regulator [Pantholops hodgsonii]
ENSOARG00000019577	5.84155	8.19371	6.76851	2.22532	1.99836	2.77361	0.00132801	-1.04113	down	[U]	Intracellular trafficking, secretion, and vesicular transport	Molecular Function: protein binding (GO:0005515);; Cellular Component: integral component of membrane (GO:0016021);; Biological Process: vesicle-mediated transport (GO:0016192);; Biological Process: primary metabolic process (GO:0044238);; Biological Process: cellular macromolecule metabolic process (GO:0044260);; Cellular Component: intracellular part (GO:0044424);; Biological Process: single-or…	--	Atherin GN=SAMD1 OS=Oryctolagus cuniculus (Rabbit) PE=2 SV=1	PREDICTED: vesicle transport protein SFT2C [Ovis aries]
ENSOARG00000012001	1.77374	2.59045	2.45114	6.15136	5.53901	4.99037	4.69951e-10	1.81096	up	--	--	Molecular Function: protein binding (GO:0005515);; Cellular Component: nucleus (GO:0005634);; Cellular Component: cytoplasm (GO:0005737);; Biological Process: nucleocytoplasmic transport (GO:0006913);; Biological Process: gene expression (GO:0010467);; Biological Process: cellular component organization (GO:0016043);; Biological Process: RNA metabolic process (GO:0016070);; Cellular Component: ma…	K09113|0|oas:101102760|MLXIP; MLX interacting protein; K09113 MAX-like protein X (A)	Parotid hormone (Precursor) OS=Sus scrofa (Pig) PE=1 SV=2	PREDICTED: MLX-interacting protein [Ovis aries]
ENSOARG00000010271	1.77734	1.4714	1.70154	4.55074	4.68392	4.92218	2.77537e-11	2.05227	up	[G]	Carbohydrate transport and metabolism	Molecular Function: fructose-2,6-bisphosphate 2-phosphatase activity (GO:0004331);; Cellular Component: intracellular (GO:0005622);; Biological Process: positive regulation of cardiac muscle cell apoptotic process (GO:0010666);; Biological Process: negative regulation of macromitophagy (GO:1901525);; Biological Process: negative regulation of reactive oxygen species metabolic process (GO:2000378)…	K14634|0|oas:101112723|C3H12orf5; chromosome 3 open reading frame, human C12orf5; K14634 fructose-2,6-bisphosphatase [EC:3.1.3.46] (A)	Fructose-2,6-bisphosphatase TIGAR GN=TIGAR OS=Bos taurus (Bovine) PE=2 SV=1	PREDICTED: fructose-2,6-bisphosphatase TIGAR [Capra hircus]
ENSOARG00000001154	19.616	16.8623	19.7027	40.5611	34.8148	34.2737	8.02194e-10	1.49765	up	[R]	General function prediction only	Cellular Component: cytoskeleton (GO:0005856);; Biological Process: transcription, DNA-templated (GO:0006351);; Biological Process: histone modification (GO:0016570);; Biological Process: regulation of cellular metabolic process (GO:0031323);; Cellular Component: protein complex (GO:0043234);; Cellular Component: nucleoplasm part (GO:0044451);; Biological Process: single-multicellular organism pr…	K18595|0|oas:101117881|EML1; echinoderm microtubule associated protein like 1; K18595 echinoderm microtubule-associated protein-like 1/2 (A)	WD repeat-containing protein 62 GN=WDR62 OS=Sus scrofa (Pig) PE=3 SV=1	PREDICTED: echinoderm microtubule-associated protein-like 1 [Ovis aries]
ENSOARG00000007219	0.0851793	0.451312	0.557368	1.13365	0.712982	1.55034	0.0111705	2.15496	up	[S]	Function unknown	Cellular Component: mitochondrion (GO:0005739);;	K18189|0|oas:101102824|translational activator of cytochrome c oxidase 1-like; K18189 translational activator of cytochrome c oxidase 1 (A)	--	PREDICTED: translational activator of cytochrome c oxidase 1-like [Ovis aries]
ENSOARG00000007929	1.69972	3.90675	3.61413	5.876	5.36802	4.48219	6.73529e-06	1.27963	up	[O]	Posttranslational modification, protein turnover, chaperones	Molecular Function: glutathione peroxidase activity (GO:0004602);; Cellular Component: extracellular space (GO:0005615);; Cellular Component: cytosol (GO:0005829);; Biological Process: response to oxidative stress (GO:0006979);; Molecular Function: selenium binding (GO:0008430);; Biological Process: hydrogen peroxide catabolic process (GO:0042744);; Biological Process: protein homotetramerization…	K00432|7.49841e-108|phd:102327056|GPX3; glutathione peroxidase 3 (plasma); K00432 glutathione peroxidase [EC:1.11.1.9] (A)	Glutathione peroxidase 3 (Precursor) GN=GPX3 OS=Bos taurus (Bovine) PE=2 SV=2	PREDICTED: LOW QUALITY PROTEIN: glutathione peroxidase 3 [Pantholops hodgsonii]
ENSOARG00000009853	0.717706	0.543239	2.56161	7.16398	7.55225	7.4201	3.53442e-11	3.06055	up	[O]	Posttranslational modification, protein turnover, chaperones	Biological Process: protein peptidyl-prolyl isomerization (GO:0000413);; Biological Process: response to ischemia (GO:0002931);; Molecular Function: peptidyl-prolyl cis-trans isomerase activity (GO:0003755);; Cellular Component: nucleus (GO:0005634);; Cellular Component: mitochondrial proton-transporting ATP synthase complex (GO:0005753);; Cellular Component: mitochondrial matrix (GO:0005759);; C…	K09565|5.34857e-83|bom:102269922|PPIF; peptidylprolyl isomerase F; K09565 peptidyl-prolyl isomerase F (cyclophilin D) [EC:5.2.1.8] (A)	Peptidyl-prolyl cis-trans isomerase F, mitochondrial (Precursor) GN=PPIF OS=Bos taurus (Bovine) PE=1 SV=3	PREDICTED: peptidyl-prolyl cis-trans isomerase F, mitochondrial [Bison bison bison]
ENSOARG00000003513	29.5495	19.0746	23.2315	5.10279	6.0027	4.56802	2.00393e-05	-1.6611	down	[J]	Translation, ribosomal structure and biogenesis	Biological Process: behavioral fear response (GO:0001662);; Biological Process: short-term memory (GO:0007614);; Molecular Function: growth factor activity (GO:0008083);; Molecular Function: heparin binding (GO:0008201);; Biological Process: response to wounding (GO:0009611);; Biological Process: dentate gyrus development (GO:0021542);; Biological Process: cerebellar granular layer development (G…	K06828|2.69413e-66|oas:101114137|MDK; midkine (neurite growth-promoting factor 2); K06828 midkine (A)	Pleiotrophin (Precursor) GN=PTN OS=Bos taurus (Bovine) PE=1 SV=2	PREDICTED: midkine isoform 1 [Ovis aries]
ENSOARG00000008903	1.2231	0.550225	0.851123	7.33289	2.49184	3.22022	0.0188583	2.86044	up	--	--	Molecular Function: nucleotide binding (GO:0000166);; Biological Process: leukocyte differentiation (GO:0002521);; Biological Process: system process (GO:0003008);; Molecular Function: protein kinase C activity (GO:0004697);; Molecular Function: GTPase activator activity (GO:0005096);; Cellular Component: intracellular (GO:0005622);; Cellular Component: endoplasmic reticulum (GO:0005783);; Cellul…	--	N-chimaerin GN=CHN1 OS=Bos taurus (Bovine) PE=2 SV=1	PREDICTED: beta-chimaerin [Ovis aries]
ENSOARG00000001872	63.6012	55.9698	50.6692	114.189	97.5938	142.373	7.60711e-06	1.59977	up	--	--	Cellular Component: nucleus (GO:0005634);; Cellular Component: cytoplasm (GO:0005737);; Biological Process: response to stress (GO:0006950);; Molecular Function: identical protein binding (GO:0042802);; Biological Process: single-multicellular organism process (GO:0044707);; Biological Process: single-organism cellular process (GO:0044763);; Biological Process: single-organism developmental proce…	K08879|3.41905e-106|oas:101108164|HSPB8; heat shock 22kDa protein 8; K08879 heat shock protein beta-8 (A)	Heat shock protein beta-8 GN=HSPB8 OS=Bos taurus (Bovine) PE=2 SV=1	PREDICTED: LOW QUALITY PROTEIN: heat shock protein beta-8 [Ovis aries]
ENSOARG00000010969	3.34953	1.69802	2.1524	3.77511	3.56518	2.90308	0.000817644	1.05123	up	[I]	Lipid transport and metabolism	Molecular Function: glycerol-3-phosphate O-acyltransferase activity (GO:0004366);; Cellular Component: mitochondrial outer membrane (GO:0005741);; Cellular Component: mitochondrial inner membrane (GO:0005743);; Biological Process: fatty acid metabolic process (GO:0006631);; Biological Process: acyl-CoA metabolic process (GO:0006637);; Biological Process: response to glucose (GO:0009749);; Cellula…	K00629|0|oas:101120972|GPAM; glycerol-3-phosphate acyltransferase, mitochondrial; K00629 glycerol-3-phosphate O-acyltransferase 1/2 [EC:2.3.1.15] (A)	Glycerol-3-phosphate acyltransferase 1, mitochondrial (Precursor) GN=GPAM OS=Bos taurus (Bovine) PE=2 SV=1	PREDICTED: glycerol-3-phosphate acyltransferase 1, mitochondrial [Ovis aries]
ENSOARG00000009994	69.0878	68.4379	54.4935	148.654	118.503	144.174	8.59252e-11	1.63468	up	[G]	Carbohydrate transport and metabolism	Cellular Component: cytoplasm (GO:0005737);; Biological Process: single-organism cellular process (GO:0044763);; Biological Process: single-organism developmental process (GO:0044767);; Biological Process: system development (GO:0048731);; Biological Process: localization (GO:0051179);;	--	Reticulon-1 GN=RTN1 OS=Pan troglodytes (Chimpanzee) PE=2 SV=1	PREDICTED: LOW QUALITY PROTEIN: reticulon-2 [Ovis aries]
ENSOARG00000002475	106.199	31.9187	42.3376	5.1906	7.76087	5.89308	0.0317036	-2.70298	down	--	--	Molecular Function: nucleic acid binding (GO:0003676);; Biological Process: multicellular organismal development (GO:0007275);; Molecular Function: zinc ion binding (GO:0008270);; Biological Process: single-organism cellular process (GO:0044763);; Biological Process: response to stimulus (GO:0050896);;	--	Retrotransposon-like protein 1 GN=RTL1 OS=Bos taurus (Bovine) PE=2 SV=2	retrotransposon-derived protein PEG10 [Ovis aries]
ENSOARG00000005626	25.7394	21.4356	24.2353	42.9753	34.8616	32.3636	5.89613e-06	1.15829	up	[R]	General function prediction only	Biological Process: cardiac conduction system development (GO:0003161);; Biological Process: keratinocyte development (GO:0003334);; Molecular Function: GTPase activity (GO:0003924);; Molecular Function: profilin binding (GO:0005522);; Molecular Function: GTP binding (GO:0005525);; Cellular Component: nucleus (GO:0005634);; Cellular Component: microtubule organizing center (GO:0005815);; Cellular…	K07194|1.97387e-99|umr:103671764|RHOQ; ras homolog family member Q; K07194 Ras homolog gene family, member Q (A)	Cell division control protein 42 homolog (Precursor) GN=CDC42 OS=Sus scrofa (Pig) PE=2 SV=2	PREDICTED: rho-related GTP-binding protein RhoQ [Galeopterus variegatus]
ENSOARG00000007778	13.9669	25.0548	19.8382	24.5444	23.6773	36.455	0.0416775	1.05333	up	--	--	Molecular Function: chloride channel activity (GO:0005254);; Cellular Component: intracellular (GO:0005622);; Cellular Component: chloride channel complex (GO:0034707);;	--	Anoctamin-4 {ECO:0000250|UniProtKB:Q32M45} OS=Bos taurus (Bovine) PE=2 SV=1	PREDICTED: anoctamin-5 [Ovis aries]
ENSOARG00000001622	6.59355	7.06395	7.44401	2.02584	2.9004	1.64748	0.000863778	-1.16469	down	--	--	Molecular Function: DNA binding (GO:0003677);; Molecular Function: sequence-specific DNA binding transcription factor activity (GO:0003700);; Cellular Component: nucleus (GO:0005634);; Cellular Component: cytoplasm (GO:0005737);; Biological Process: regulation of transcription, DNA-templated (GO:0006355);; Cellular Component: microtubule cytoskeleton (GO:0015630);; Biological Process: negative re…	K09229|0|oas:101119524|ZNF263; zinc finger protein 263; K09229 KRAB and SCAN domains-containing zinc finger protein (A)	Zinc finger protein with KRAB and SCAN domains 1 GN=ZKSCAN1 OS=Pongo abelii (Sumatran orangutan) PE=2 SV=1	PREDICTED: zinc finger protein 263 [Ovis aries]
ENSOARG00000013700	9.06755	10.5129	11.5217	16.4704	13.2694	19.7811	0.000681567	1.20633	up	[IQR]	--	Molecular Function: 3-keto sterol reductase activity (GO:0000253);; Molecular Function: carbonyl reductase (NADPH) activity (GO:0004090);; Cellular Component: cytoplasm (GO:0005737);; Cellular Component: mitochondrion (GO:0005739);; Biological Process: lipid metabolic process (GO:0006629);; Biological Process: drug metabolic process (GO:0017144);; Biological Process: vitamin K metabolic process (…	K00079|0|oas:101114408|carbonyl reductase [NADPH] 1-like; K00079 carbonyl reductase 1 [EC:1.1.1.184 1.1.1.189 1.1.1.197] (A)	Carbonyl reductase [NADPH] 1 GN=CBR1 OS=Bos taurus (Bovine) PE=2 SV=1	PREDICTED: carbonyl reductase [NADPH] 1-like [Ovis aries]
ENSOARG00000016344	8.92009	8.09682	14.3144	18.774	15.6275	18.5188	4.56112e-06	1.28931	up	--	--	Cellular Component: mitochondrion (GO:0005739);; Molecular Function: methyltransferase activity (GO:0008168);; Biological Process: methylation (GO:0032259);;	--	Methyltransferase-like protein 12, mitochondrial (Precursor) GN=METTL12 OS=Pongo abelii (Sumatran orangutan) PE=2 SV=1	PREDICTED: methyltransferase-like protein 12, mitochondrial [Ovis aries]
ENSOARG00000003717	3.33216	2.68178	3.51271	0.456109	1.14743	0.548359	0.00232606	-1.62604	down	--	--	Biological Process: skeletal system development (GO:0001501);; Molecular Function: binding (GO:0005488);; Biological Process: organ morphogenesis (GO:0009887);; Biological Process: tissue development (GO:0009888);; Cellular Component: integral component of membrane (GO:0016021);; Biological Process: primary metabolic process (GO:0044238);; Biological Process: cellular macromolecule metabolic proc…	--	Collagen alpha-1(I) chain (Precursor) GN=COL1A1 OS=Bos taurus (Bovine) PE=1 SV=3	PREDICTED: transmembrane and coiled-coil domains protein 2 [Ovis aries]
ENSOARG00000015199	5.23852	5.10546	5.09231	20.2198	13.3773	11.4799	1.14685e-05	2.07262	up	--	--	Biological Process: immune effector process (GO:0002252);; Biological Process: immune system development (GO:0002520);; Biological Process: positive regulation of immune system process (GO:0002684);; Molecular Function: protein binding (GO:0005515);; Cellular Component: plasma membrane (GO:0005886);; Biological Process: calcium ion transport (GO:0006816);; Biological Process: phospholipase C-acti…	K04270|0|oas:101114407|P2RY1; purinergic receptor P2Y, G-protein coupled, 1; K04270 purinergic receptor P2Y, G protein-coupled, 1 (A)	P2Y purinoceptor 1 GN=P2RY1 OS=Bos taurus (Bovine) PE=2 SV=1	P2Y purinoceptor 1 [Bos taurus]
ENSOARG00000011305	3.01241	3.7213	2.89848	5.05261	6.25552	3.98054	0.00018919	1.18418	up	[GEPR]	--	Biological Process: skeletal system development (GO:0001501);; Cellular Component: proteinaceous extracellular matrix (GO:0005578);; Biological Process: organ morphogenesis (GO:0009887);; Biological Process: tissue development (GO:0009888);; Molecular Function: secondary active monocarboxylate transmembrane transporter activity (GO:0015355);; Biological Process: organic anion transport (GO:001571…	K08182|0|oas:101122452|SLC16A5; solute carrier family 16, member 5 (monocarboxylic acid transporter 6); K08182 MFS transporter, MCP family, solute carrier family 16 (monocarboxylic acid transporters), member 5 (A)	Monocarboxylate transporter 1 GN=SLC16A1 OS=Bos taurus (Bovine) PE=2 SV=2	PREDICTED: LOW QUALITY PROTEIN: monocarboxylate transporter 6 [Ovis aries]
ENSOARG00000000982	1.20289	0.75133	1.04715	2.2208	1.59625	2.03426	0.0184818	1.50768	up	[J]	Translation, ribosomal structure and biogenesis	Biological Process: skeletal system development (GO:0001501);; Biological Process: organ morphogenesis (GO:0009887);; Cellular Component: integral component of membrane (GO:0016021);; Cellular Component: extracellular region part (GO:0044421);; Biological Process: regulation of cellular process (GO:0050794);; Biological Process: cellular response to stimulus (GO:0051716);;	--	Transmembrane protein 180 GN=TMEM180 OS=Bos taurus (Bovine) PE=2 SV=1	PREDICTED: transmembrane protein 180 [Ovis aries]
ENSOARG00000017789	42.4636	50.0072	35.9994	86.0547	104.211	99.5546	1.24994e-10	1.70183	up	--	--	Molecular Function: protein binding (GO:0005515);; Cellular Component: plasma membrane (GO:0005886);; Cellular Component: intracellular part (GO:0044424);; Biological Process: single-multicellular organism process (GO:0044707);;	--	Alpha-1-syntrophin GN=SNTA1 OS=Bos taurus (Bovine) PE=2 SV=1	PREDICTED: beta-1-syntrophin [Pantholops hodgsonii]
ENSOARG00000015285	15.1839	11.037	10.7181	3.96303	4.36081	3.91478	7.36856e-05	-1.05613	down	[R]	General function prediction only	Cellular Component: endoplasmic reticulum (GO:0005783);; Biological Process: cellular protein modification process (GO:0006464);; Biological Process: nervous system development (GO:0007399);; Biological Process: chromatin modification (GO:0016568);; Molecular Function: transferase activity (GO:0016740);; Biological Process: regulation of metabolic process (GO:0019222);; Cellular Component: intrac…	--	UDP-N-acetylglucosamine--peptide N-acetylglucosaminyltransferase 110 kDa subunit GN=OGT OS=Oryctolagus cuniculus (Rabbit) PE=1 SV=2	PREDICTED: LOW QUALITY PROTEIN: transmembrane and TPR repeat-containing protein 2 [Ovis aries]
ENSOARG00000016814	12.7355	12.4561	13.2708	27.7185	24.7313	20.3251	3.15415e-09	1.4465	up	[C]	Energy production and conversion	Biological Process: response to oxygen radical (GO:0000305);; Biological Process: mesoderm formation (GO:0001707);; Molecular Function: thioredoxin-disulfide reductase activity (GO:0004791);; Cellular Component: nucleolus (GO:0005730);; Cellular Component: mitochondrion (GO:0005739);; Cellular Component: cytosol (GO:0005829);; Biological Process: cell proliferation (GO:0008283);; Biological Proce…	K00384|0|phd:102344583|TXNRD1; thioredoxin reductase 1; K00384 thioredoxin reductase (NADPH) [EC:1.8.1.9] (A)	Thioredoxin reductase 1, cytoplasmic GN=TXNRD1 OS=Bos taurus (Bovine) PE=2 SV=3	PREDICTED: thioredoxin reductase 1, cytoplasmic [Pantholops hodgsonii]
ENSOARG00000012526	10.8983	16.1534	14.443	4.88839	5.12694	3.92174	0.00169961	-1.0575	down	--	--	Cellular Component: mitochondrion (GO:0005739);; Cellular Component: mitochondrial inner membrane (GO:0005743);; Biological Process: transport (GO:0006810);; Biological Process: ion transport (GO:0006811);; Cellular Component: integral component of membrane (GO:0016021);; Biological Process: single-organism cellular process (GO:0044763);; Biological Process: iron ion homeostasis (GO:0055072);;	K15113|0|oas:101110892|SLC25A28; solute carrier family 25 (mitochondrial iron transporter), member 28; K15113 solute carrier family 25 (mitochondrial iron transporter), member 28/37 (A)	Mitoferrin-1 GN=SLC25A37 OS=Bos taurus (Bovine) PE=2 SV=1	PREDICTED: mitoferrin-2 [Bubalus bubalis]
ENSOARG00000018502	8.12165	10.0208	11.0907	39.7073	32.7346	28.124	1.2956e-20	2.30397	up	[R]	General function prediction only	Molecular Function: binding (GO:0005488);; Cellular Component: intracellular part (GO:0044424);;	--	Zinc finger protein 692 GN=ZNF692 OS=Bos taurus (Bovine) PE=2 SV=1	PREDICTED: zinc finger protein 653 isoform X3 [Bos taurus]
ENSOARG00000001560	1.08088	0.624087	0.741893	1.83277	1.67029	0.936813	0.0245606	1.39192	up	--	--	Molecular Function: GTPase activator activity (GO:0005096);; Molecular Function: receptor binding (GO:0005102);; Molecular Function: phospholipid binding (GO:0005543);; Cellular Component: extracellular region (GO:0005576);; Cellular Component: intracellular (GO:0005622);; Cellular Component: cytosol (GO:0005829);; Biological Process: cellular component movement (GO:0006928);; Biological Process:…	--	Rho GTPase-activating protein 10 GN=ARHGAP10 OS=Bos taurus (Bovine) PE=2 SV=1	PREDICTED: rho GTPase-activating protein 22 isoform 1 [Ovis aries]
ENSOARG00000019412	8.67083	6.29946	6.14336	2.12279	2.4734	2.48348	0.000873542	-1.03597	down	--	--	Cellular Component: centriole (GO:0005814);; Cellular Component: spindle (GO:0005819);; Biological Process: regulation of centriole replication (GO:0046599);; Biological Process: cell division (GO:0051301);; Biological Process: metaphase plate congression (GO:0051310);; Biological Process: spindle assembly involved in mitosis (GO:0090307);;	K16490|0|oas:101123340|SPICE1; spindle and centriole associated protein 1; K16490 spindle and centriole-associated protein 1 (A)	Spindle and centriole-associated protein 1 GN=SPICE1 OS=Bos taurus (Bovine) PE=2 SV=1	PREDICTED: spindle and centriole-associated protein 1 [Ovis aries]
ENSOARG00000010033	62.1292	33.7919	33.8022	98.8951	78.5359	145.59	0.00349807	1.8771	up	--	--	Biological Process: system process (GO:0003008);; Molecular Function: nucleic acid binding (GO:0003676);; Molecular Function: actin binding (GO:0003779);; Molecular Function: tropomyosin binding (GO:0005523);; Cellular Component: nucleus (GO:0005634);; Cellular Component: cytoskeleton (GO:0005856);; Biological Process: nucleobase-containing compound metabolic process (GO:0006139);; Biological Pro…	--	Tropomodulin-1 GN=TMOD1 OS=Bos taurus (Bovine) PE=2 SV=1	PREDICTED: leiomodin-3 [Ovis aries]
ENSOARG00000005704	105.499	100.61	117.404	233.669	192.309	225.886	5.97231e-05	1.54485	up	--	--	Biological Process: embryonic heart tube morphogenesis (GO:0003143);; Biological Process: outflow tract morphogenesis (GO:0003151);; Molecular Function: histone acetyltransferase activity (GO:0004402);; Molecular Function: ryanodine-sensitive calcium-release channel activity (GO:0005219);; Molecular Function: voltage-gated calcium channel activity (GO:0005245);; Molecular Function: calcium ion bi…	K04961|0|oas:101112591|RYR1; ryanodine receptor 1 (skeletal); K04961 ryanodine receptor 1 (A)	Ryanodine receptor 1 GN=RYR1 OS=Sus scrofa (Pig) PE=2 SV=2	PREDICTED: LOW QUALITY PROTEIN: ryanodine receptor 1 [Ovis aries]
ENSOARG00000007344	10.0119	23.113	18.5362	1.60356	2.36489	3.27594	0.00248287	-2.31033	down	[V]	Defense mechanisms	Biological Process: peptide secretion (GO:0002790);; Molecular Function: binding (GO:0005488);; Molecular Function: ATP binding (GO:0005524);; Molecular Function: phospholipid transporter activity (GO:0005548);; Cellular Component: Golgi apparatus (GO:0005794);; Cellular Component: integral component of plasma membrane (GO:0005887);; Biological Process: ATP catabolic process (GO:0006200);; Biolog…	K05641|0|oas:101119015|ABCA1; ATP-binding cassette, sub-family A (ABC1), member 1; K05641 ATP-binding cassette, subfamily A (ABC1), member 1 (A)	ATP-binding cassette sub-family B member 8, mitochondrial (Precursor) GN=ABCB8 OS=Pongo abelii (Sumatran orangutan) PE=2 SV=1	PREDICTED: ATP-binding cassette sub-family A member 1 [Ovis aries]
ENSOARG00000012478	0.4639	0.43375	0.876566	0.136193	0	0	0.00329601	-3.18967	down	[P]	Inorganic ion transport and metabolism	Molecular Function: voltage-gated chloride channel activity (GO:0005247);; Cellular Component: endosome (GO:0005768);; Cellular Component: plasma membrane (GO:0005886);; Biological Process: chloride transport (GO:0006821);; Cellular Component: membrane (GO:0016020);; Molecular Function: adenyl nucleotide binding (GO:0030554);; Cellular Component: organelle membrane (GO:0031090);; Cellular Compone…	K05018|0|bta:538145|CLCNKA, CLCNKB; chloride channel Ka; K05018 chloride channel Kb (A)	Chloride channel protein ClC-Ka GN=CLCNKA OS=Oryctolagus cuniculus (Rabbit) PE=2 SV=1	PREDICTED: chloride channel protein ClC-Ka isoform X1 [Bos taurus]
ENSOARG00000019551	5.80232	2.77372	3.51952	1.43463	1.02298	1.23744	0.0277178	-1.15943	down	[R]	General function prediction only	Cellular Component: Golgi apparatus (GO:0005794);; Molecular Function: zinc ion binding (GO:0008270);; Biological Process: cellular process (GO:0009987);; Molecular Function: transferase activity (GO:0016740);; Biological Process: protein palmitoylation (GO:0018345);; Cellular Component: organelle membrane (GO:0031090);; Cellular Component: intracellular organelle part (GO:0044446);; Biological P…	--	Probable palmitoyltransferase ZDHHC21 GN=ZDHHC21 OS=Pongo abelii (Sumatran orangutan) PE=2 SV=1	PREDICTED: probable palmitoyltransferase ZDHHC23 [Ovis aries]
ENSOARG00000005722	12.287	16.1704	15.5748	28.4024	27.1793	20.1787	1.08984e-07	1.30093	up	--	--	Molecular Function: transcription factor binding transcription factor activity (GO:0000989);; Molecular Function: RNA polymerase II core promoter proximal region sequence-specific DNA binding transcription factor activity involved in positive regulation of transcription (GO:0001077);; Biological Process: angiogenesis (GO:0001525);; Biological Process: response to hypoxia (GO:0001666);; Biological…	K09095|0|oas:443286|EPAS; endothelial PAS domain protein 1; K09095 hypoxia-inducible factor 2 alpha (A)	Hypoxia-inducible factor 1-alpha GN=HIF1A OS=Bos taurus (Bovine) PE=2 SV=1	PREDICTED: endothelial PAS domain-containing protein 1 [Bubalus bubalis]
ENSOARG00000013022	36.8215	35.792	35.3701	60.377	49.8003	68.3714	4.44953e-06	1.26369	up	--	--	Cellular Component: integral component of membrane (GO:0016021);;	--	Transmembrane protein 182 (Precursor) GN=TMEM182 OS=Bos taurus (Bovine) PE=2 SV=1	PREDICTED: transmembrane protein 182 [Ovis aries]
ENSOARG00000007716	6.33119	4.75948	3.97618	37.3149	28.6643	27.9874	9.51405e-30	3.17855	up	[G]	Carbohydrate transport and metabolism	Molecular Function: bisphosphoglycerate mutase activity (GO:0004082);; Molecular Function: bisphosphoglycerate 2-phosphatase activity (GO:0004083);; Molecular Function: phosphoglycerate mutase activity (GO:0004619);; Biological Process: glycolytic process (GO:0006096);;	K01837|0|oas:101121089|BPGM; 2,3-bisphosphoglycerate mutase; K01837 bisphosphoglycerate mutase [EC:5.4.2.4 5.4.2.11 3.1.3.13] (A)	Bisphosphoglycerate mutase GN=BPGM OS=Bos taurus (Bovine) PE=2 SV=3	PREDICTED: bisphosphoglycerate mutase [Ovis aries]
ENSOARG00000012948	6.76013	6.47703	4.98646	1.32145	1.64096	1.11323	0.000633075	-1.63512	down	--	--	Biological Process: negative regulation of transcription from RNA polymerase II promoter (GO:0000122);; Biological Process: osteoblast differentiation (GO:0001649);; Molecular Function: transcription cofactor activity (GO:0003712);; Cellular Component: nucleus (GO:0005634);; Cellular Component: cytoplasm (GO:0005737);; Cellular Component: focal adhesion (GO:0005925);; Biological Process: cytoskel…	K14380|0|oas:101122510|FHL2; four and a half LIM domains 2; K14380 four and a half LIM domains protein 2 (A)	Four and a half LIM domains protein 2 GN=FHL2 OS=Bos taurus (Bovine) PE=2 SV=1	PREDICTED: four and a half LIM domains protein 2 isoform 1 [Ovis aries]
ENSOARG00000020893	1.31725	1.80604	1.37126	0.418098	0.391708	0.570838	0.0150947	-1.16975	down	--	--	Biological Process: angiogenesis (GO:0001525);; Molecular Function: protein kinase activity (GO:0004672);; Molecular Function: binding (GO:0005488);; Biological Process: cellular protein modification process (GO:0006464);; Biological Process: cell adhesion (GO:0007155);; Biological Process: cell surface receptor signaling pathway (GO:0007166);; Biological Process: intracellular signal transductio…	--	Receptor-type tyrosine-protein phosphatase F (Precursor) GN=PTPRF OS=Bos taurus (Bovine) PE=2 SV=1	PREDICTED: LOW QUALITY PROTEIN: protogenin, partial [Ovis aries]
ENSOARG00000021193	9.727	8.92359	8.70075	17.2609	13.0119	12.6458	6.18121e-06	1.18133	up	--	--	Cellular Component: integral component of membrane (GO:0016021);; Cellular Component: mitochondrial membrane (GO:0031966);;	K18182|2.9484e-72|phd:102341599|cytochrome c oxidase assembly protein COX16 homolog, mitochondrial-like; K18182 cytochrome c oxidase assembly protein subunit 16 (A)	Cytochrome c oxidase assembly protein COX16 homolog, mitochondrial (Precursor) GN=COX16 OS=Bos taurus (Bovine) PE=3 SV=1	PREDICTED: cytochrome c oxidase assembly protein COX16 homolog, mitochondrial-like isoform 1 [Ovis aries]
Ovis_aries_newGene_347	3.09158	3.61208	1.32035	0.698953	0.729883	0.38475	0.0397487	-1.62813	down	--	--	Molecular Function: protein binding (GO:0005515);; Cellular Component: cytoplasm (GO:0005737);; Biological Process: polyamine biosynthetic process (GO:0006596);; Biological Process: polyamine catabolic process (GO:0006598);; Biological Process: nervous system development (GO:0007399);; Biological Process: spermine metabolic process (GO:0008215);; Biological Process: spermidine metabolic process (…	K09228|2.52542e-07|bta:509250|ZNF266, ZNF426; zinc finger protein 266; K09228 KRAB domain-containing zinc finger protein (A)	--	hypothetical protein M91_10594, partial [Bos mutus]
ENSOARG00000008615	16.9503	14.2554	13.9958	27.1276	24.1355	32.2994	2.29136e-07	1.42836	up	[U]	Intracellular trafficking, secretion, and vesicular transport	Cellular Component: nucleus (GO:0005634);; Cellular Component: cytoplasm (GO:0005737);; Biological Process: protein import into nucleus (GO:0006606);; Molecular Function: protein C-terminus binding (GO:0008022);; Molecular Function: protein transporter activity (GO:0008565);; Cellular Component: intracellular part (GO:0044424);; Biological Process: positive regulation of biological process (GO:00…	--	Importin subunit alpha-7 GN=KPNA6 OS=Bos taurus (Bovine) PE=2 SV=1	PREDICTED: importin subunit alpha-4 [Bison bison bison]
ENSOARG00000011303	1.60019	0.928355	0.708385	2.78595	2.86574	3.13667	5.54125e-10	1.9909	up	--	--	Biological Process: skeletal system development (GO:0001501);; Biological Process: neuron migration (GO:0001764);; Cellular Component: nucleus (GO:0005634);; Cellular Component: cytosol (GO:0005829);; Cellular Component: microtubule (GO:0005874);; Cellular Component: plasma membrane (GO:0005886);; Molecular Function: microtubule binding (GO:0008017);; Biological Process: organ morphogenesis (GO:0…	K04380|0|phd:102330712|MAPT; microtubule-associated protein tau; K04380 microtubule-associated protein tau (A)	Microtubule-associated protein tau GN=MAPT OS=Pongo pygmaeus (Bornean orangutan) PE=3 SV=3	PREDICTED: microtubule-associated protein tau isoform X2 [Pantholops hodgsonii]
Ovis_aries_newGene_18551	0.864258	1.76122	1.06777	0.290326	0.319972	0.172861	0.0197157	-1.73429	down	--	--	Biological Process: polyamine catabolic process (GO:0006598);; Molecular Function: oxidoreductase activity, acting on the CH-NH group of donors, oxygen as acceptor (GO:0016647);;	--	--	Peroxisomal N(1)-acetyl-spermine/spermidine oxidase, partial [Bos mutus]
ENSOARG00000015712	12.5893	17.4333	16.0271	62.138	38.5532	39.6003	3.0765e-06	2.12888	up	[C]	Energy production and conversion	Molecular Function: dihydrolipoyllysine-residue acetyltransferase activity (GO:0004742);; Molecular Function: protein binding (GO:0005515);; Cellular Component: mitochondrial matrix (GO:0005759);; Biological Process: glucose metabolic process (GO:0006006);; Biological Process: pyruvate metabolic process (GO:0006090);; Biological Process: tricarboxylic acid cycle (GO:0006099);; Molecular Function:…	K00627|0|oas:101110965|DLAT; dihydrolipoamide S-acetyltransferase; K00627 pyruvate dehydrogenase E2 component (dihydrolipoamide acetyltransferase) [EC:2.3.1.12] (A)	Pyruvate dehydrogenase protein X component (Precursor) GN=PDHX OS=Bos taurus (Bovine) PE=1 SV=3	PREDICTED: dihydrolipoyllysine-residue acetyltransferase component of pyruvate dehydrogenase complex, mitochondrial [Ovis aries]
ENSOARG00000006968	5.34391	7.39699	8.65542	1.49677	2.7072	2.11751	0.00391192	-1.23955	down	[T]	Signal transduction mechanisms	Biological Process: cell morphogenesis involved in differentiation (GO:0000904);; Molecular Function: phosphotyrosine binding (GO:0001784);; Molecular Function: protein tyrosine phosphatase activity (GO:0004725);; Molecular Function: protein binding (GO:0005515);; Cellular Component: cytoplasm (GO:0005737);; Cellular Component: cytoskeleton (GO:0005856);; Biological Process: cellular component mo…	K18027|0|oas:101114749|PTPN3; protein tyrosine phosphatase, non-receptor type 3; K18027 tyrosine-protein phosphatase non-receptor type 3 [EC:3.1.3.48] (A)	Protein 4.1 GN=EPB41 OS=Bos taurus (Bovine) PE=2 SV=1	PREDICTED: tyrosine-protein phosphatase non-receptor type 3 isoform 1 [Ovis aries]
ENSOARG00000010131	1.7164	0.581015	0.7998	4.37837	6.04609	5.95051	5.28434e-18	2.96125	up	--	--	Biological Process: MAPK cascade (GO:0000165);; Biological Process: cartilage condensation (GO:0001502);; Biological Process: angiogenesis (GO:0001525);; Biological Process: positive regulation of protein phosphorylation (GO:0001934);; Molecular Function: receptor binding (GO:0005102);; Cellular Component: extracellular region (GO:0005576);; Biological Process: regulation of transcription, DNA-te…	K04358|2.10265e-139|phd:102324726|FGF6; fibroblast growth factor 6; K04358 fibroblast growth factor (A)	Fibroblast growth factor 4 (Precursor) GN=FGF4 OS=Bos taurus (Bovine) PE=3 SV=1	PREDICTED: fibroblast growth factor 6 [Ovis aries]
ENSOARG00000018769	2.06142	1.38347	1.47151	0.137177	0.138039	0.571729	0.0408556	-1.96096	down	--	--	--	--	--	PREDICTED: protein PIH1D3 [Ovis aries]
ENSOARG00000006209	14.0807	17.0552	14.0268	42.3225	26.7034	33.4789	3.02758e-06	1.71195	up	[H]	Coenzyme transport and metabolism	Biological Process: response to hypoxia (GO:0001666);; Molecular Function: 5-aminolevulinate synthase activity (GO:0003870);; Cellular Component: nucleus (GO:0005634);; Cellular Component: mitochondrial inner membrane (GO:0005743);; Cellular Component: mitochondrial matrix (GO:0005759);; Biological Process: sphingolipid metabolic process (GO:0006665);; Biological Process: protoporphyrinogen IX bi…	K00643|0|oas:101112853|ALAS1; aminolevulinate, delta-, synthase 1; K00643 5-aminolevulinate synthase [EC:2.3.1.37] (A)	5-aminolevulinate synthase, nonspecific, mitochondrial (Precursor) GN=ALAS1 OS=Bos taurus (Bovine) PE=2 SV=1	PREDICTED: 5-aminolevulinate synthase, nonspecific, mitochondrial [Ovis aries]
ENSOARG00000020053	417.798	413.674	442.806	153.819	158.274	122.701	0.000318282	-1.02581	down	[B]	Chromatin structure and dynamics	Cellular Component: nucleosome (GO:0000786);; Molecular Function: DNA binding (GO:0003677);; Cellular Component: nucleoplasm (GO:0005654);; Cellular Component: nucleolus (GO:0005730);; Biological Process: nucleosome assembly (GO:0006334);; Cellular Component: actin cytoskeleton (GO:0015629);; Biological Process: negative regulation of megakaryocyte differentiation (GO:0045653);; Molecular Functio…	K11254|8.81387e-54|oas:101103767|histone H4-like; K11254 histone H4 (A)	Histone H4 OS=Pongo abelii (Sumatran orangutan) PE=3 SV=1	PREDICTED: histone H4-like [Ovis aries]
ENSOARG00000014685	1.8751	2.53414	2.05626	5.24884	4.74952	4.16891	2.66692e-07	1.65292	up	[GEPR]	--	Cellular Component: endomembrane system (GO:0012505);; Biological Process: glucose transport (GO:0015758);; Cellular Component: integral component of membrane (GO:0016021);; Cellular Component: cytoplasmic membrane-bounded vesicle (GO:0016023);; Molecular Function: substrate-specific transmembrane transporter activity (GO:0022891);; Cellular Component: intracellular organelle part (GO:0044446);; …	K08149|0|oas:101107449|SLC2A12; solute carrier family 2 (facilitated glucose transporter), member 12; K08149 MFS transporter, SP family, solute carrier family 2 (facilitated glucose transporter), member 12 (A)	Solute carrier family 2, facilitated glucose transporter member 12 GN=SLC2A12 OS=Bos taurus (Bovine) PE=1 SV=1	PREDICTED: solute carrier family 2, facilitated glucose transporter member 12 [Ovis aries]
Ovis_aries_newGene_23741	1.44144	1.27288	1.35764	0.0333058	0.0167575	0.208218	7.59112e-06	-3.39516	down	--	--	Molecular Function: RNA binding (GO:0003723);; Molecular Function: RNA-directed DNA polymerase activity (GO:0003964);; Molecular Function: protein kinase activity (GO:0004672);; Molecular Function: structural molecule activity (GO:0005198);; Cellular Component: proteinaceous extracellular matrix (GO:0005578);; Cellular Component: mitochondrion (GO:0005739);; Cellular Component: plasma membrane (G…	K08111|5.71563e-26|bom:102284894|GPC5; glypican 5; K08111 glypican 5 (A)	--	reverse transcriptase-like [Bos taurus]
ENSOARG00000014638	22.6578	18.7922	19.1896	5.67427	5.46443	4.37623	8.99082e-09	-1.43592	down	[KL]	--	Cellular Component: nuclear chromatin (GO:0000790);; Molecular Function: DNA binding (GO:0003677);; Molecular Function: helicase activity (GO:0004386);; Molecular Function: protein binding (GO:0005515);; Molecular Function: ATP binding (GO:0005524);; Biological Process: DNA metabolic process (GO:0006259);; Biological Process: transcription, DNA-templated (GO:0006351);; Biological Process: cellula…	K11727|0|ssc:100188905|SMARCA1; SWI/SNF related, matrix associated, actin dependent regulator of chromatin, subfamily a, member 1; K11727 SWI/SNF-related matrix-associated actin-dependent regulator of chromatin subfamily A member 1 [EC:3.6.4.-] (A)	Transcription activator BRG1 GN=SMARCA4 OS=Bos taurus (Bovine) PE=2 SV=1	PREDICTED: probable global transcription activator SNF2L1 isoform X1 [Bos taurus]
ENSOARG00000012426	5.26983	9.03585	7.45487	34.7738	23.7775	21.1667	5.50713e-08	2.38813	up	[E]	Amino acid transport and metabolism	Molecular Function: L-aspartate:2-oxoglutarate aminotransferase activity (GO:0004069);; Molecular Function: phosphatidylserine decarboxylase activity (GO:0004609);; Cellular Component: cytosol (GO:0005829);; Biological Process: oxaloacetate metabolic process (GO:0006107);; Biological Process: glycerol biosynthetic process (GO:0006114);; Biological Process: protein folding (GO:0006457);; Biologica…	K14454|0|oas:101118747|GOT1; glutamic-oxaloacetic transaminase 1, soluble (aspartate aminotransferase 1); K14454 aspartate aminotransferase, cytoplasmic [EC:2.6.1.1] (A)	Aspartate aminotransferase, cytoplasmic GN=GOT1 OS=Bos taurus (Bovine) PE=1 SV=3	PREDICTED: aspartate aminotransferase, cytoplasmic [Ovis aries]
ENSOARG00000005200	2.55724	2.4912	4.00825	0.540229	0.441692	0.914703	0.00122553	-1.70988	down	[E]	Amino acid transport and metabolism	Molecular Function: metallocarboxypeptidase activity (GO:0004181);; Biological Process: proteolysis (GO:0006508);; Molecular Function: zinc ion binding (GO:0008270);; Molecular Function: peptidase activity, acting on L-amino acid peptides (GO:0070011);;	K08637|0|oas:101116474|CPA4; carboxypeptidase A4; K08637 carboxypeptidase A4 [EC:3.4.17.-] (A)	Carboxypeptidase A1 (Precursor) GN=CPA1 OS=Sus scrofa (Pig) PE=1 SV=2	PREDICTED: carboxypeptidase A4 isoform 1 [Ovis aries]
ENSOARG00000006504	14.8956	16.5777	17.3617	28.8828	28.0974	25.2165	3.39852e-07	1.27688	up	[CE]	--	Molecular Function: magnesium ion binding (GO:0000287);; Molecular Function: isocitrate dehydrogenase (NAD+) activity (GO:0004449);; Molecular Function: ATP binding (GO:0005524);; Cellular Component: nucleolus (GO:0005730);; Cellular Component: mitochondrion (GO:0005739);; Biological Process: tricarboxylic acid cycle (GO:0006099);; Biological Process: isocitrate metabolic process (GO:0006102);; M…	K00030|0|bta:614145|IDH3G; isocitrate dehydrogenase 3 (NAD+) gamma (EC:1.1.1.41); K00030 isocitrate dehydrogenase (NAD+) [EC:1.1.1.41] (A)	Isocitrate dehydrogenase [NAD] subunit gamma, mitochondrial (Precursor) GN=IDH3G OS=Bos taurus (Bovine) PE=2 SV=1	isocitrate dehydrogenase [NAD] subunit gamma, mitochondrial precursor [Bos taurus]
ENSOARG00000002688	48.9052	45.4404	35.3213	87.0112	70.2565	90.2533	7.79429e-08	1.47155	up	[R]	General function prediction only	Molecular Function: actin binding (GO:0003779);; Biological Process: nucleobase-containing compound metabolic process (GO:0006139);; Biological Process: porphyrin-containing compound biosynthetic process (GO:0006779);; Biological Process: ER to Golgi vesicle-mediated transport (GO:0006888);; Biological Process: signal transduction (GO:0007165);; Cellular Component: spectrin-associated cytoskeleto…	K10380|0|bom:102283973|ANK1; ankyrin 1, erythrocytic; K10380 ankyrin (A)	Inversin GN=INVS OS=Canis familiaris (Dog) PE=1 SV=1	PREDICTED: ankyrin-1 isoform X4 [Bos taurus]
ENSOARG00000009197	10.7164	9.04739	7.50369	18.2553	16.2559	18.1555	3.11754e-09	1.48814	up	[I]	Lipid transport and metabolism	Molecular Function: acyl-CoA dehydrogenase activity (GO:0003995);; Cellular Component: mitochondrial matrix (GO:0005759);; Biological Process: fatty acid metabolic process (GO:0006631);; Biological Process: fatty acid catabolic process (GO:0009062);; Biological Process: fatty acid oxidation (GO:0019395);; Biological Process: cellular nitrogen compound metabolic process (GO:0034641);; Biological P…	K09478|0|oas:101102606|ACADSB; acyl-CoA dehydrogenase, short/branched chain; K09478 short/branched chain acyl-CoA dehydrogenase [EC:1.3.99.12] (A)	Short/branched chain specific acyl-CoA dehydrogenase, mitochondrial (Precursor) GN=ACADSB OS=Bos taurus (Bovine) PE=2 SV=1	PREDICTED: short/branched chain specific acyl-CoA dehydrogenase, mitochondrial isoform X1 [Capra hircus]
ENSOARG00000020650	9.60113	7.49144	8.66198	20.6919	15.5295	15.0007	8.06104e-10	1.52629	up	[U]	Intracellular trafficking, secretion, and vesicular transport	Cellular Component: endoplasmic reticulum (GO:0005783);; Cellular Component: cytoplasmic microtubule (GO:0005881);; Cellular Component: integral component of plasma membrane (GO:0005887);; Molecular Function: microtubule binding (GO:0008017);; Cellular Component: membrane (GO:0016020);; Molecular Function: olfactory receptor binding (GO:0031849);; Molecular Function: taste receptor binding (GO:00…	K17338|1.21125e-104|pale:102887354|REEP1; receptor accessory protein 1; K17338 receptor expression-enhancing protein 1/2/3/4 (A)	Receptor expression-enhancing protein 2 GN=REEP2 OS=Bos taurus (Bovine) PE=2 SV=1	PREDICTED: receptor expression-enhancing protein 1 [Pteropus alecto]
ENSOARG00000015058	6.09393	3.78517	3.78888	8.64883	7.10372	4.89376	0.0040096	1.13027	up	--	--	Molecular Function: catalytic activity (GO:0003824);; Molecular Function: receptor binding (GO:0005102);; Cellular Component: endosome (GO:0005768);; Cellular Component: plasma membrane (GO:0005886);; Biological Process: cell surface receptor signaling pathway (GO:0007166);; Cellular Component: COP9 signalosome (GO:0008180);; Biological Process: cellular component organization (GO:0016043);; Mole…	K12470|0|ssc:100522530|SH3KBP1; SH3-domain kinase binding protein 1; K12470 SH3 domain-containing kinase-binding protein 1 (A)	SH3 domain-containing protein 21 GN=SH3D21 OS=Macaca fascicularis (Crab-eating macaque) PE=2 SV=1	PREDICTED: SH3 domain-containing kinase-binding protein 1 isoform X3 [Camelus bactrianus]
ENSOARG00000013625	10.0409	12.0067	13.0766	18.2018	16.3319	27.2901	0.00953397	1.35399	up	[RTKL]	--	Biological Process: neuron migration (GO:0001764);; Molecular Function: cGMP-dependent protein kinase activity (GO:0004692);; Molecular Function: calcium channel regulator activity (GO:0005246);; Molecular Function: ATP binding (GO:0005524);; Cellular Component: endosome (GO:0005768);; Cellular Component: Golgi apparatus (GO:0005794);; Cellular Component: cytosol (GO:0005829);; Cellular Component…	K07376|0|phd:102344359|PRKG1; protein kinase, cGMP-dependent, type I; K07376 protein kinase, cGMP-dependent [EC:2.7.11.12] (A)	cGMP-dependent protein kinase 1 GN=PRKG1 OS=Bos taurus (Bovine) PE=1 SV=2	PREDICTED: cGMP-dependent protein kinase 1 isoform X2 [Pantholops hodgsonii]
ENSOARG00000007696	13.6947	14.7302	14.4554	27.6008	18.6813	22.0432	2.47824e-05	1.20296	up	[I]	Lipid transport and metabolism	Molecular Function: methylmalonyl-CoA decarboxylase activity (GO:0004492);; Cellular Component: mitochondrion (GO:0005739);; Cellular Component: cytosol (GO:0005829);; Biological Process: cellular metabolic process (GO:0044237);; Biological Process: primary metabolic process (GO:0044238);; Cellular Component: intracellular organelle part (GO:0044446);; Biological Process: single-organism metaboli…	K18426|0|oas:101116321|ECHDC1; enoyl CoA hydratase domain containing 1; K18426 ethylmalonyl-CoA/methylmalonyl-CoA decarboxylase [EC:4.1.1.94 4.1.1.41] (A)	Ethylmalonyl-CoA decarboxylase GN=ECHDC1 OS=Bos taurus (Bovine) PE=2 SV=1	PREDICTED: ethylmalonyl-CoA decarboxylase isoform 1 [Ovis aries]
ENSOARG00000016186	0.183796	0.852095	0.328	4.39543	3.03843	4.26124	9.24215e-09	3.60601	up	--	--	Cellular Component: extracellular region (GO:0005576);; Cellular Component: cytoplasm (GO:0005737);; Molecular Function: carbohydrate binding (GO:0030246);; Cellular Component: extracellular matrix (GO:0031012);; Biological Process: single-organism cellular process (GO:0044763);;	K10093|0|chx:102184087|galectin-9-like; K10093 galectin-9 (A)	Galectin-9 GN=LGALS9 OS=Bos taurus (Bovine) PE=2 SV=1	PREDICTED: galectin-9 isoform 2 [Ovis aries]
ENSOARG00000012344	26.5354	24.7143	24.7308	52.4524	46.6093	33.3403	5.58133e-07	1.32647	up	--	--	Molecular Function: protein binding (GO:0005515);; Cellular Component: endoplasmic reticulum (GO:0005783);; Biological Process: transcription, DNA-templated (GO:0006351);; Biological Process: regulation of translation (GO:0006417);; Biological Process: apoptotic process (GO:0006915);; Biological Process: response to stress (GO:0006950);; Biological Process: signal transduction (GO:0007165);; Biol…	K14019|0|oas:101102415|PPP1R15A; protein phosphatase 1, regulatory subunit 15A; K14019 protein phosphatase 1 regulatory subunit 15A (A)	Protein phosphatase 1 regulatory subunit 15A GN=PPP1R15A OS=Bos taurus (Bovine) PE=2 SV=2	PREDICTED: LOW QUALITY PROTEIN: protein phosphatase 1 regulatory subunit 15A [Ovis aries]
ENSOARG00000007223	2.81151	7.02905	4.96307	17.798	16.6491	17.2552	2.23862e-21	2.31673	up	--	--	Biological Process: immune system process (GO:0002376);; Molecular Function: binding (GO:0005488);; Cellular Component: nucleus (GO:0005634);; Cellular Component: cytoplasm (GO:0005737);; Biological Process: defense response (GO:0006952);; Molecular Function: zinc ion binding (GO:0008270);; Biological Process: regulation of gene expression (GO:0010468);; Biological Process: protein ubiquitination…	K12000|0|oas:101106425|TRIM7; tripartite motif containing 7; K12000 tripartite motif-containing protein 7 (A)	E3 ubiquitin-protein ligase TRIM39 GN=TRIM39 OS=Pan troglodytes (Chimpanzee) PE=3 SV=1	PREDICTED: tripartite motif-containing protein 7 [Ovis aries]
ENSOARG00000001725	7.75887	9.60807	6.32714	1.6028	1.60211	1.69231	7.47788e-07	-1.74595	down	[G]	Carbohydrate transport and metabolism	Cellular Component: nucleus (GO:0005634);; Cellular Component: cytoplasm (GO:0005737);; Cellular Component: mitochondrion (GO:0005739);; Biological Process: inositol biosynthetic process (GO:0006021);; Biological Process: phosphatidylinositol biosynthetic process (GO:0006661);; Biological Process: signal transduction (GO:0007165);; Molecular Function: inositol monophosphate 1-phosphatase activity…	K01092|1.53735e-146|chx:102178781|IMPA2; inositol(myo)-1(or 4)-monophosphatase 2; K01092 myo-inositol-1(or 4)-monophosphatase [EC:3.1.3.25] (A)	Inositol monophosphatase 1 GN=IMPA1 OS=Pongo abelii (Sumatran orangutan) PE=2 SV=1	TPA: inositol(myo)-1(or 4)-monophosphatase 2-like [Bos taurus]
ENSOARG00000019611	6.35604	16.0836	13.4968	22.6218	13.3722	23.5844	0.0296313	1.25095	up	[D]	Cell cycle control, cell division, chromosome partitioning	Biological Process: positive regulation of protein phosphorylation (GO:0001934);; Cellular Component: Golgi apparatus (GO:0005794);; Cellular Component: plasma membrane (GO:0005886);; Molecular Function: microtubule binding (GO:0008017);; Biological Process: positive regulation of glucose transport (GO:0010828);; Biological Process: peptidyl-L-cysteine S-palmitoylation (GO:0018230);; Biological P…	K10423|0|phd:102324842|CLIP4; CAP-GLY domain containing linker protein family, member 4; K10423 CAP-Gly domain-containing linker protein 3/4 (A)	CAP-Gly domain-containing linker protein 3 GN=CLIP3 OS=Pongo abelii (Sumatran orangutan) PE=2 SV=1	PREDICTED: CAP-Gly domain-containing linker protein 4 isoform 2 [Ovis aries]
ENSOARG00000019654	13.6182	8.4896	9.52828	16.6079	12.4468	15.1416	6.83501e-05	1.02796	up	--	--	Biological Process: skeletal system development (GO:0001501);; Molecular Function: protein binding (GO:0005515);; Biological Process: macromolecule biosynthetic process (GO:0009059);; Biological Process: organ morphogenesis (GO:0009887);; Biological Process: tissue development (GO:0009888);; Biological Process: gene expression (GO:0010467);; Biological Process: cellular component organization (GO…	K16806|0|oas:101112772|MAP7D1; MAP7 domain containing 1; K16806 MAP7 domain-containing protein 1 (A)	MAP7 domain-containing protein 2 GN=MAP7D2 OS=Pongo abelii (Sumatran orangutan) PE=2 SV=1	PREDICTED: LOW QUALITY PROTEIN: MAP7 domain-containing protein 1 [Ovis aries]
ENSOARG00000008147	1.3478	0.749379	1.6035	22.0902	27.6608	39.198	1.10074e-12	5.13689	up	--	--	Cellular Component: voltage-gated sodium channel complex (GO:0001518);; Biological Process: positive regulation of sodium ion transport (GO:0010765);; Cellular Component: intercalated disc (GO:0014704);; Molecular Function: sodium channel regulator activity (GO:0017080);; Molecular Function: ion channel binding (GO:0044325);; Biological Process: regulation of ventricular cardiac muscle cell membr…	K04848|2.30586e-113|oas:101113622|SCN4B; sodium channel, voltage-gated, type IV, beta subunit; K04848 voltage-gated sodium channel type IV beta (A)	Sodium channel subunit beta-4 (Precursor) GN=SCN4B OS=Bos taurus (Bovine) PE=2 SV=1	Sodium channel subunit beta-4 [Bos mutus]
ENSOARG00000020060	17.0389	29.1996	23.5165	49.8043	39.7234	47.2176	8.08397e-09	1.49313	up	[R]	General function prediction only	Molecular Function: nucleotide binding (GO:0000166);; Molecular Function: RNA binding (GO:0003723);; Cellular Component: nucleus (GO:0005634);; Molecular Function: protein C-terminus binding (GO:0008022);; Molecular Function: poly(A) binding (GO:0008143);; Molecular Function: poly(U) RNA binding (GO:0008266);; Biological Process: RNA splicing (GO:0008380);; Cellular Component: cytoplasmic stress …	K13126|0|oas:101118742|PABPC4; poly(A) binding protein, cytoplasmic 4 (inducible form); K13126 polyadenylate-binding protein (A)	Polyadenylate-binding protein 1 GN=PABPC1 OS=Bos taurus (Bovine) PE=2 SV=1	PREDICTED: polyadenylate-binding protein 4 isoform 1 [Ovis aries]
ENSOARG00000017627	20.7513	29.6476	27.2858	34.4029	32.6792	47.2749	0.00629853	1.08946	up	[C]	Energy production and conversion	Biological Process: glycerol metabolic process (GO:0006071);; Biological Process: lipid metabolic process (GO:0006629);; Molecular Function: glycerophosphodiester phosphodiesterase activity (GO:0008889);; Molecular Function: starch binding (GO:2001070);;	K18695|0|oas:101115143|GPCPD1; glycerophosphocholine phosphodiesterase GDE1 homolog (S. cerevisiae); K18695 glycerophosphocholine phosphodiesterase GPCPD1 [EC:3.1.4.2] (A)	--	PREDICTED: glycerophosphocholine phosphodiesterase GPCPD1 [Ovis aries]
ENSOARG00000012184	225.003	111.816	156.747	28.2693	40.2065	37.2496	0.000368678	-1.67619	down	--	--	Biological Process: branching involved in ureteric bud morphogenesis (GO:0001658);; Cellular Component: proteinaceous extracellular matrix (GO:0005578);; Cellular Component: extracellular space (GO:0005615);; Cellular Component: lysosome (GO:0005764);; Cellular Component: plasma membrane (GO:0005886);; Biological Process: anterior/posterior axis specification (GO:0009948);; Biological Process: bo…	K08109|0|chx:102179551|GPC3; glypican 3; K08109 glypican 3 (OCI-5) (A)	Secreted glypican-3 (Precursor) GN=GPC3 OS=Pan troglodytes (Chimpanzee) PE=2 SV=1	PREDICTED: glypican-3 [Pantholops hodgsonii]
ENSOARG00000011156	2.94735	4.04971	3.9383	0.411657	0.478679	0.476586	2.11864e-11	-2.47564	down	--	--	Molecular Function: phosphatidylinositol-4,5-bisphosphate binding (GO:0005546);; Cellular Component: cytoskeleton (GO:0005856);; Biological Process: signal transduction (GO:0007165);; Cellular Component: dendritic spine (GO:0043197);; Biological Process: positive regulation of synapse structural plasticity (GO:0051835);;	--	Tight junction protein ZO-3 GN=TJP3 OS=Canis familiaris (Dog) PE=1 SV=1	PREDICTED: FERM and PDZ domain-containing protein 4 isoform X1 [Bubalus bubalis]
ENSOARG00000016033	3.65376	3.08281	2.99183	0.664451	1.08961	0.884641	0.00190312	-1.34975	down	[J]	Translation, ribosomal structure and biogenesis	Biological Process: skeletal system development (GO:0001501);; Molecular Function: protein binding (GO:0005515);; Biological Process: cellular protein modification process (GO:0006464);; Biological Process: nervous system development (GO:0007399);; Biological Process: organ morphogenesis (GO:0009887);; Biological Process: tissue development (GO:0009888);; Biological Process: gene expression (GO:0…	--	Parotid hormone (Precursor) OS=Sus scrofa (Pig) PE=1 SV=2	PREDICTED: ankyrin repeat domain-containing protein SOWAHC [Ovis aries]
ENSOARG00000001165	3.43641	3.92708	5.05034	10.3129	5.69641	6.94955	0.00411393	1.41474	up	--	--	Biological Process: regulation of immune system process (GO:0002682);; Molecular Function: binding (GO:0005488);; Biological Process: immune response (GO:0006955);; Biological Process: antigen processing and presentation (GO:0019882);; Cellular Component: membrane part (GO:0044425);; Biological Process: single-multicellular organism process (GO:0044707);; Biological Process: regulation of multice…	K06751|1.92143e-124|bta:515712|BOLA, D18.5; MHC class I heavy chain; K06751 major histocompatibility complex, class I (A)	BOLA class I histocompatibility antigen, alpha chain BL3-7 (Precursor) OS=Bos taurus (Bovine) PE=2 SV=1	MHC class I heavy chain isoform 1 precursor [Bos taurus]
ENSOARG00000005188	7.00965	2.73358	3.06783	6.82896	8.72116	5.0299	0.0093028	1.22858	up	--	--	Biological Process: microtubule bundle formation (GO:0001578);; Molecular Function: nucleic acid binding (GO:0003676);; Molecular Function: protein binding (GO:0005515);; Cellular Component: cytosol (GO:0005829);; Cellular Component: microtubule (GO:0005874);; Cellular Component: plasma membrane (GO:0005886);; Biological Process: ion transport (GO:0006811);; Biological Process: cytoskeleton organ…	K10429|0|oas:101116509|MAP1B; microtubule-associated protein 1B; K10429 microtubule-associated protein 1 (A)	MAP1S light chain GN=MAP1S OS=Bos taurus (Bovine) PE=2 SV=1	PREDICTED: microtubule-associated protein 1B [Pantholops hodgsonii]
ENSOARG00000013385	1.69172	2.54366	2.17587	0.646551	0.145431	0.586495	0.000446642	-1.6788	down	--	--	Molecular Function: sequence-specific DNA binding RNA polymerase II transcription factor activity (GO:0000981);; Molecular Function: nucleic acid binding (GO:0003676);; Molecular Function: DNA binding (GO:0003677);; Molecular Function: neurotrophin p75 receptor binding (GO:0005166);; Cellular Component: intracellular (GO:0005622);; Biological Process: regulation of transcription, DNA-templated (G…	K09228|8.8051e-51|bta:509250|ZNF266, ZNF426; zinc finger protein 266; K09228 KRAB domain-containing zinc finger protein (A)	Zinc finger protein 566 GN=ZNF566 OS=Pan troglodytes (Chimpanzee) PE=2 SV=1	zinc finger protein 266 [Bos taurus]
ENSOARG00000004792	1.12041	1.44134	1.49754	2.08256	2.97557	3.10504	5.02487e-05	1.53564	up	[J]	Translation, ribosomal structure and biogenesis	Biological Process: skeletal system development (GO:0001501);; Molecular Function: protein binding (GO:0005515);; Biological Process: glycogen metabolic process (GO:0005977);; Biological Process: organ morphogenesis (GO:0009887);; Biological Process: tissue development (GO:0009888);; Biological Process: primary metabolic process (GO:0044238);; Biological Process: cellular macromolecule metabolic …	K07189|0|oas:101113779|PPP1R3D; protein phosphatase 1, regulatory subunit 3D; K07189 protein phosphatase 1 regulatory subunit 3A/B/C/D/E (A)	Protein phosphatase 1 regulatory subunit 3B GN=PPP1R3B OS=Bos taurus (Bovine) PE=2 SV=1	PREDICTED: protein phosphatase 1 regulatory subunit 3D [Ovis aries]
ENSOARG00000003852	2900.1	3923.34	3537.21	5455.91	5879.93	6295.02	0.00689795	1.29326	up	--	--	Biological Process: skeletal muscle contraction (GO:0003009);; Molecular Function: actin binding (GO:0003779);; Cellular Component: nucleus (GO:0005634);; Cellular Component: troponin complex (GO:0005861);; Molecular Function: troponin T binding (GO:0031014);; Biological Process: single-multicellular organism process (GO:0044707);; Biological Process: positive regulation of transcription, DNA-tem…	K12043|6.70791e-97|mcf:102126674|TNNI2; troponin I type 2 (skeletal, fast); K12043 troponin I, fast skeletal muscle (A)	Troponin I, fast skeletal muscle GN=TNNI2 OS=Oryctolagus cuniculus (Rabbit) PE=1 SV=3	TNNI2 protein [Bos taurus]
ENSOARG00000014648	0.418545	0.330696	0.864863	1.19104	1.32759	2.19564	0.00334204	2.08985	up	[H]	Coenzyme transport and metabolism	Molecular Function: catalytic activity (GO:0003824);; Cellular Component: mitochondrial outer membrane (GO:0005741);; Cellular Component: mitochondrial inner membrane (GO:0005743);; Cellular Component: endoplasmic reticulum membrane (GO:0005789);; Cellular Component: lipid particle (GO:0005811);; Biological Process: metabolic process (GO:0008152);; Biological Process: positive regulation of toll-…	K15045|0|oas:101115013|RSAD2; radical S-adenosyl methionine domain containing 2; K15045 radical S-adenosyl methionine domain-containing protein 2 (A)	Radical S-adenosyl methionine domain-containing protein 2 OS=Bos taurus (Bovine) PE=2 SV=1	PREDICTED: radical S-adenosyl methionine domain-containing protein 2 [Ovis aries]
ENSOARG00000000796	2.07555	1.74788	1.70073	4.219	2.78431	2.66858	0.000394022	1.34065	up	[J]	Translation, ribosomal structure and biogenesis	--	--	Testis-specific protein 10-interacting protein GN=TSGA10IP OS=Bos taurus (Bovine) PE=2 SV=2	PREDICTED: LOW QUALITY PROTEIN: protein FAM161B, partial [Ovis aries]
ENSOARG00000006447	29.4735	43.631	36.1955	66.0262	56.6821	71.4312	2.21957e-06	1.35578	up	--	--	Cellular Component: plasma membrane (GO:0005886);; Biological Process: muscle organ development (GO:0007517);; Molecular Function: structural constituent of muscle (GO:0008307);; Cellular Component: junctional sarcoplasmic reticulum membrane (GO:0014701);; Cellular Component: integral component of membrane (GO:0016021);; Cellular Component: Z disc (GO:0030018);; Cellular Component: junctional mem…	--	Junctophilin-1 GN=JPH1 OS=Oryctolagus cuniculus (Rabbit) PE=2 SV=1	PREDICTED: junctophilin-1 [Ovis aries]
ENSOARG00000015423	6.08528	4.90779	5.7847	14.3028	13.5495	15.8485	3.76399e-15	1.92009	up	--	--	Molecular Function: Notch binding (GO:0005112);; Molecular Function: iron ion binding (GO:0005506);; Cellular Component: nucleus (GO:0005634);; Molecular Function: zinc ion binding (GO:0008270);; Molecular Function: carboxylic acid binding (GO:0031406);; Biological Process: peptidyl-histidine hydroxylation (GO:0036138);; Molecular Function: peptidyl-histidine dioxygenase activity (GO:0036139);; M…	K18055|0|oas:101122066|HIF1AN; hypoxia inducible factor 1, alpha subunit inhibitor; K18055 hypoxia-inducible factor 1-alpha inhibitor (HIF hydroxylase) [EC:1.14.11.30] (A)	Lysine-specific demethylase 8 GN=KDM8 OS=Bos taurus (Bovine) PE=2 SV=1	PREDICTED: hypoxia-inducible factor 1-alpha inhibitor [Ovis aries]
ENSOARG00000007660	3.01917	3.11718	1.88823	6.13051	5.71855	11.0836	0.0107176	2.06319	up	--	--	--	--	--	PREDICTED: uncharacterized protein KIAA0408 homolog [Ovis aries]
Ovis_aries_newGene_8586	26.3468	12.2733	16.2957	37.7324	38.7786	39.0012	1.44499e-10	1.62231	up	--	--	Biological Process: polyamine biosynthetic process (GO:0006596);; Biological Process: polyamine catabolic process (GO:0006598);; Biological Process: spermine metabolic process (GO:0008215);; Biological Process: spermidine metabolic process (GO:0008216);; Biological Process: putrescine metabolic process (GO:0009445);; Molecular Function: oxidoreductase activity, acting on the CH-NH group of donors…	--	--	Sodium channel protein type 7 subunit alpha, partial [Bos mutus]
ENSOARG00000009029	0.855507	0.223206	0.601436	1.89227	1.9367	1.34814	0.000100157	2.17193	up	--	--	Biological Process: system process (GO:0003008);; Molecular Function: transporter activity (GO:0005215);; Molecular Function: protein binding (GO:0005515);; Biological Process: phosphate-containing compound metabolic process (GO:0006796);; Biological Process: transport (GO:0006810);; Biological Process: apoptotic process (GO:0006915);; Biological Process: response to stress (GO:0006950);; Biologi…	--	Synaptotagmin-1 GN=SYT1 OS=Macaca fascicularis (Crab-eating macaque) PE=2 SV=1	PREDICTED: synaptotagmin-12 [Pantholops hodgsonii]
ENSOARG00000008030	21.7614	20.7572	20.8271	39.5664	32.9526	45.4478	5.55357e-07	1.43583	up	--	--	Biological Process: eye photoreceptor cell differentiation (GO:0001754);; Molecular Function: calcium ion binding (GO:0005509);; Biological Process: somatic muscle development (GO:0007525);; Biological Process: positive regulation of protein catabolic process (GO:0045732);; Biological Process: negative regulation of canonical Wnt signaling pathway (GO:0090090);; Biological Process: regulation of …	K11583|0|oas:101114233|PPP2R3A; protein phosphatase 2, regulatory subunit B'', alpha; K11583 serine/threonine-protein phosphatase 2A regulatory subunit B'' (A)	Serine/threonine-protein phosphatase 2A regulatory subunit B&apos;&apos; subunit gamma GN=PPP2R3C OS=Bos taurus (Bovine) PE=2 SV=1	PREDICTED: serine/threonine-protein phosphatase 2A regulatory subunit B&apos;&apos; subunit alpha isoform 1 [Ovis aries]
ENSOARG00000019718	6.18747	3.91977	4.46483	11.8601	11.518	11.8564	1.15573e-12	1.81652	up	[R]	General function prediction only	Molecular Function: AMP-activated protein kinase activity (GO:0004679);; Molecular Function: cAMP-dependent protein kinase inhibitor activity (GO:0004862);; Molecular Function: ATP binding (GO:0005524);; Cellular Component: nucleus (GO:0005634);; Biological Process: glycogen biosynthetic process (GO:0005978);; Biological Process: regulation of glycolytic process (GO:0006110);; Biological Process:…	K07200|0|bom:102276048|PRKAG3; protein kinase, AMP-activated, gamma 3 non-catalytic subunit; K07200 5'-AMP-activated protein kinase, regulatory gamma subunit (A)	5&apos;-AMP-activated protein kinase subunit gamma-3 GN=PRKAG3 OS=Bos taurus (Bovine) PE=2 SV=2	PREDICTED: 5&apos;-AMP-activated protein kinase subunit gamma-3 isoform X1 [Pantholops hodgsonii]
ENSOARG00000003033	14.8688	14.5413	13.6832	28.7718	27.1369	25.3534	1.16136e-08	1.44524	up	[J]	Translation, ribosomal structure and biogenesis	Biological Process: spliceosomal tri-snRNP complex assembly (GO:0000244);; Molecular Function: binding (GO:0005488);; Cellular Component: U4 snRNP (GO:0005687);; Biological Process: ion transport (GO:0006811);; Cellular Component: Cajal body (GO:0015030);; Cellular Component: nuclear speck (GO:0016607);; Cellular Component: nuclear part (GO:0044428);; Biological Process: single-organism cellular …	K12844|0|oas:101103004|PRPF31; PRP31 pre-mRNA processing factor 31 homolog (S. cerevisiae); K12844 U4/U6 small nuclear ribonucleoprotein PRP31 (A)	Nucleolar protein 58 GN=NOP58 OS=Macaca fascicularis (Crab-eating macaque) PE=2 SV=1	PREDICTED: LOW QUALITY PROTEIN: U4/U6 small nuclear ribonucleoprotein Prp31 [Ovis aries]
ENSOARG00000013727	12.6809	6.99315	9.33077	17.3967	13.0371	17.2879	2.08584e-05	1.2678	up	--	--	Biological Process: cellular process (GO:0009987);; Biological Process: protein polyglutamylation (GO:0018095);; Cellular Component: intracellular organelle (GO:0043229);;	K16583|0|oas:101108264|TTLL7; tubulin tyrosine ligase-like family, member 7; K16583 tubulin polyglutamylase TTLL7 [EC:6.-.-.-] (A)	Tubulin polyglutamylase TTLL5 GN=TTLL5 OS=Chlorocebus aethiops (Green monkey) PE=2 SV=2	PREDICTED: tubulin polyglutamylase TTLL7 [Ovis aries]
ENSOARG00000018663	5.75167	5.38251	3.16372	1.5285	1.25048	1.76095	0.00779781	-1.11292	down	--	--	Molecular Function: binding (GO:0005488);; Biological Process: tissue development (GO:0009888);; Cellular Component: extracellular matrix (GO:0031012);; Cellular Component: extracellular region part (GO:0044421);; Cellular Component: cell part (GO:0044464);; Biological Process: skeletal system morphogenesis (GO:0048705);; Biological Process: regulation of cellular process (GO:0050794);; Biologica…	--	Parotid hormone (Precursor) OS=Sus scrofa (Pig) PE=1 SV=2	PREDICTED: uncharacterized protein KIAA1755 homolog [Pantholops hodgsonii]
ENSOARG00000004512	0.32391	0.572066	0.210198	1.98401	1.10915	0.918776	0.0031467	2.37127	up	--	--	Cellular Component: nucleolus (GO:0005730);;	--	Protein maestro GN=MRO OS=Bos taurus (Bovine) PE=2 SV=1	PREDICTED: protein maestro isoform X1 [Bos mutus]
ENSOARG00000003022	20.2997	23.2047	30.8184	53.2465	38.8826	41.0166	3.68756e-06	1.36734	up	--	--	Biological Process: negative regulation of endothelial cell proliferation (GO:0001937);; Molecular Function: calmodulin binding (GO:0005516);; Cellular Component: mitochondrion (GO:0005739);; Biological Process: heme biosynthetic process (GO:0006783);; Cellular Component: cell surface (GO:0009986);; Biological Process: erythrocyte differentiation (GO:0030218);; Molecular Function: ATPase inhibito…	--	ATPase inhibitor, mitochondrial (Precursor) GN=ATPIF1 OS=Bos taurus (Bovine) PE=1 SV=2	PREDICTED: ATPase inhibitor, mitochondrial [Pantholops hodgsonii]
ENSOARG00000019213	18.2545	13.9408	15.6722	38.1687	40.2342	48.9481	4.38916e-13	1.95399	up	--	--	Molecular Function: transporter activity (GO:0005215);; Biological Process: transport (GO:0006810);; Biological Process: cellular calcium ion homeostasis (GO:0006874);; Cellular Component: synaptic vesicle (GO:0008021);; Cellular Component: integral component of membrane (GO:0016021);;	--	Synaptophysin-like protein 2 GN=SYPL2 OS=Oryctolagus cuniculus (Rabbit) PE=2 SV=1	synaptophysin-like protein 2 [Bos taurus]
ENSOARG00000016178	202.213	138.675	159.311	247.423	286.227	290.846	6.44125e-05	1.26211	up	--	--	Cellular Component: cytoplasm (GO:0005737);; Biological Process: regulation of transforming growth factor beta receptor signaling pathway (GO:0017015);;	--	Neuronal regeneration-related protein GN=NREP OS=Pongo abelii (Sumatran orangutan) PE=3 SV=1	PREDICTED: neuronal regeneration-related protein [Ovis aries]
ENSOARG00000003044	6828.09	8013.68	4465.91	23854.6	19636.5	19471.3	0.00149331	2.2333	up	[Z]	Cytoskeleton	Cellular Component: stress fiber (GO:0001725);; Molecular Function: structural constituent of cytoskeleton (GO:0005200);; Molecular Function: protein binding (GO:0005515);; Molecular Function: ATP binding (GO:0005524);; Cellular Component: cytosol (GO:0005829);; Cellular Component: striated muscle thin filament (GO:0005865);; Cellular Component: actin filament (GO:0005884);; Biological Process: a…	K10354|0|ssc:100154254|ACTA1, ACTA; actin, alpha 1, skeletal muscle; K10354 actin, alpha skeletal muscle (A)	Actin, alpha skeletal muscle (Precursor) GN=ACTA1 OS=Oryctolagus cuniculus (Rabbit) PE=1 SV=1	Actin, alpha 1, skeletal muscle [Bos taurus]
ENSOARG00000004421	11.5538	8.4778	8.99905	15.1073	15.7936	12.2471	0.000342417	1.105	up	[R]	General function prediction only	Biological Process: regulation of cyclin-dependent protein serine/threonine kinase activity (GO:0000079);; Biological Process: G1/S transition of mitotic cell cycle (GO:0000082);; Biological Process: protein polyubiquitination (GO:0000209);; Molecular Function: catalytic activity (GO:0003824);; Molecular Function: cyclin-dependent protein serine/threonine kinase inhibitor activity (GO:0004861);; …	K06622|2.56833e-107|oas:101109224|CDKN2C; cyclin-dependent kinase inhibitor 2C (p18, inhibits CDK4); K06622 cyclin-dependent kinase inhibitor 2C (A)	Cyclin-dependent kinase 4 inhibitor D GN=CDKN2D OS=Bos taurus (Bovine) PE=2 SV=1	cyclin-dependent kinase 4 inhibitor C [Bos taurus]
Ovis_aries_newGene_7639	29.4959	38.8672	37.2446	80.868	67.8051	60.2645	4.52364e-09	1.50562	up	[C]	Energy production and conversion	Molecular Function: protein binding (GO:0005515);; Cellular Component: mitochondrial proton-transporting ATP synthase complex (GO:0005753);; Biological Process: ATP synthesis coupled proton transport (GO:0015986);; Cellular Component: proton-transporting ATP synthase complex, catalytic core F(1) (GO:0045261);; Molecular Function: proton-transporting ATP synthase activity, rotational mechanism (GO…	K02136|7.84732e-145|chx:102171890|ATP5C1; ATP synthase, H+ transporting, mitochondrial F1 complex, gamma polypeptide 1; K02136 F-type H+-transporting ATPase subunit gamma (A)	ATP synthase subunit gamma, mitochondrial (Precursor) GN=ATP5C1 OS=Bos taurus (Bovine) PE=1 SV=3	Chain G, Bovine Mitochondrial F1-Atpase Complexed With Aurovertin B
ENSOARG00000020397	28.6895	39.247	36.044	91.23	75.1987	71.1581	1.83995e-11	1.71393	up	[C]	Energy production and conversion	Molecular Function: ATP citrate synthase activity (GO:0003878);; Molecular Function: succinate-CoA ligase (ADP-forming) activity (GO:0004775);; Molecular Function: succinate-CoA ligase (GDP-forming) activity (GO:0004776);; Molecular Function: GTP binding (GO:0005525);; Cellular Component: mitochondrion (GO:0005739);; Cellular Component: mitochondrial inner membrane (GO:0005743);; Cellular Compone…	K01899|3.46909e-165|oas:101122512|SUCLG1; succinate-CoA ligase, alpha subunit; K01899 succinyl-CoA synthetase alpha subunit [EC:6.2.1.4 6.2.1.5] (A)	Succinyl-CoA ligase [ADP/GDP-forming] subunit alpha, mitochondrial (Precursor) GN=SUCLG1 OS=Bos taurus (Bovine) PE=2 SV=3	PREDICTED: succinyl-CoA ligase [ADP/GDP-forming] subunit alpha, mitochondrial [Bubalus bubalis]
ENSOARG00000018723	70.5642	50.501	68.7924	123.164	112.294	126.698	6.52074e-08	1.47161	up	--	--	Molecular Function: potassium channel activity (GO:0005267);; Biological Process: monovalent inorganic cation transport (GO:0015672);; Cellular Component: integral component of membrane (GO:0016021);; Cellular Component: nuclear membrane (GO:0031965);; Cellular Component: sarcoplasmic reticulum membrane (GO:0033017);; Biological Process: potassium ion transmembrane transport (GO:0071805);;	--	Trimeric intracellular cation channel type A GN=TMEM38A OS=Bos taurus (Bovine) PE=2 SV=1	PREDICTED: trimeric intracellular cation channel type A [Ovis aries]
ENSOARG00000012222	102.332	107.453	117.32	281.571	217.202	224.186	1.3498e-10	1.673	up	[C]	Energy production and conversion	Molecular Function: pyruvate dehydrogenase (acetyl-transferring) activity (GO:0004739);; Cellular Component: mitochondrial matrix (GO:0005759);; Biological Process: glucose metabolic process (GO:0006006);; Biological Process: acetyl-CoA biosynthetic process from pyruvate (GO:0006086);; Biological Process: tricarboxylic acid cycle (GO:0006099);; Cellular Component: pyruvate dehydrogenase complex (…	K00162|0|oas:101121975|PDHB; pyruvate dehydrogenase (lipoamide) beta; K00162 pyruvate dehydrogenase E1 component beta subunit [EC:1.2.4.1] (A)	Pyruvate dehydrogenase E1 component subunit beta, mitochondrial (Precursor) GN=PDHB OS=Bos taurus (Bovine) PE=1 SV=2	PREDICTED: pyruvate dehydrogenase E1 component subunit beta, mitochondrial isoform 1 [Ovis aries]
ENSOARG00000011321	94.3986	126.862	108.467	412.822	354.839	291.945	3.67637e-13	2.2038	up	[F]	Nucleotide transport and metabolism	Cellular Component: outer dense fiber (GO:0001520);; Molecular Function: adenylate kinase activity (GO:0004017);; Molecular Function: ATP binding (GO:0005524);; Cellular Component: cytoplasm (GO:0005737);; Cellular Component: mitochondrion (GO:0005739);; Cellular Component: plasma membrane (GO:0005886);; Biological Process: cell cycle arrest (GO:0007050);; Biological Process: phosphorylation (GO:…	K00939|9.56813e-148|phd:102343852|AK1; adenylate kinase 1; K00939 adenylate kinase [EC:2.7.4.3] (A)	Adenylate kinase isoenzyme 1 {ECO:0000255|HAMAP-Rule:MF_03171} OS=Bos taurus (Bovine) PE=1 SV=2	PREDICTED: adenylate kinase isoenzyme 1 isoform X1 [Pantholops hodgsonii]
ENSOARG00000011221	7.97684	8.72943	9.11177	12.3953	11.8177	13.5516	0.00013239	1.08032	up	[OC]	--	Molecular Function: thioredoxin-disulfide reductase activity (GO:0004791);; Cellular Component: nucleus (GO:0005634);; Cellular Component: cytosol (GO:0005829);; Biological Process: cell differentiation (GO:0030154);; Biological Process: negative regulation of Wnt signaling pathway (GO:0030178);; Biological Process: negative regulation of protein ubiquitination (GO:0031397);; Molecular Function: …	K17609|0|ssc:100523510|NXN; nucleoredoxin; K17609 nucleoredoxin [EC:1.8.1.8] (A)	Nucleoredoxin GN=NXN OS=Bos taurus (Bovine) PE=2 SV=1	Nucleoredoxin, partial [Bos mutus]
ENSOARG00000008618	9.95549	7.05238	8.29749	18.5415	17.9711	16.7356	1.091e-09	1.61049	up	[G]	Carbohydrate transport and metabolism	Molecular Function: adenosine kinase activity (GO:0004001);; Cellular Component: nucleus (GO:0005634);; Cellular Component: cytosol (GO:0005829);; Biological Process: purine ribonucleoside salvage (GO:0006166);; Biological Process: AMP biosynthetic process (GO:0006167);; Biological Process: dATP biosynthetic process (GO:0006175);; Molecular Function: phosphotransferase activity, alcohol group as …	K00856|0|oas:101122324|ADK; adenosine kinase; K00856 adenosine kinase [EC:2.7.1.20] (A)	--	PREDICTED: adenosine kinase isoform X1 [Capra hircus]
ENSOARG00000007894	1063.18	1587.89	1309.06	5036.67	4777.82	4626.93	4.35222e-06	2.38785	up	[G]	Carbohydrate transport and metabolism	Biological Process: microtubule cytoskeleton organization (GO:0000226);; Molecular Function: glyceraldehyde-3-phosphate dehydrogenase (NAD+) (phosphorylating) activity (GO:0004365);; Cellular Component: nucleus (GO:0005634);; Cellular Component: lipid particle (GO:0005811);; Cellular Component: cytosol (GO:0005829);; Cellular Component: plasma membrane (GO:0005886);; Biological Process: glycolyti…	K00134|0|oas:443005|GAPDH, G3PDH, GAPD; glyceraldehyde-3-phosphate dehydrogenase (EC:1.2.1.12); K00134 glyceraldehyde 3-phosphate dehydrogenase [EC:1.2.1.12] (A)	Glyceraldehyde-3-phosphate dehydrogenase GN=GAPDH OS=Bos taurus (Bovine) PE=1 SV=4	glyceraldehyde-3-phosphate dehydrogenase [Ovis aries]
ENSOARG00000017875	1.7266	2.05393	2.4786	3.81012	7.08283	3.89577	0.00144985	1.75497	up	--	--	Biological Process: angiogenesis (GO:0001525);; Molecular Function: protein binding (GO:0005515);; Cellular Component: collagen trimer (GO:0005581);; Cellular Component: basement membrane (GO:0005604);; Biological Process: signal transduction (GO:0007165);; Biological Process: embryo development (GO:0009790);; Biological Process: positive regulation of cell-substrate adhesion (GO:0010811);; Biolo…	--	Vastatin (Precursor) GN=COL8A1 OS=Oryctolagus cuniculus (Rabbit) PE=2 SV=1	PREDICTED: uncharacterized protein LOC101107564 [Ovis aries]
ENSOARG00000019396	8.08835	11.7309	7.97846	21.9086	20.1608	22.7834	1.4684e-11	1.74789	up	--	--	Molecular Function: heme transporter activity (GO:0015232);; Biological Process: heme transport (GO:0015886);;	K15380|2.19917e-56|bta:784685|SLC48A1; solute carrier family 48 (heme transporter), member 1; K15380 solute carrier family 48 (heme transporter), member 1 (A)	--	PREDICTED: heme transporter HRG1 [Ovis aries]
ENSOARG00000018863	16.7369	20.3978	21.9453	3.76929	5.22334	4.49798	3.3365e-10	-1.60674	down	[Z]	Cytoskeleton	Cellular Component: ruffle (GO:0001726);; Molecular Function: calmodulin binding (GO:0005516);; Molecular Function: phosphatidylinositol-3,4,5-trisphosphate binding (GO:0005547);; Cellular Component: microvillus (GO:0005902);; Cellular Component: coated pit (GO:0005905);; Biological Process: phosphate-containing compound metabolic process (GO:0006796);; Biological Process: intracellular protein t…	K10360|0|chx:102177343|MYO9A; myosin IXA; K10360 myosin IX (A)	Unconventional myosin-VIIa (Fragment) GN=MYO7A OS=Sus scrofa (Pig) PE=2 SV=1	PREDICTED: unconventional myosin-IXa isoform X1 [Capra hircus]
ENSOARG00000006341	52.1623	69.3566	77.467	191.875	166.497	148.298	1.39365e-12	1.86921	up	[CE]	--	Molecular Function: magnesium ion binding (GO:0000287);; Molecular Function: isocitrate dehydrogenase (NAD+) activity (GO:0004449);; Cellular Component: mitochondrion (GO:0005739);; Biological Process: tricarboxylic acid cycle (GO:0006099);; Molecular Function: NAD binding (GO:0051287);;	K00030|0|oas:101104080|IDH3B; isocitrate dehydrogenase 3 (NAD+) beta; K00030 isocitrate dehydrogenase (NAD+) [EC:1.1.1.41] (A)	Isocitrate dehydrogenase [NAD] subunit beta, mitochondrial (Precursor) GN=IDH3B OS=Bos taurus (Bovine) PE=2 SV=2	isocitrate dehydrogenase [NAD] subunit beta, mitochondrial isoform 2 precursor [Bos taurus]
ENSOARG00000004886	1.86302	2.60876	3.76801	0.575598	0.490103	0.230672	0.00168355	-2.16075	down	--	--	Molecular Function: protein binding (GO:0005515);; Biological Process: anatomical structure morphogenesis (GO:0009653);; Biological Process: cellular component organization (GO:0016043);; Biological Process: macromolecule metabolic process (GO:0043170);; Cellular Component: intracellular membrane-bounded organelle (GO:0043231);; Biological Process: single-organism cellular process (GO:0044763);; …	--	Parotid hormone (Precursor) OS=Sus scrofa (Pig) PE=1 SV=2	PREDICTED: UBX domain-containing protein 11 [Ovis aries]
ENSOARG00000017410	46.7901	57.531	57.6691	97.4165	78.5403	89.0741	1.31237e-06	1.23809	up	[J]	Translation, ribosomal structure and biogenesis	Molecular Function: translation initiation factor activity (GO:0003743);; Biological Process: translational initiation (GO:0006413);; Biological Process: dosage compensation by inactivation of X chromosome (GO:0009048);;	K03113|7.72199e-66|umr:103672555|EIF1; eukaryotic translation initiation factor 1; K03113 translation initiation factor 1 (A)	Eukaryotic translation initiation factor 1 GN=EIF1 OS=Pongo abelii (Sumatran orangutan) PE=3 SV=1	Eukaryotic translation initiation factor 1, partial [Bos mutus]
ENSOARG00000012999	4.78955	5.24392	4.40158	8.26205	7.70739	10.0179	2.34878e-07	1.38367	up	--	--	Biological Process: positive regulation of metabolic process (GO:0009893);; Biological Process: regulation of gene expression (GO:0010468);; Biological Process: regulation of cellular metabolic process (GO:0031323);; Biological Process: developmental process (GO:0032502);; Cellular Component: cell part (GO:0044464);; Biological Process: single-multicellular organism process (GO:0044707);; Biologi…	K18668|0|oas:101106107|ZC3H12C; zinc finger CCCH-type containing 12C; K18668 ribonuclease ZC3H12 [EC:3.1.-.-] (A)	Ribonuclease ZC3H12A OS=Bos taurus (Bovine) PE=2 SV=1	PREDICTED: LOW QUALITY PROTEIN: probable ribonuclease ZC3H12C [Ovis aries]
ENSOARG00000016726	3.65409	8.44218	13.8003	17.2475	17.1424	14.3254	7.89275e-06	1.42197	up	--	--	--	--	--	secreted and transmembrane protein 1B precursor [Bos taurus]
ENSOARG00000019281	23.3547	17.3911	16.0582	34.0905	31.7539	35.822	3.33443e-08	1.38151	up	--	--	Molecular Function: glutathione transferase activity (GO:0004364);; Cellular Component: cytoplasm (GO:0005737);; Biological Process: glutathione metabolic process (GO:0006749);; Biological Process: metabolic process (GO:0008152);; Biological Process: negative regulation of metabolic process (GO:0009892);; Biological Process: single-organism process (GO:0044699);;	K00799|1.4564e-150|oas:101107401|glutathione S-transferase Mu 1-like; K00799 glutathione S-transferase [EC:2.5.1.18] (A)	Glutathione S-transferase Mu 1 GN=GSTM1 OS=Macaca fascicularis (Crab-eating macaque) PE=2 SV=3	PREDICTED: glutathione S-transferase Mu 1-like isoform 1 [Ovis aries]
ENSOARG00000016828	23.0168	15.0674	11.5244	3.82915	7.34933	5.22216	0.0353039	-1.05851	down	--	--	Biological Process: microtubule cytoskeleton organization (GO:0000226);; Biological Process: skeletal system development (GO:0001501);; Molecular Function: protein binding (GO:0005515);; Cellular Component: nucleus (GO:0005634);; Cellular Component: cytoplasm (GO:0005737);; Biological Process: ion transport (GO:0006811);; Biological Process: signal transduction (GO:0007165);; Biological Process: …	K17309|0|oas:101111878|PLVAP; plasmalemma vesicle associated protein; K17309 plasmalemma vesicle-associated protein (A)	Parotid hormone (Precursor) OS=Sus scrofa (Pig) PE=1 SV=2	PREDICTED: plasmalemma vesicle-associated protein [Capra hircus]
ENSOARG00000006149	5043.97	4209.65	5530.59	1566.72	1652.34	1551.99	0.0182296	-1.09885	down	[J]	Translation, ribosomal structure and biogenesis	Molecular Function: translation elongation factor activity (GO:0003746);; Molecular Function: GTPase activity (GO:0003924);; Molecular Function: GTP binding (GO:0005525);; Cellular Component: nucleus (GO:0005634);; Cellular Component: cytoplasm (GO:0005737);; Cellular Component: mitochondrion (GO:0005739);; Cellular Component: cytosol (GO:0005829);; Cellular Component: eukaryotic translation elon…	K03231|0|tup:102493820|EEF1A1; eukaryotic translation elongation factor 1 alpha 1; K03231 elongation factor 1-alpha (A)	Elongation factor 1-alpha 1 GN=EEF1A1 OS=Oryctolagus cuniculus (Rabbit) PE=1 SV=1	PREDICTED: elongation factor 1-alpha 1-like [Ovis aries]
ENSOARG00000019145	5.07485	7.51881	2.81757	9.52144	9.67563	10.2141	0.000584457	1.45741	up	[P]	Inorganic ion transport and metabolism	Molecular Function: thiosulfate sulfurtransferase activity (GO:0004792);; Cellular Component: mitochondrial inner membrane (GO:0005743);; Cellular Component: mitochondrial matrix (GO:0005759);; Cellular Component: plasma membrane (GO:0005886);; Molecular Function: 5S rRNA binding (GO:0008097);; Biological Process: rRNA import into mitochondrion (GO:0035928);;	K01011|0|chx:102177312|TST; thiosulfate sulfurtransferase (rhodanese); K01011 thiosulfate/3-mercaptopyruvate sulfurtransferase [EC:2.8.1.1 2.8.1.2] (A)	Thiosulfate sulfurtransferase GN=TST OS=Bos taurus (Bovine) PE=1 SV=3	PREDICTED: thiosulfate sulfurtransferase [Capra hircus]
ENSOARG00000010539	3.23481	8.8469	6.89781	1.12976	1.47302	1.41765	0.0415864	-1.72806	down	[T]	Signal transduction mechanisms	Molecular Function: sequence-specific DNA binding RNA polymerase II transcription factor activity (GO:0000981);; Molecular Function: transcription factor binding transcription factor activity (GO:0000989);; Biological Process: ossification (GO:0001503);; Biological Process: response to hypoxia (GO:0001666);; Biological Process: immune system process (GO:0002376);; Biological Process: heart morpho…	K09096|0|oas:100135687|HIF3A; hypoxia inducible factor 3, alpha subunit; K09096 hypoxia-inducible factor 3 alpha (A)	Hypoxia-inducible factor 1-alpha GN=HIF1A OS=Bos taurus (Bovine) PE=2 SV=1	PREDICTED: hypoxia-inducible factor 3-alpha isoform 1 [Ovis aries]
ENSOARG00000003792	2.62816	6.43843	5.8501	9.55555	14.9378	9.07469	0.000148012	1.6731	up	--	--	Molecular Function: enzyme inhibitor activity (GO:0004857);; Cellular Component: proteinaceous extracellular matrix (GO:0005578);; Cellular Component: extracellular space (GO:0005615);; Biological Process: cell adhesion (GO:0007155);; Biological Process: signal transduction (GO:0007165);; Biological Process: positive regulation of macromolecule metabolic process (GO:0010604);; Cellular Component:…	K08767|0|oas:101104317|ANGPTL4; angiopoietin-like 4; K08767 angiopoietin-like 4 (A)	Angiopoietin-related protein 4 (Precursor) GN=ANGPTL4 OS=Bos taurus (Bovine) PE=2 SV=1	PREDICTED: angiopoietin-related protein 4, partial [Ovis aries]
ENSOARG00000015750	1.71258	1.79282	1.08447	0.26423	0.543339	0.311226	0.0109309	-1.51522	down	[R]	General function prediction only	Molecular Function: nucleic acid binding (GO:0003676);; Molecular Function: DNA binding (GO:0003677);; Cellular Component: nucleolus (GO:0005730);; Cellular Component: cytoplasm (GO:0005737);; Cellular Component: mitochondrion (GO:0005739);; Biological Process: regulation of transcription, DNA-templated (GO:0006355);; Biological Process: transcription from RNA polymerase II promoter (GO:0006366);…	K10496|0|oas:101114313|ZBTB9; zinc finger and BTB domain containing 9; K10496 zinc finger and BTB domain-containing protein 9 (A)	Zinc finger and BTB domain-containing protein 22 GN=ZBTB22 OS=Canis familiaris (Dog) PE=3 SV=1	PREDICTED: zinc finger and BTB domain-containing protein 9 [Ovis aries]
ENSOARG00000019627	8.58217	7.50032	8.06638	18.0988	17.0626	17.2706	2.27688e-11	1.65258	up	--	--	Biological Process: blood vessel development (GO:0001568);; Molecular Function: phosphatidylinositol phospholipase C activity (GO:0004435);; Molecular Function: signal transducer activity (GO:0004871);; Molecular Function: calcium ion binding (GO:0005509);; Molecular Function: protein binding (GO:0005515);; Molecular Function: phospholipid binding (GO:0005543);; Cellular Component: nucleus (GO:00…	K05857|0|oas:101111344|PLCD4; phospholipase C, delta 4; K05857 phosphatidylinositol phospholipase C, delta [EC:3.1.4.11] (A)	1-phosphatidylinositol 4,5-bisphosphate phosphodiesterase delta-4 GN=PLCD4 OS=Bos taurus (Bovine) PE=1 SV=2	PREDICTED: 1-phosphatidylinositol 4,5-bisphosphate phosphodiesterase delta-4 [Ovis aries]
ENSOARG00000013789	96.3965	103.368	111.574	172.55	169.212	171.357	8.02154e-07	1.25005	up	--	--	Cellular Component: mitochondrial respiratory chain complex I (GO:0005747);; Cellular Component: integral component of membrane (GO:0016021);; Biological Process: electron transport chain (GO:0022900);;	K11351|6.03702e-110|oas:101117734|NDUFB11; NADH dehydrogenase (ubiquinone) 1 beta subcomplex, 11, 17.3kDa; K11351 NADH dehydrogenase (ubiquinone) 1 beta subcomplex subunit 11 (A)	NADH dehydrogenase [ubiquinone] 1 beta subcomplex subunit 11, mitochondrial (Precursor) GN=NDUFB11 OS=Bos taurus (Bovine) PE=1 SV=2	PREDICTED: NADH dehydrogenase [ubiquinone] 1 beta subcomplex subunit 11, mitochondrial isoform 1 [Ovis aries]
ENSOARG00000014577	1.76979	1.85359	1.83624	0.308121	0.223929	0.338884	0.00140938	-2.11046	down	--	--	--	--	Izumo sperm-egg fusion protein 4 (Precursor) GN=IZUMO4 OS=Macaca fascicularis (Crab-eating macaque) PE=2 SV=1	PREDICTED: izumo sperm-egg fusion protein 4 [Loxodonta africana]
ENSOARG00000017141	10.0718	9.55486	10.1781	19.6998	13.8815	18.6069	2.189e-06	1.34489	up	[RTKL]	--	Biological Process: cell morphogenesis (GO:0000902);; Molecular Function: protein kinase activity (GO:0004672);; Molecular Function: ATP binding (GO:0005524);; Cellular Component: nucleus (GO:0005634);; Cellular Component: cytoplasm (GO:0005737);; Biological Process: protein export from nucleus (GO:0006611);; Biological Process: response to stress (GO:0006950);; Biological Process: intracellular …	K17532|0|oas:101108549|STRADB; STE20-related kinase adaptor beta; K17532 STE20-related kinase adapter protein beta (A)	STE20-related kinase adapter protein alpha GN=STRADA OS=Bos taurus (Bovine) PE=2 SV=1	PREDICTED: STE20-related kinase adapter protein beta [Ovis aries]
Ovis_aries_newGene_15613	1.1933	1.81115	1.77462	6.20378	5.89938	5.81765	2.81325e-08	2.42785	up	[G]	Carbohydrate transport and metabolism	--	--	Lysosomal alpha-glucosidase (Precursor) GN=GAA OS=Bos taurus (Bovine) PE=2 SV=1	PREDICTED: LOW QUALITY PROTEIN: uncharacterized family 31 glucosidase KIAA1161 homolog [Ovis aries]
ENSOARG00000000602	0.0578782	0.229995	0.344295	2.45534	2.13163	1.35442	2.74521e-08	3.73084	up	--	--	Molecular Function: binding (GO:0005488);; Biological Process: single-organism cellular process (GO:0044763);; Biological Process: single-organism developmental process (GO:0044767);; Biological Process: positive regulation of biological process (GO:0048518);; Biological Process: system development (GO:0048731);; Biological Process: regulation of cellular process (GO:0050794);; Biological Process…	--	Pentraxin-related protein PTX3 (Precursor) GN=PTX3 OS=Bos taurus (Bovine) PE=2 SV=1	PREDICTED: neuronal pentraxin-2 [Ovis aries]
ENSOARG00000007771	6.41549	5.84991	4.00616	15.0117	13.0796	15.5176	4.45597e-15	1.96082	up	--	--	Biological Process: negative regulation of transcription from RNA polymerase II promoter (GO:0000122);; Molecular Function: transmembrane signaling receptor activity (GO:0004888);; Cellular Component: extracellular space (GO:0005615);; Cellular Component: integral component of plasma membrane (GO:0005887);; Biological Process: nervous system development (GO:0007399);; Biological Process: regulati…	K06521|0|oas:101104121|SEMA4D; sema domain, immunoglobulin domain (Ig), transmembrane domain (TM) and short cytoplasmic domain, (semaphorin) 4D; K06521 semaphorin 4 (A)	Semaphorin-4A (Precursor) GN=SEMA4A OS=Bos taurus (Bovine) PE=2 SV=1	PREDICTED: semaphorin-4D isoform 1 [Ovis aries]
ENSOARG00000004502	6.1417	11.7739	14.7068	25.7481	46.7582	41.883	2.59534e-06	2.32677	up	[G]	Carbohydrate transport and metabolism	Biological Process: angiogenesis (GO:0001525);; Molecular Function: glucose-6-phosphate isomerase activity (GO:0004347);; Molecular Function: cytokine activity (GO:0005125);; Cellular Component: extracellular space (GO:0005615);; Cellular Component: nucleus (GO:0005634);; Cellular Component: cytoplasm (GO:0005737);; Cellular Component: plasma membrane (GO:0005886);; Biological Process: gluconeoge…	K01810|0|oas:101112413|GPI; glucose-6-phosphate isomerase; K01810 glucose-6-phosphate isomerase [EC:5.3.1.9] (A)	Glucose-6-phosphate isomerase GN=GPI OS=Bos taurus (Bovine) PE=2 SV=4	PREDICTED: glucose-6-phosphate isomerase [Ovis aries]
ENSOARG00000020643	3.08208	1.57065	2.21301	0.395287	0.409134	0.353032	5.67445e-05	-2.02539	down	[RTKL]	--	Molecular Function: nucleotide binding (GO:0000166);; Cellular Component: cyclin-dependent protein kinase holoenzyme complex (GO:0000307);; Molecular Function: protein serine/threonine kinase activity (GO:0004674);; Molecular Function: protein binding (GO:0005515);; Molecular Function: ATP binding (GO:0005524);; Cellular Component: chromosome (GO:0005694);; Cellular Component: microtubule organiz…	K08824|0|chx:102184728|CDKL1; cyclin-dependent kinase-like 1 (CDC2-related kinase); K08824 cyclin-dependent kinase-like [EC:2.7.11.22] (A)	Cyclin-dependent kinase-like 2 GN=CDKL2 OS=Oryctolagus cuniculus (Rabbit) PE=2 SV=1	PREDICTED: cyclin-dependent kinase-like 1 isoform 2 [Ovis aries]
ENSOARG00000009277	5.89978	7.17348	10.0059	83.8903	64.7988	96.5021	1.71362e-18	3.94226	up	[R]	General function prediction only	Biological Process: protein import into nucleus, translocation (GO:0000060);; Biological Process: prostaglandin biosynthetic process (GO:0001516);; Molecular Function: retinal dehydrogenase activity (GO:0001758);; Molecular Function: alditol:NADP+ 1-oxidoreductase activity (GO:0004032);; Molecular Function: retinol dehydrogenase activity (GO:0004745);; Molecular Function: prostaglandin F receptor…	K04119|0|oas:101106865|dihydrodiol dehydrogenase 3-like; K04119 aldo-keto reductase family 1 member C3 [EC:1.1.1.64 1.1.1.188 1.1.1.213] (A)	Dihydrodiol dehydrogenase 3 OS=Bos taurus (Bovine) PE=2 SV=1	PREDICTED: dihydrodiol dehydrogenase 3-like [Ovis aries]
Ovis_aries_newGene_9794	0.765228	0.917081	1.46315	0.0227331	0.160131	0.0236869	0.000220085	-3.44011	down	--	--	--	--	--	PREDICTED: uncharacterized protein LOC104969954 isoform X1 [Bos taurus]
ENSOARG00000018368	0.122948	0.542854	0.560717	1.65336	2.00679	1.26097	2.11547e-05	2.50049	up	--	--	Cellular Component: nucleosome (GO:0000786);; Molecular Function: DNA binding (GO:0003677);; Cellular Component: nucleus (GO:0005634);; Biological Process: nucleosome assembly (GO:0006334);; Biological Process: defense response to bacterium (GO:0042742);; Molecular Function: protein heterodimerization activity (GO:0046982);;	K11252|2.69927e-60|ssc:100155404|histone H2B type 2-F-like; K11252 histone H2B (A)	Histone H2B type 1 OS=Pongo abelii (Sumatran orangutan) PE=2 SV=3	PREDICTED: histone H2B type 1-like isoform X1 [Mustela putorius furo]
ENSOARG00000003340	0.403209	0.45779	0.753824	1.14993	1.63929	1.94703	0.013122	2.08434	up	[R]	General function prediction only	Molecular Function: nucleic acid binding (GO:0003676);; Molecular Function: binding (GO:0005488);; Biological Process: cellular macromolecule biosynthetic process (GO:0034645);; Cellular Component: intracellular membrane-bounded organelle (GO:0043231);; Biological Process: single-organism cellular process (GO:0044763);; Molecular Function: metal ion binding (GO:0046872);; Biological Process: posi…	--	Zinc finger protein 692 GN=ZNF692 OS=Bos taurus (Bovine) PE=2 SV=1	PREDICTED: E3 ubiquitin-protein ligase ZFP91 isoform X2 [Bubalus bubalis]
ENSOARG00000010432	28.18	41.8965	32.3011	9.64999	10.3951	9.52979	0.00032895	-1.27064	down	--	--	Molecular Function: RNA binding (GO:0003723);; Cellular Component: nucleus (GO:0005634);; Cellular Component: cytosol (GO:0005829);; Biological Process: apoptotic process (GO:0006915);; Biological Process: cell aging (GO:0007569);; Biological Process: negative regulation of transcription, DNA-templated (GO:0045892);;	K16865|0|oas:101119688|PDCD4; programmed cell death 4 (neoplastic transformation inhibitor); K16865 programmed cell death protein 4 (A)	Programmed cell death protein 4 GN=PDCD4 OS=Pongo abelii (Sumatran orangutan) PE=2 SV=1	PREDICTED: programmed cell death protein 4 isoform 1 [Ovis aries]
ENSOARG00000006370	1.72331	1.02071	1.45018	3.70606	3.69415	2.00363	0.000121625	1.69446	up	--	--	Cellular Component: chromatin (GO:0000785);; Biological Process: osteoblast differentiation (GO:0001649);; Cellular Component: nucleus (GO:0005634);; Biological Process: DNA repair (GO:0006281);; Biological Process: nucleosome assembly (GO:0006334);; Biological Process: regulation of transcription, DNA-templated (GO:0006355);; Biological Process: chromatin modification (GO:0016568);; Molecular Fu…	K10753|2.14031e-131|oas:101123293|ASF1B; ASF1 anti-silencing function 1 homolog B (S. cerevisiae); K10753 histone chaperone ASF1 (A)	Histone chaperone ASF1B GN=ASF1B OS=Bos taurus (Bovine) PE=2 SV=1	PREDICTED: histone chaperone ASF1B [Ovis aries]
Ovis_aries_newGene_36573	3.70053	2.27986	2.21836	0.787434	0.696333	0.497255	0.0193156	-1.51264	down	--	--	--	K10838|8.54376e-07|oas:101109650|XPC; xeroderma pigmentosum, complementation group C; K10838 xeroderma pigmentosum group C-complementing protein (A)	--	Serine protease inhibitor Kazal-type 5, partial [Bos mutus]
ENSOARG00000012475	0.418433	0.346409	0.217796	1.58802	0.656708	0.838654	0.0159116	2.18785	up	[R]	General function prediction only	Cellular Component: mitochondrion (GO:0005739);; Biological Process: metabolic process (GO:0008152);; Biological Process: negative regulation of cell migration (GO:0030336);; Cellular Component: alpha-amino-3-hydroxy-5-methyl-4-isoxazolepropionic acid selective glutamate receptor complex (GO:0032281);; Molecular Function: acylglycerol lipase activity (GO:0047372);; Biological Process: long term s…	K13700|0|oas:101122635|ABHD6; abhydrolase domain containing 6; K13700 abhydrolase domain-containing protein 6 [EC:3.1.1.23] (A)	Monoacylglycerol lipase ABHD6 GN=ABHD6 OS=Bos taurus (Bovine) PE=2 SV=1	PREDICTED: monoacylglycerol lipase ABHD6 [Ovis aries]
Ovis_aries_newGene_11708	3.03844	0.243921	0.0821568	34.4073	21.0977	35.1925	1.92537e-16	5.35637	up	--	--	Cellular Component: mitochondrial inner membrane (GO:0005743);; Biological Process: fatty acid metabolic process (GO:0006631);; Biological Process: muscle contraction (GO:0006936);; Biological Process: multicellular organismal aging (GO:0010259);; Biological Process: respiratory electron transport chain (GO:0022904);; Biological Process: multicellular organism growth (GO:0035264);; Biological Pro…	K03939|9.83162e-24|chx:102181207|NADH dehydrogenase [ubiquinone] iron-sulfur protein 6, mitochondrial-like; K03939 NADH dehydrogenase (ubiquinone) Fe-S protein 6 (A)	NADH dehydrogenase [ubiquinone] iron-sulfur protein 6, mitochondrial (Precursor) GN=NDUFS6 OS=Bos taurus (Bovine) PE=1 SV=2	PREDICTED: NADH dehydrogenase [ubiquinone] iron-sulfur protein 6, mitochondrial [Bubalus bubalis]
ENSOARG00000014231	21.0533	17.7968	19.3576	55.4697	44.0457	50.6497	3.25126e-14	1.90408	up	[R]	General function prediction only	Molecular Function: protein binding (GO:0005515);; Molecular Function: GTP binding (GO:0005525);; Cellular Component: endosome (GO:0005768);; Cellular Component: endoplasmic reticulum membrane (GO:0005789);; Cellular Component: microtubule (GO:0005874);; Cellular Component: axoneme (GO:0005930);; Biological Process: intracellular protein transport (GO:0006886);; Biological Process: positive regul…	K07953|3.97947e-145|oas:101103565|SAR1B; SAR1 homolog B (S. cerevisiae); K07953 GTP-binding protein SAR1 [EC:3.6.5.-] (A)	GTP-binding protein SAR1b GN=SAR1B OS=Bos taurus (Bovine) PE=2 SV=1	GTP-binding protein SAR1b [Bos taurus]
ENSOARG00000018416	26.0015	28.4122	22.1265	38.3481	43.2231	49.4114	2.21957e-06	1.30884	up	[RTKL]	--	Biological Process: G1/S transition of mitotic cell cycle (GO:0000082);; Biological Process: regulation of sodium ion transport (GO:0002028);; Biological Process: inhibitory G-protein coupled receptor phosphorylation (GO:0002030);; Molecular Function: calmodulin-dependent protein kinase activity (GO:0004683);; Molecular Function: calmodulin binding (GO:0005516);; Molecular Function: ATP binding (…	K04515|0|ptg:102950197|CAMK2D; calcium/calmodulin-dependent protein kinase II delta; K04515 calcium/calmodulin-dependent protein kinase (CaM kinase) II [EC:2.7.11.17] (A)	Calcium/calmodulin-dependent protein kinase type II subunit delta GN=CAMK2D OS=Oryctolagus cuniculus (Rabbit) PE=2 SV=2	PREDICTED: calcium/calmodulin-dependent protein kinase type II subunit delta isoform X1 [Sus scrofa]
ENSOARG00000012668	3.93993	2.3358	3.03692	4.50819	3.85525	4.66527	0.00362258	1.03091	up	[R]	General function prediction only	Cellular Component: nucleus (GO:0005634);; Cellular Component: cytoplasm (GO:0005737);; Molecular Function: cytoskeletal protein binding (GO:0008092);; Biological Process: protein ubiquitination (GO:0016567);; Molecular Function: transferase activity (GO:0016740);; Biological Process: regulation of nucleobase-containing compound metabolic process (GO:0019219);; Biological Process: regulation of l…	--	Ankyrin repeat and death domain-containing protein 1A (Fragment) GN=ANKDD1A OS=Macaca fascicularis (Crab-eating macaque) PE=2 SV=3	PREDICTED: ankyrin repeat domain-containing protein 6 isoform 1 [Ovis aries]
ENSOARG00000007136	38.9591	45.6823	49.4819	164.546	129.381	136.893	3.282e-16	2.21047	up	[C]	Energy production and conversion	Molecular Function: dihydrolipoyl dehydrogenase activity (GO:0004148);; Cellular Component: nucleus (GO:0005634);; Cellular Component: mitochondrial matrix (GO:0005759);; Cellular Component: cilium (GO:0005929);; Biological Process: mitochondrial electron transport, NADH to ubiquinone (GO:0006120);; Biological Process: proteolysis (GO:0006508);; Biological Process: gastrulation (GO:0007369);; Bio…	K00382|0|phd:102337915|DLD; dihydrolipoamide dehydrogenase; K00382 dihydrolipoamide dehydrogenase [EC:1.8.1.4] (A)	Dihydrolipoyl dehydrogenase, mitochondrial (Precursor) GN=DLD OS=Canis familiaris (Dog) PE=1 SV=1	PREDICTED: dihydrolipoyl dehydrogenase, mitochondrial isoform 1 [Ovis aries]
Ovis_aries_newGene_34191	1.88595	3.55288	4.48752	0.418337	0.789307	0.490374	0.0124744	-2.03914	down	--	--	Molecular Function: translation elongation factor activity (GO:0003746);; Molecular Function: signal transducer activity (GO:0004871);; Cellular Component: eukaryotic translation elongation factor 1 complex (GO:0005853);; Biological Process: positive regulation of I-kappaB kinase/NF-kappaB signaling (GO:0043123);;	K15410|1.07728e-30|bom:102285582|EEF1D; eukaryotic translation elongation factor 1 delta (guanine nucleotide exchange protein); K15410 elongation factor 1-delta (A)	--	eukaryotic translation elongation factor 1 delta transcript variant 2 [Bos taurus]
ENSOARG00000016032	10.1013	10.7595	11.165	18.7424	13.6857	15.8015	2.36755e-05	1.12155	up	--	--	Cellular Component: mitochondrion (GO:0005739);; Cellular Component: ribosome (GO:0005840);;	K17424|8.6009e-90|oas:101122995|MRPL43; mitochondrial ribosomal protein L43; K17424 large subunit ribosomal protein L43 (A)	39S ribosomal protein L43, mitochondrial (Precursor) GN=MRPL43 OS=Bos taurus (Bovine) PE=2 SV=2	PREDICTED: LOW QUALITY PROTEIN: 39S ribosomal protein L43, mitochondrial [Tursiops truncatus]
ENSOARG00000004464	9.80579	6.88256	6.91459	13.0282	13.2722	11.3145	3.37515e-06	1.20917	up	--	--	Molecular Function: transcription corepressor activity (GO:0003714);; Cellular Component: nucleus (GO:0005634);; Biological Process: multicellular organismal development (GO:0007275);; Molecular Function: transcription factor binding (GO:0008134);; Cellular Component: membrane (GO:0016020);; Biological Process: cellular protein metabolic process (GO:0044267);; Cellular Component: cytoplasmic part…	--	BTB/POZ domain-containing protein KCTD15 GN=KCTD15 OS=Bos taurus (Bovine) PE=2 SV=1	PREDICTED: BTB/POZ domain-containing protein KCTD15 [Ovis aries]
ENSOARG00000010414	23.5761	22.6692	30.2314	42.924	36.6239	36.7321	9.422e-06	1.13432	up	[R]	General function prediction only	Cellular Component: mitochondrion (GO:0005739);; Cellular Component: integral component of membrane (GO:0016021);;	--	Bax inhibitor 1 GN=TMBIM6 OS=Pongo abelii (Sumatran orangutan) PE=2 SV=2	PREDICTED: growth hormone-inducible transmembrane protein [Ovis aries]
ENSOARG00000017957	7.68596	12.4092	11.3139	95.233	75.4341	67.6689	3.18148e-30	3.44065	up	[C]	Energy production and conversion	Biological Process: regulation of heart rate (GO:0002027);; Molecular Function: glycerol-3-phosphate dehydrogenase [NAD+] activity (GO:0004367);; Molecular Function: glycerol-3-phosphate dehydrogenase activity (GO:0004368);; Cellular Component: mitochondrion (GO:0005739);; Cellular Component: cytosol (GO:0005829);; Cellular Component: plasma membrane (GO:0005886);; Biological Process: gluconeogen…	K00006|0|oas:101119894|GPD1; glycerol-3-phosphate dehydrogenase 1 (soluble); K00006 glycerol-3-phosphate dehydrogenase (NAD+) [EC:1.1.1.8] (A)	Glycerol-3-phosphate dehydrogenase [NAD(+)], cytoplasmic GN=GPD1 OS=Bos taurus (Bovine) PE=2 SV=3	PREDICTED: glycerol-3-phosphate dehydrogenase [NAD(+)], cytoplasmic isoform 1 [Ovis aries]
ENSOARG00000019481	4.37841	5.95468	5.65478	1.59704	1.80305	1.62345	0.00768306	-1.14805	down	--	--	Cellular Component: Sin3 complex (GO:0016580);; Biological Process: negative regulation of cell migration (GO:0030336);;	--	Protein FAM60A GN=FAM60A OS=Pongo abelii (Sumatran orangutan) PE=2 SV=1	PREDICTED: protein FAM60A isoform X1 [Galeopterus variegatus]
ENSOARG00000018787	5.80409	8.21133	7.04986	0.581373	0.330665	0.658439	3.29206e-12	-3.21015	down	--	--	Cellular Component: intracellular membrane-bounded organelle (GO:0043231);; Biological Process: single-organism cellular process (GO:0044763);;	K14306|1.81488e-153|chx:102173643|nuclear pore glycoprotein p62-like; K14306 nuclear pore complex protein Nup62 (A)	--	PREDICTED: nuclear pore glycoprotein p62-like [Ovis aries]
ENSOARG00000005352	5.53779	5.83636	6.41655	10.8351	9.57297	8.66027	1.54477e-06	1.23487	up	--	--	Biological Process: steroid biosynthetic process (GO:0006694);; Molecular Function: oxidoreductase activity, acting on the CH-CH group of donors (GO:0016627);; Cellular Component: integral component of endoplasmic reticulum membrane (GO:0030176);; Biological Process: fatty acid elongation (GO:0030497);; Biological Process: very long-chain fatty acid biosynthetic process (GO:0042761);;	K10258|4.5535e-153|phd:102340071|TECR; trans-2,3-enoyl-CoA reductase; K10258 very-long-chain enoyl-CoA reductase [EC:1.3.1.93] (A)	Very-long-chain enoyl-CoA reductase GN=TECR OS=Bos taurus (Bovine) PE=2 SV=1	PREDICTED: very-long-chain enoyl-CoA reductase [Pantholops hodgsonii]
ENSOARG00000011734	7.26063	11.3973	8.15469	11.8299	12.4681	13.2901	0.000121338	1.01049	up	--	--	Cellular Component: SCF ubiquitin ligase complex (GO:0019005);; Molecular Function: cyclin binding (GO:0030332);; Biological Process: SCF-dependent proteasomal ubiquitin-dependent protein catabolic process (GO:0031146);; Biological Process: mitotic G1 DNA damage checkpoint (GO:0031571);;	K10308|0|bacu:103013516|FBXO31; F-box protein 31; K10308 F-box protein 31 (A)	Parotid hormone (Precursor) OS=Sus scrofa (Pig) PE=1 SV=2	PREDICTED: F-box only protein 31 isoform X1 [Balaenoptera acutorostrata scammoni]
ENSOARG00000004444	1.98131	2.72051	2.27546	7.30682	6.84463	6.52149	1.39384e-14	2.08971	up	--	--	Biological Process: negative regulation of transcription from RNA polymerase II promoter (GO:0000122);; Biological Process: regulation of cytokine production (GO:0001817);; Molecular Function: steroid hormone receptor activity (GO:0003707);; Molecular Function: thyroid hormone receptor activity (GO:0004887);; Molecular Function: protein binding (GO:0005515);; Cellular Component: nucleus (GO:00056…	K08362|0|oas:443445|ERBA_BETA1, NR1A2, THRB; thyroid hormone receptor; K08362 thyroid hormone receptor beta (A)	Thyroid hormone receptor beta (Fragment) GN=THRB OS=Ovis aries (Sheep) PE=2 SV=1	PREDICTED: thyroid hormone receptor beta isoform X5 [Bos taurus]
ENSOARG00000015378	45.3015	54.0758	54.9253	89.1313	82.5454	76.7707	2.16801e-06	1.21194	up	--	--	Cellular Component: mitochondrial respiratory chain complex I (GO:0005747);; Biological Process: mitochondrial electron transport, NADH to ubiquinone (GO:0006120);; Molecular Function: NADH dehydrogenase (ubiquinone) activity (GO:0008137);; Cellular Component: integral component of membrane (GO:0016021);;	K03964|1.30076e-135|phd:102340062|NDUFB8; NADH dehydrogenase (ubiquinone) 1 beta subcomplex, 8, 19kDa; K03964 NADH dehydrogenase (ubiquinone) 1 beta subcomplex subunit 8 (A)	NADH dehydrogenase [ubiquinone] 1 beta subcomplex subunit 8, mitochondrial (Precursor) GN=NDUFB8 OS=Bos taurus (Bovine) PE=1 SV=1	PREDICTED: NADH dehydrogenase [ubiquinone] 1 beta subcomplex subunit 8, mitochondrial isoform X1 [Pantholops hodgsonii]
Ovis_aries_newGene_18596	0.0472002	0.0555743	0.0187184	1.16477	0.737489	0.354544	0.000176374	4.73098	up	--	--	Cellular Component: proteinaceous extracellular matrix (GO:0005578);; Cellular Component: plasma membrane (GO:0005886);; Cellular Component: anchored component of membrane (GO:0031225);; Molecular Function: heparan sulfate proteoglycan binding (GO:0043395);;	K08111|8.68062e-15|bta:522828|GPC5; glypican 5; K08111 glypican 5 (A)	--	reverse transcriptase-like [Bos taurus]
ENSOARG00000015836	13.0856	18.2752	14.4854	29.3033	20.7698	21.4673	0.00011323	1.16471	up	--	--	Molecular Function: voltage-gated calcium channel activity (GO:0005245);; Cellular Component: voltage-gated calcium channel complex (GO:0005891);; Biological Process: regulation of ion transmembrane transport (GO:0034765);; Biological Process: sarcoplasmic reticulum calcium ion transport (GO:0070296);; Biological Process: calcium ion transmembrane transport (GO:0070588);;	K04866|1.34639e-77|oas:101110606|CACNG1; calcium channel, voltage-dependent, gamma subunit 1; K04866 voltage-dependent calcium channel gamma-1 (A)	Voltage-dependent calcium channel gamma-1 subunit GN=CACNG1 OS=Bos taurus (Bovine) PE=2 SV=1	PREDICTED: voltage-dependent calcium channel gamma-1 subunit [Ovis aries]
ENSOARG00000009246	7.2004	9.68021	9.15415	84.7681	55.3244	56.4789	4.86338e-14	3.43901	up	--	--	Biological Process: positive regulation of T cell mediated cytotoxicity (GO:0001916);; Biological Process: positive regulation of defense response to virus by host (GO:0002230);; Biological Process: positive regulation of T-helper 1 type immune response (GO:0002827);; Molecular Function: cytokine activity (GO:0005125);; Biological Process: inflammatory response (GO:0006954);; Biological Process: …	K05426|4.71233e-105|oas:100462692|IL23A; interleukin 23, alpha subunit p19; K05426 interleukin 23, alpha subunit p19 (A)	Interleukin-23 subunit alpha (Precursor) GN=IL23A OS=Sus scrofa (Pig) PE=3 SV=1	interleukin 23 subunit p19 [Ovis aries]
ENSOARG00000003687	3.04397	2.80635	4.077	0.636985	0.83328	0.813044	0.00140205	-1.58858	down	[R]	General function prediction only	Molecular Function: nucleic acid binding (GO:0003676);; Molecular Function: binding (GO:0005488);; Cellular Component: intracellular (GO:0005622);; Biological Process: regulation of transcription, DNA-templated (GO:0006355);; Biological Process: immune response (GO:0006955);; Biological Process: regulation of cellular metabolic process (GO:0031323);; Biological Process: positive regulation of mye…	K09228|0|oas:101106962|zinc finger protein 416-like; K09228 KRAB domain-containing zinc finger protein (A)	Zinc finger protein 549 GN=ZNF549 OS=Pongo abelii (Sumatran orangutan) PE=2 SV=1	PREDICTED: LOW QUALITY PROTEIN: zinc finger protein 416-like [Ovis aries]
ENSOARG00000010273	4.60121	3.98148	3.52106	1.13474	1.45153	1.10219	0.0157691	-1.1842	down	--	--	Biological Process: skeletal system development (GO:0001501);; Biological Process: lens development in camera-type eye (GO:0002088);; Molecular Function: sequence-specific DNA binding transcription factor activity (GO:0003700);; Molecular Function: protein binding (GO:0005515);; Cellular Component: nucleus (GO:0005634);; Cellular Component: cytoplasm (GO:0005737);; Biological Process: cell commun…	--	Parotid hormone (Precursor) OS=Sus scrofa (Pig) PE=1 SV=2	PREDICTED: homeobox protein SIX5 [Ovis aries]
ENSOARG00000000025	452.807	509.73	426.451	744.272	671.186	801.01	3.9213e-06	1.2067	up	[C]	Energy production and conversion	Molecular Function: NADH dehydrogenase (ubiquinone) activity (GO:0008137);; Cellular Component: integral component of membrane (GO:0016021);; Biological Process: electron transport chain (GO:0022900);; Cellular Component: mitochondrial membrane (GO:0031966);; Cellular Component: respiratory chain (GO:0070469);;	K03880|3.87793e-29|phd:3703624|ND3; NADH dehydrogenase subunit 3; K03880 NADH-ubiquinone oxidoreductase chain 3 [EC:1.6.5.3] (A)	NADH-ubiquinone oxidoreductase chain 3 GN=MT-ND3 OS=Ovis aries (Sheep) PE=3 SV=1	NADH dehydrogenase subunit 3 [Ovis aries]
ENSOARG00000014735	18.96	20.1925	18.62	97.3487	106.322	94.7584	6.37359e-27	2.89659	up	[E]	Amino acid transport and metabolism	Cellular Component: membrane (GO:0016020);; Molecular Function: carboxy-lyase activity (GO:0016831);; Biological Process: carboxylic acid metabolic process (GO:0019752);; Molecular Function: pyridoxal phosphate binding (GO:0030170);; Cellular Component: intracellular membrane-bounded organelle (GO:0043231);; Biological Process: cellular biosynthetic process (GO:0044249);; Cellular Component: cyto…	K18966|0|oas:101110627|GADL1; glutamate decarboxylase-like 1; K18966 sulfinoalanine decarboxylase / aspartate 1-decarboxylase [EC:4.1.1.29 4.1.1.11] (A)	Acidic amino acid decarboxylase GADL1 GN=GADL1 OS=Bos taurus (Bovine) PE=2 SV=2	PREDICTED: glutamate decarboxylase-like protein 1 [Capra hircus]
ENSOARG00000018298	13.2825	10.7479	8.69552	16.4028	16.2991	18.9238	3.16252e-06	1.19894	up	--	--	Molecular Function: DNA binding (GO:0003677);; Biological Process: DNA methylation (GO:0006306);; Molecular Function: methyltransferase activity (GO:0008168);;	K17398|0|phd:102329828|DNMT3A; DNA (cytosine-5-)-methyltransferase 3 alpha; K17398 DNA (cytosine-5)-methyltransferase 3A [EC:2.1.1.37] (A)	Parotid hormone (Precursor) OS=Sus scrofa (Pig) PE=1 SV=2	PREDICTED: DNA (cytosine-5)-methyltransferase 3A isoform X4 [Bubalus bubalis]
ENSOARG00000010047	4.33219	9.89553	3.98583	10.09	8.48531	10.0878	0.00908054	1.17031	up	[E]	Amino acid transport and metabolism	Molecular Function: D-amino-acid oxidase activity (GO:0003884);; Molecular Function: receptor binding (GO:0005102);; Cellular Component: peroxisome (GO:0005777);; Biological Process: aspartate catabolic process (GO:0006533);; Biological Process: insemination (GO:0007320);; Biological Process: grooming behavior (GO:0007625);; Molecular Function: D-aspartate oxidase activity (GO:0008445);; Biologic…	K00272|0|oas:101111973|DDO; D-aspartate oxidase; K00272 D-aspartate oxidase [EC:1.4.3.1] (A)	D-aspartate oxidase GN=DDO OS=Bos taurus (Bovine) PE=1 SV=2	PREDICTED: LOW QUALITY PROTEIN: D-aspartate oxidase [Bubalus bubalis]
ENSOARG00000012954	8.08948	7.67787	11.9734	102.444	101.408	57.4701	3.05148e-14	3.75394	up	[P]	Inorganic ion transport and metabolism	Biological Process: morphogenesis of an epithelium (GO:0002009);; Molecular Function: carbonate dehydratase activity (GO:0004089);; Cellular Component: cytosol (GO:0005829);; Cellular Component: plasma membrane (GO:0005886);; Biological Process: one-carbon metabolic process (GO:0006730);; Molecular Function: zinc ion binding (GO:0008270);; Biological Process: carbon dioxide transport (GO:0015670)…	K18245|0|oas:101113341|CA2; carbonic anhydrase II; K18245 carbonic anhydrase 2 [EC:4.2.1.1] (A)	Carbonic anhydrase 2 GN=CA2 OS=Ovis aries (Sheep) PE=1 SV=2	PREDICTED: carbonic anhydrase 2 [Ovis aries]
ENSOARG00000014412	28.2018	41.479	39.6905	69.5991	60.4804	55.3201	2.50314e-07	1.28103	up	[C]	Energy production and conversion	Cellular Component: mitochondrial respiratory chain complex I (GO:0005747);; Biological Process: response to oxidative stress (GO:0006979);; Molecular Function: NADH dehydrogenase (ubiquinone) activity (GO:0008137);; Molecular Function: electron carrier activity (GO:0009055);; Biological Process: electron transport chain (GO:0022900);; Biological Process: mitochondrial respiratory chain complex I…	K03941|4.73767e-72|oas:101112935|NDUFS8; NADH dehydrogenase (ubiquinone) Fe-S protein 8, 23kDa (NADH-coenzyme Q reductase); K03941 NADH dehydrogenase (ubiquinone) Fe-S protein 8 [EC:1.6.5.3 1.6.99.3] (A)	NADH dehydrogenase [ubiquinone] iron-sulfur protein 8, mitochondrial (Precursor) GN=NDUFS8 OS=Bos taurus (Bovine) PE=1 SV=1	PREDICTED: NADH dehydrogenase [ubiquinone] iron-sulfur protein 8, mitochondrial isoform X1 [Capra hircus]
ENSOARG00000007866	1.64647	1.45393	3.53854	4.99224	5.37924	4.78739	0.000961608	1.71754	up	[O]	Posttranslational modification, protein turnover, chaperones	Molecular Function: threonine-type endopeptidase activity (GO:0004298);; Cellular Component: nucleus (GO:0005634);; Cellular Component: cytoplasm (GO:0005737);; Cellular Component: proteasome core complex (GO:0005839);; Biological Process: antigen processing and presentation (GO:0019882);; Biological Process: proteolysis involved in cellular protein catabolic process (GO:0051603);; Cellular Compo…	K02741|5.0383e-112|chx:102181449|PSMB9; proteasome (prosome, macropain) subunit, beta type, 9; K02741 20S proteasome subunit beta 9 [EC:3.4.25.1] (A)	Proteasome subunit beta type-9 (Precursor) GN=PSMB9 OS=Bos taurus (Bovine) PE=1 SV=1	PREDICTED: proteasome subunit beta type-9, partial [Capra hircus]
ENSOARG00000006376	7.34563	6.97315	7.7925	1.73122	2.51066	1.22025	0.0115084	-1.49977	down	--	--	Molecular Function: lipopolysaccharide receptor activity (GO:0001875);; Cellular Component: extracellular space (GO:0005615);; Biological Process: inflammatory response (GO:0006954);; Biological Process: positive regulation of lipopolysaccharide-mediated signaling pathway (GO:0031666);; Biological Process: detection of lipopolysaccharide (GO:0032497);; Biological Process: innate immune response (…	K05400|5.68604e-115|oas:101108235|LY96; lymphocyte antigen 96; K05400 lymphocyte antigen 96 (A)	Lymphocyte antigen 96 (Precursor) GN=LY96 OS=Bos taurus (Bovine) PE=2 SV=1	PREDICTED: lymphocyte antigen 96 [Ovis aries]
ENSOARG00000002611	17.9244	16.3815	18.0814	24.7935	30.2073	25.4026	4.12515e-06	1.14772	up	--	--	Cellular Component: mitochondrion (GO:0005739);; Biological Process: protein complex assembly (GO:0006461);;	K07555|2.60825e-176|chx:102177398|ATPAF1; ATP synthase mitochondrial F1 complex assembly factor 1; K07555 ATP synthase mitochondrial F1 complex assembly factor 1 (A)	--	PREDICTED: ATP synthase mitochondrial F1 complex assembly factor 1 isoform X1 [Bubalus bubalis]
ENSOARG00000016084	9.8722	12.7614	14.0883	51.5031	44.4493	47.0706	1.28058e-24	2.48678	up	--	--	Cellular Component: mitochondrial inner membrane (GO:0005743);; Biological Process: transport (GO:0006810);; Biological Process: cellular process (GO:0009987);; Cellular Component: integral component of membrane (GO:0016021);; Molecular Function: transmembrane transporter activity (GO:0022857);; Biological Process: single-organism transport (GO:0044765);;	K15109|0|chx:102186811|SLC25A20; solute carrier family 25 (carnitine/acylcarnitine translocase), member 20; K15109 solute carrier family 25 (mitochondrial carnitine/acylcarnitine transporter), member 20/29 (A)	Mitochondrial carnitine/acylcarnitine carrier protein GN=SLC25A20 OS=Macaca fascicularis (Crab-eating macaque) PE=2 SV=1	PREDICTED: mitochondrial carnitine/acylcarnitine carrier protein [Capra hircus]
ENSOARG00000012516	1.29294	0.669822	0.553764	2.58116	1.41412	1.53896	0.00568548	1.68575	up	--	--	Molecular Function: sodium:amino acid symporter activity (GO:0005283);; Molecular Function: neurotransmitter:sodium symporter activity (GO:0005328);; Molecular Function: gamma-aminobutyric acid:sodium symporter activity (GO:0005332);; Molecular Function: protein binding (GO:0005515);; Cellular Component: integral component of plasma membrane (GO:0005887);; Biological Process: neurotransmitter tra…	K05034|0|oas:101121462|SLC6A1; solute carrier family 6 (neurotransmitter transporter, GABA), member 1; K05034 solute carrier family 6 (neurotransmitter transporter, GABA) member 1 (A)	Sodium- and chloride-dependent creatine transporter 1 GN=SLC6A8 OS=Bos taurus (Bovine) PE=2 SV=1	PREDICTED: sodium- and chloride-dependent GABA transporter 1 [Ovis aries]
ENSOARG00000004036	20.7986	25.4943	22.3773	64.1121	55.0559	61.5957	7.95576e-15	1.92476	up	[C]	Energy production and conversion	Molecular Function: electron-transferring-flavoprotein dehydrogenase activity (GO:0004174);; Biological Process: response to oxidative stress (GO:0006979);; Molecular Function: electron carrier activity (GO:0009055);; Biological Process: electron transport chain (GO:0022900);; Cellular Component: integral component of mitochondrial inner membrane (GO:0031305);; Biological Process: fatty acid beta…	K00311|0|oas:101106714|ETFDH; electron-transferring-flavoprotein dehydrogenase; K00311 electron-transferring-flavoprotein dehydrogenase [EC:1.5.5.1] (A)	Electron transfer flavoprotein-ubiquinone oxidoreductase, mitochondrial (Precursor) GN=ETFDH OS=Bos taurus (Bovine) PE=2 SV=1	PREDICTED: electron transfer flavoprotein-ubiquinone oxidoreductase, mitochondrial [Ovis aries]
ENSOARG00000008539	1.58197	2.90723	2.54339	8.08038	6.49201	16.3051	0.0178214	2.67341	up	--	--	--	--	--	TPA: KIAA1772-like [Bos taurus]
ENSOARG00000015254	13.4266	14.9112	13.718	26.3439	21.1688	20.8977	1.76593e-06	1.22938	up	--	--	Cellular Component: cytoplasm (GO:0005737);; Biological Process: protein ubiquitination (GO:0016567);; Cellular Component: SCF ubiquitin ligase complex (GO:0019005);; Biological Process: SCF-dependent proteasomal ubiquitin-dependent protein catabolic process (GO:0031146);; Biological Process: regulation of TOR signaling (GO:0032006);;	K10295|0|oas:101107741|FBXO9; F-box protein 9; K10295 F-box protein 9 (A)	F-box only protein 9 GN=FBXO9 OS=Bos taurus (Bovine) PE=2 SV=2	PREDICTED: F-box only protein 9 [Ovis aries]
ENSOARG00000003963	30.0365	70.0044	56.2164	328.883	279.884	115.688	0.00110828	2.70951	up	[T]	Signal transduction mechanisms	Molecular Function: phosphoprotein phosphatase activity (GO:0004721);; Molecular Function: protein tyrosine phosphatase activity (GO:0004725);; Biological Process: cellular protein modification process (GO:0006464);; Biological Process: dephosphorylation (GO:0016311);; Molecular Function: MAP kinase tyrosine/serine/threonine phosphatase activity (GO:0017017);; Biological Process: developmental pr…	K04459|0|oas:101107632|DUSP1; dual specificity phosphatase 1; K04459 dual specificity MAP kinase phosphatase [EC:3.1.3.16 3.1.3.48] (A)	Dual specificity protein phosphatase 6 GN=DUSP6 OS=Bos taurus (Bovine) PE=2 SV=1	PREDICTED: LOW QUALITY PROTEIN: dual specificity protein phosphatase 1 [Ovis aries]
ENSOARG00000002420	3.96698	4.3564	4.20528	5.10832	6.93901	5.82956	0.000329469	1.03903	up	[O]	Posttranslational modification, protein turnover, chaperones	Molecular Function: catalytic activity (GO:0003824);; Molecular Function: glutathione transferase activity (GO:0004364);; Cellular Component: mitochondrion (GO:0005739);; Biological Process: glutathione metabolic process (GO:0006749);; Biological Process: aromatic amino acid family metabolic process (GO:0009072);; Molecular Function: maleylacetoacetate isomerase activity (GO:0016034);; Molecular …	K01800|1.73588e-154|oas:101113936|GSTZ1; glutathione S-transferase zeta 1; K01800 maleylacetoacetate isomerase [EC:5.2.1.2] (A)	Glutathione S-transferase omega-1 GN=GSTO1 OS=Sus scrofa (Pig) PE=1 SV=2	PREDICTED: maleylacetoacetate isomerase isoform 1 [Ovis aries]
ENSOARG00000010163	14.3997	14.1249	15.3259	25.0888	19.7084	24.7584	1.01718e-05	1.20063	up	[I]	Lipid transport and metabolism	Molecular Function: glutaryl-CoA dehydrogenase activity (GO:0004361);; Cellular Component: mitochondrial inner membrane (GO:0005743);; Cellular Component: mitochondrial matrix (GO:0005759);; Biological Process: tryptophan metabolic process (GO:0006568);; Biological Process: fatty acid metabolic process (GO:0006631);; Biological Process: carboxylic acid catabolic process (GO:0046395);; Molecular F…	K00252|0|chx:102178259|GCDH; glutaryl-CoA dehydrogenase; K00252 glutaryl-CoA dehydrogenase [EC:1.3.8.6] (A)	Glutaryl-CoA dehydrogenase, mitochondrial (Precursor) GN=GCDH OS=Bos taurus (Bovine) PE=2 SV=1	PREDICTED: glutaryl-CoA dehydrogenase, mitochondrial isoform X1 [Capra hircus]
ENSOARG00000012709	0.998917	0.821271	0.819609	0.0573043	0.0576642	0.179125	0.00539883	-2.60153	down	--	--	Biological Process: skeletal system development (GO:0001501);; Molecular Function: protein binding (GO:0005515);; Cellular Component: proteinaceous extracellular matrix (GO:0005578);; Biological Process: organ morphogenesis (GO:0009887);; Biological Process: tissue development (GO:0009888);; Biological Process: macromolecule metabolic process (GO:0043170);; Cellular Component: cell part (GO:00444…	--	Galectin-3-binding protein (Precursor) GN=LGALS3BP OS=Bos taurus (Bovine) PE=1 SV=1	PREDICTED: BTB/POZ domain-containing protein 17 [Ovis aries]
ENSOARG00000003658	10.618	9.76795	10.0532	18.7915	17.2804	22.804	3.98224e-08	1.49091	up	--	--	Molecular Function: ATP binding (GO:0005524);; Cellular Component: nucleus (GO:0005634);; Cellular Component: mitochondrion (GO:0005739);; Biological Process: ATP catabolic process (GO:0006200);; Cellular Component: membrane (GO:0016020);; Molecular Function: ATPase activity (GO:0016887);; Molecular Function: transmembrane transporter activity (GO:0022857);; Cellular Component: macromolecular com…	K06185|0|oas:101103804|ABCF2; ATP-binding cassette, sub-family F (GCN20), member 2; K06185 ATP-binding cassette, subfamily F, member 2 (A)	ATP-binding cassette sub-family F member 2 GN=ABCF2 OS=Bos taurus (Bovine) PE=2 SV=1	PREDICTED: ATP-binding cassette sub-family F member 2 [Ovis aries]
ENSOARG00000018980	10.2195	9.04765	8.69349	14.0442	18.2283	13.0075	1.13092e-06	1.22324	up	[C]	Energy production and conversion	Molecular Function: magnesium ion binding (GO:0000287);; Molecular Function: isocitrate dehydrogenase (NADP+) activity (GO:0004450);; Molecular Function: receptor binding (GO:0005102);; Cellular Component: mitochondrion (GO:0005739);; Cellular Component: mitochondrial inner membrane (GO:0005743);; Cellular Component: cytosol (GO:0005829);; Biological Process: glyoxylate cycle (GO:0006097);; Biolo…	K00031|0|chx:102190002|IDH1; isocitrate dehydrogenase 1 (NADP+), soluble; K00031 isocitrate dehydrogenase [EC:1.1.1.42] (A)	Isocitrate dehydrogenase [NADP] cytoplasmic GN=IDH1 OS=Ovis aries (Sheep) PE=2 SV=1	PREDICTED: isocitrate dehydrogenase [NADP] cytoplasmic [Capra hircus]
Ovis_aries_newGene_30864	0.206495	0.109409	0.0982687	0.893181	0.656808	0.644299	0.00181381	2.95254	up	--	--	--	--	--	reverse transcriptase-like [Bos taurus]
ENSOARG00000015902	4.70852	3.73819	3.48126	1.47028	0.770836	1.21012	0.0012605	-1.24587	down	--	--	Biological Process: immune system process (GO:0002376);; Biological Process: muscle system process (GO:0003012);; Molecular Function: receptor binding (GO:0005102);; Biological Process: G-protein coupled receptor signaling pathway (GO:0007186);; Biological Process: cell-cell signaling (GO:0007267);; Biological Process: anatomical structure morphogenesis (GO:0009653);; Biological Process: tissue d…	K05227|3.0133e-121|bta:513753|EDN3; endothelin 3; K05227 endothelin-3 (A)	Endothelin-3 (Precursor) GN=EDN3 OS=Sus scrofa (Pig) PE=2 SV=1	endothelin-3 precursor [Bos taurus]
ENSOARG00000019208	8.5681	3.81822	6.59589	9.62044	17.6964	12.0013	0.000798734	1.59129	up	--	--	Biological Process: regulation of protein phosphorylation (GO:0001932);; Biological Process: regulation of immune system process (GO:0002682);; Molecular Function: protein binding (GO:0005515);; Cellular Component: collagen trimer (GO:0005581);; Cellular Component: extracellular space (GO:0005615);; Biological Process: defense response (GO:0006952);; Biological Process: immune response (GO:000695…	--	Adiponectin (Precursor) GN=ADIPOQ OS=Bos taurus (Bovine) PE=1 SV=1	PREDICTED: complement C1q tumor necrosis factor-related protein 6 [Ovis aries]
ENSOARG00000005573	6.5782	7.39322	11.9934	2.59379	1.85923	2.5175	0.0189401	-1.36604	down	--	--	Cellular Component: nucleus (GO:0005634);; Biological Process: regulation of transcription, DNA-templated (GO:0006355);; Cellular Component: dystrophin-associated glycoprotein complex (GO:0016010);; Cellular Component: dendrite (GO:0030425);; Biological Process: single-organism process (GO:0044699);; Cellular Component: postsynaptic membrane (GO:0045211);; Cellular Component: perinuclear region o…	--	Melanoma-associated antigen D2 GN=MAGED2 OS=Pongo abelii (Sumatran orangutan) PE=2 SV=1	PREDICTED: melanoma-associated antigen H1-like [Ovis aries]
ENSOARG00000015948	9.85482	11.6194	10.8075	25.1875	20.0461	20.6136	1.14141e-07	1.55522	up	[E]	Amino acid transport and metabolism	Molecular Function: methylmalonyl-CoA epimerase activity (GO:0004493);; Cellular Component: mitochondrion (GO:0005739);; Biological Process: L-methylmalonyl-CoA metabolic process (GO:0046491);;	K05606|6.51099e-108|phd:102339874|methylmalonyl-CoA epimerase, mitochondrial-like; K05606 methylmalonyl-CoA/ethylmalonyl-CoA epimerase [EC:5.1.99.1] (A)	Methylmalonyl-CoA epimerase, mitochondrial (Precursor) GN=MCEE OS=Bos taurus (Bovine) PE=2 SV=1	PREDICTED: methylmalonyl-CoA epimerase, mitochondrial-like [Pantholops hodgsonii]
ENSOARG00000020006	0.350841	0.0911219	0.0736594	0.377668	0.587334	0.321965	0.043524	1.87735	up	--	--	Biological Process: cellular process (GO:0009987);; Cellular Component: membrane (GO:0016020);; Molecular Function: transmembrane transporter activity (GO:0022857);; Molecular Function: substrate-specific transporter activity (GO:0022892);; Cellular Component: intracellular membrane-bounded organelle (GO:0043231);; Cellular Component: cytoplasmic part (GO:0044444);; Biological Process: single-org…	K05676|0|phd:102318122|ABCD2; ATP-binding cassette, sub-family D (ALD), member 2; K05676 ATP-binding cassette, subfamily D (ALD), member 2 (A)	Antigen peptide transporter 1 GN=TAP1 OS=Gorilla gorilla gorilla (Lowland gorilla) PE=2 SV=2	PREDICTED: ATP-binding cassette sub-family D member 2 isoform X1 [Bison bison bison]
ENSOARG00000009826	129.024	145.078	126.162	470.99	501.574	464.18	3.5086e-14	2.37107	up	[G]	Carbohydrate transport and metabolism	Molecular Function: magnesium ion binding (GO:0000287);; Molecular Function: phosphoglucomutase activity (GO:0004614);; Cellular Component: cytosol (GO:0005829);; Biological Process: glycogen biosynthetic process (GO:0005978);; Biological Process: trehalose biosynthetic process (GO:0005992);; Biological Process: glucose metabolic process (GO:0006006);; Cellular Component: actin cytoskeleton (GO:0…	K01835|0|oas:101109225|PGM1; phosphoglucomutase 1; K01835 phosphoglucomutase [EC:5.4.2.2] (A)	Phosphoglucomutase-1 GN=PGM1 OS=Bos taurus (Bovine) PE=2 SV=1	phosphoglucomutase-1 [Bos taurus]
ENSOARG00000009579	1.7602	1.46958	1.33264	0.106484	0.187517	0.0554757	0.000181528	-3.1932	down	--	--	Molecular Function: protein binding (GO:0005515);; Biological Process: nucleobase-containing compound metabolic process (GO:0006139);; Molecular Function: hydrolase activity (GO:0016787);; Biological Process: regulation of metabolic process (GO:0019222);; Cellular Component: intracellular membrane-bounded organelle (GO:0043231);; Cellular Component: protein complex (GO:0043234);; Biological Proce…	--	Lipid phosphate phosphatase-related protein type 2 GN=LPPR2 OS=Bos taurus (Bovine) PE=2 SV=1	PREDICTED: lipid phosphate phosphatase-related protein type 3-like [Ovis aries]
ENSOARG00000015928	11.2706	14.3221	13.2934	4.78839	4.08757	3.43364	4.27617e-05	-1.13839	down	--	--	Biological Process: microtubule bundle formation (GO:0001578);; Molecular Function: calcium ion binding (GO:0005509);; Cellular Component: nucleus (GO:0005634);; Cellular Component: microtubule (GO:0005874);; Cellular Component: plasma membrane (GO:0005886);; Cellular Component: focal adhesion (GO:0005925);; Molecular Function: microtubule binding (GO:0008017);; Biological Process: positive regul…	--	Tubulin polymerization-promoting protein GN=TPPP OS=Bos taurus (Bovine) PE=1 SV=1	PREDICTED: tubulin polymerization-promoting protein [Ovis aries]
ENSOARG00000017434	48.7394	54.5044	50.5818	144.7	114.008	146.081	7.86921e-09	1.92891	up	--	--	Molecular Function: polynucleotide adenylyltransferase activity (GO:0004652);; Molecular Function: protein binding (GO:0005515);; Molecular Function: ATP binding (GO:0005524);; Cellular Component: nucleus (GO:0005634);; Cellular Component: cytoplasm (GO:0005737);; Cellular Component: cytoskeleton (GO:0005856);; Biological Process: mRNA processing (GO:0006397);; Cellular Component: protein complex…	--	Poly(A) RNA polymerase GLD2 GN=PAPD4 OS=Bos taurus (Bovine) PE=2 SV=1	PREDICTED: cardiomyopathy-associated protein 5 [Ovis aries]
ENSOARG00000018913	3.50617	2.9013	1.42935	6.66916	4.57664	7.60773	0.000336265	1.81556	up	--	--	Molecular Function: ubiquitin-protein transferase activity (GO:0004842);; Molecular Function: protein binding (GO:0005515);; Cellular Component: late endosome (GO:0005770);; Cellular Component: endoplasmic reticulum (GO:0005783);; Cellular Component: Golgi apparatus (GO:0005794);; Molecular Function: zinc ion binding (GO:0008270);; Cellular Component: endomembrane system (GO:0012505);; Cellular C…	K10629|0|oas:101117223|RNF128; ring finger protein 128, E3 ubiquitin protein ligase; K10629 E3 ubiquitin-protein ligase RNF128 [EC:6.3.2.19] (A)	E3 ubiquitin-protein ligase RNF128 (Precursor) GN=RNF128 OS=Bos taurus (Bovine) PE=2 SV=1	PREDICTED: E3 ubiquitin-protein ligase RNF128 isoform 1 [Ovis aries]
ENSOARG00000021114	17.2334	12.1846	10.0614	2.99041	4.86247	3.59067	0.000509406	-1.2504	down	--	--	Biological Process: negative regulation of transcription from RNA polymerase II promoter (GO:0000122);; Biological Process: gastrulation with mouth forming second (GO:0001702);; Molecular Function: beta-catenin binding (GO:0008013);; Biological Process: positive regulation of Wnt signaling pathway (GO:0030177);; Cellular Component: beta-catenin destruction complex (GO:0030877);; Biological Proces…	--	Fibrous sheath CABYR-binding protein OS=Bos taurus (Bovine) PE=2 SV=1	PREDICTED: dapper homolog 1 [Ovis aries]
ENSOARG00000012368	1.83473	2.17483	2.65477	5.3484	4.52419	4.9711	8.25991e-08	1.68284	up	[R]	General function prediction only	Molecular Function: ferric-chelate reductase activity (GO:0000293);; Molecular Function: binding (GO:0005488);; Cellular Component: multivesicular body (GO:0005771);; Cellular Component: plasma membrane (GO:0005886);; Biological Process: iron ion transport (GO:0006826);; Biological Process: protein secretion (GO:0009306);; Cellular Component: membrane (GO:0016020);; Cellular Component: intracellu…	K10142|0|chx:102181998|STEAP3; STEAP family member 3, metalloreductase; K10142 metalloreductase STEAP3 [EC:1.16.1.-] (A)	Metalloreductase STEAP1 GN=STEAP1 OS=Sus scrofa (Pig) PE=2 SV=1	PREDICTED: metalloreductase STEAP3 [Capra hircus]
ENSOARG00000001499	12.0823	66.7519	50.7243	85.8107	72.0231	82.0775	0.000832563	1.39263	up	[R]	General function prediction only	Molecular Function: protein serine/threonine kinase activity (GO:0004674);; Molecular Function: ATP binding (GO:0005524);; Cellular Component: mitochondrion (GO:0005739);; Biological Process: single-organism cellular process (GO:0044763);;	K08869|0|oas:101114037|ADCK3; aarF domain containing kinase 3; K08869 aarF domain-containing kinase (A)	Chaperone activity of bc1 complex-like, mitochondrial (Precursor) GN=ADCK3 OS=Bos taurus (Bovine) PE=2 SV=1	PREDICTED: LOW QUALITY PROTEIN: chaperone activity of bc1 complex-like, mitochondrial [Ovis aries]
ENSOARG00000002486	22.7373	27.0639	33.171	90.2153	56.0466	98.1214	4.25141e-05	2.09443	up	[R]	General function prediction only	Molecular Function: GTPase activity (GO:0003924);; Molecular Function: protein binding (GO:0005515);; Molecular Function: GTP binding (GO:0005525);; Cellular Component: endosome (GO:0005768);; Biological Process: GTP catabolic process (GO:0006184);; Biological Process: exocytosis (GO:0006887);; Biological Process: small GTPase mediated signal transduction (GO:0007264);; Biological Process: regula…	K07845|6.40696e-172|oas:101105434|RRAD; Ras-related associated with diabetes; K07845 Ras-related associated with diabetes (A)	GTP-binding protein GEM GN=GEM OS=Pongo abelii (Sumatran orangutan) PE=2 SV=1	PREDICTED: GTP-binding protein RAD, partial [Ovis aries]
ENSOARG00000021196	20.8823	15.4705	13.0768	5.23903	3.57007	5.0216	1.88364e-05	-1.29203	down	[R]	General function prediction only	Biological Process: protein folding (GO:0006457);; Molecular Function: heat shock protein binding (GO:0031072);; Cellular Component: intracellular organelle (GO:0043229);; Biological Process: single-organism cellular process (GO:0044763);; Biological Process: regulation of cellular process (GO:0050794);;	--	Tetratricopeptide repeat protein 9C GN=TTC9C OS=Macaca fascicularis (Crab-eating macaque) PE=2 SV=1	PREDICTED: tetratricopeptide repeat protein 9A [Ovis aries]
ENSOARG00000013187	50.6478	48.0106	45.8861	60.3274	73.4404	100.549	0.00703422	1.23846	up	--	--	Biological Process: system process (GO:0003008);; Molecular Function: protein binding (GO:0005515);; Biological Process: transport (GO:0006810);; Biological Process: cellular component movement (GO:0006928);; Biological Process: cell communication (GO:0007154);; Biological Process: nervous system development (GO:0007399);; Biological Process: heart development (GO:0007507);; Molecular Function: s…	--	Trichohyalin GN=TCHH OS=Oryctolagus cuniculus (Rabbit) PE=2 SV=1	PREDICTED: nexilin isoform X1 [Capra hircus]
ENSOARG00000007622	1.75965	1.22272	2.14497	2.67545	2.72847	2.35016	0.00351711	1.12979	up	[O]	Posttranslational modification, protein turnover, chaperones	Molecular Function: threonine-type endopeptidase activity (GO:0004298);; Cellular Component: nucleus (GO:0005634);; Cellular Component: cytoplasm (GO:0005737);; Cellular Component: proteasome core complex (GO:0005839);; Biological Process: response to oxidative stress (GO:0006979);; Biological Process: antigen processing and presentation (GO:0019882);; Biological Process: proteasome-mediated ubiq…	K02740|0|oas:100174905|PSMB8; proteasome (prosome, macropain) subunit, beta type, 8 (large multifunctional peptidase 7) (EC:3.4.25.1); K02740 20S proteasome subunit beta 8 [EC:3.4.25.1] (A)	Proteasome subunit beta type-8 (Precursor) GN=PSMB8 OS=Bos taurus (Bovine) PE=1 SV=2	PREDICTED: proteasome subunit beta type-8 [Bison bison bison]
ENSOARG00000011110	34.015	54.798	30.8978	63.472	50.6297	54.1064	0.00101405	1.01204	up	--	--	Molecular Function: GTPase activator activity (GO:0005096);; Cellular Component: cytoplasm (GO:0005737);; Cellular Component: plasma membrane (GO:0005886);; Biological Process: termination of G-protein coupled receptor signaling pathway (GO:0038032);; Cellular Component: intracellular membrane-bounded organelle (GO:0043231);; Biological Process: positive regulation of GTPase activity (GO:0043547)…	K16449|1.39154e-113|phd:102316519|RGS5; regulator of G-protein signaling 5; K16449 regulator of G-protein signaling (A)	Regulator of G-protein signaling 5 GN=RGS5 OS=Bos taurus (Bovine) PE=2 SV=1	PREDICTED: regulator of G-protein signaling 5 [Ovis aries]
ENSOARG00000010101	3.3677	4.6681	4.63797	0.475372	1.26423	1.07908	0.00025563	-1.64566	down	--	--	Biological Process: proteolysis (GO:0006508);;	--	--	PREDICTED: pyroglutamyl-peptidase 1-like protein [Ovis aries]
ENSOARG00000012748	1.29204	0.672563	1.08411	0.0905044	0.102457	0.223966	0.00114454	-2.30544	down	--	--	Molecular Function: integrin binding (GO:0005178);; Cellular Component: integral component of plasma membrane (GO:0005887);; Biological Process: cell adhesion (GO:0007155);; Molecular Function: heparin binding (GO:0008201);; Cellular Component: cytoplasmic membrane-bounded vesicle (GO:0016023);; Cellular Component: intracellular membrane-bounded organelle (GO:0043231);; Cellular Component: cytopl…	--	M-beta (Precursor) GN=PMEL OS=Bos taurus (Bovine) PE=2 SV=2	PREDICTED: transmembrane glycoprotein NMB [Ovis aries]
ENSOARG00000004394	1.21338	0.420193	0.792558	0.296856	0.0398293	0.061862	0.0400311	-2.05816	down	--	--	Cellular Component: cell part (GO:0044464);; Biological Process: single-organism cellular process (GO:0044763);;	--	Neurofilament medium polypeptide (Fragment) GN=NEFM OS=Oryctolagus cuniculus (Rabbit) PE=2 SV=1	PREDICTED: protein FAM169A [Ovis aries]
ENSOARG00000005892	13.1235	18.6632	19.062	41.0568	30.0209	31.8389	9.44684e-09	1.53969	up	--	--	Biological Process: transport (GO:0006810);; Biological Process: tail-anchored membrane protein insertion into ER membrane (GO:0071816);; Cellular Component: BAT3 complex (GO:0071818);;	--	Golgi to ER traffic protein 4 homolog GN=GET4 OS=Bos taurus (Bovine) PE=2 SV=1	PREDICTED: Golgi to ER traffic protein 4 homolog [Ovis aries]
ENSOARG00000002932	6.10668	7.80717	7.92942	11.7135	9.31708	11.0496	2.73091e-05	1.08234	up	[T]	Signal transduction mechanisms	Molecular Function: nucleotide binding (GO:0000166);; Biological Process: system process (GO:0003008);; Cellular Component: plasma membrane (GO:0005886);; Biological Process: cAMP biosynthetic process (GO:0006171);; Biological Process: purine ribonucleotide biosynthetic process (GO:0009152);; Molecular Function: lyase activity (GO:0016829);; Molecular Function: phosphorus-oxygen lyase activity (G…	K08049|0|oas:101122401|ADCY9; adenylate cyclase 9; K08049 adenylate cyclase 9 [EC:4.6.1.1] (A)	Adenylate cyclase type 5 GN=ADCY5 OS=Oryctolagus cuniculus (Rabbit) PE=1 SV=1	PREDICTED: LOW QUALITY PROTEIN: adenylate cyclase type 9 [Ovis aries]
ENSOARG00000018593	39.3056	57.3442	51.6842	98.8994	83.6852	107.427	6.35939e-08	1.49475	up	[I]	Lipid transport and metabolism	Molecular Function: 3-hydroxyacyl-CoA dehydrogenase activity (GO:0003857);; Molecular Function: enoyl-CoA hydratase activity (GO:0004300);; Cellular Component: nucleolus (GO:0005730);; Cellular Component: mitochondrial inner membrane (GO:0005743);; Biological Process: fatty acid beta-oxidation (GO:0006635);; Cellular Component: mitochondrial fatty acid beta-oxidation multienzyme complex (GO:00165…	K07515|0|oas:100192316|HADHA; hydroxyacyl-CoA dehydrogenase/3-ketoacyl-CoA thiolase/enoyl-CoA hydratase (trifunctional protein), alpha subunit; K07515 enoyl-CoA hydratase / long-chain 3-hydroxyacyl-CoA dehydrogenase [EC:4.2.1.17 1.1.1.211] (A)	Long chain 3-hydroxyacyl-CoA dehydrogenase (Precursor) GN=HADHA OS=Sus scrofa (Pig) PE=1 SV=1	trifunctional enzyme subunit alpha, mitochondrial [Ovis aries]
ENSOARG00000002066	4.4329	4.01416	5.00542	0.91178	0.984969	0.936062	1.04955e-05	-1.71602	down	--	--	Biological Process: skeletal system development (GO:0001501);; Molecular Function: protein binding (GO:0005515);; Biological Process: organ morphogenesis (GO:0009887);; Biological Process: tissue development (GO:0009888);; Biological Process: cell differentiation (GO:0030154);; Cellular Component: extracellular matrix (GO:0031012);; Biological Process: primary metabolic process (GO:0044238);; Bio…	--	PR domain zinc finger protein 4 GN=PRDM4 OS=Pongo abelii (Sumatran orangutan) PE=2 SV=1	TPA: hCG1991368-like [Bos taurus]
ENSOARG00000020687	26.327	31.97	24.5423	43.507	42.4812	51.085	5.04682e-06	1.25811	up	[O]	Posttranslational modification, protein turnover, chaperones	Molecular Function: cysteine-type endopeptidase activity (GO:0004197);; Molecular Function: ubiquitin thiolesterase activity (GO:0004221);; Molecular Function: ubiquitin-specific protease activity (GO:0004843);; Cellular Component: cytoplasm (GO:0005737);; Biological Process: regulation of transcription, DNA-templated (GO:0006355);; Biological Process: ubiquitin-dependent protein catabolic proces…	K11836|0|bta:100141289|USP13; ubiquitin specific peptidase 13 (isopeptidase T-3) (EC:3.4.19.12); K11836 ubiquitin carboxyl-terminal hydrolase 5/13 [EC:3.4.19.12] (A)	Ubiquitin carboxyl-terminal hydrolase 13 GN=USP13 OS=Bos taurus (Bovine) PE=3 SV=2	PREDICTED: ubiquitin carboxyl-terminal hydrolase 13 [Bubalus bubalis]
ENSOARG00000011728	3.18508	3.04933	2.3918	0.845971	1.24723	0.642306	0.000833929	-1.13678	down	--	--	Biological Process: skeletal system development (GO:0001501);; Molecular Function: binding (GO:0005488);; Biological Process: organ morphogenesis (GO:0009887);; Biological Process: tissue development (GO:0009888);; Biological Process: cellular component organization (GO:0016043);; Biological Process: primary metabolic process (GO:0044238);; Biological Process: cellular macromolecule metabolic pro…	--	Collagen alpha-1(I) chain (Precursor) GN=COL1A1 OS=Canis familiaris (Dog) PE=1 SV=1	PREDICTED: LOW QUALITY PROTEIN: B-cell CLL/lymphoma 9-like protein [Ovis aries]
ENSOARG00000002847	3.16646	4.13349	3.9128	1.2088	1.20358	1.10042	0.00543484	-1.15156	down	--	--	Molecular Function: protein binding (GO:0005515);; Biological Process: cellular component movement (GO:0006928);; Biological Process: muscle contraction (GO:0006936);; Biological Process: signal transduction (GO:0007165);; Biological Process: nervous system development (GO:0007399);; Cellular Component: actin cytoskeleton (GO:0015629);; Biological Process: cellular component assembly (GO:0022607)…	K16460|0|oas:101116835|CEP128; centrosomal protein 128kDa; K16460 centrosomal protein CEP128 (A)	Trichohyalin GN=TCHH OS=Oryctolagus cuniculus (Rabbit) PE=2 SV=1	PREDICTED: centrosomal protein of 128 kDa [Ovis aries]
ENSOARG00000007104	2.49825	3.64488	2.71377	0.0451756	0.136378	0.0941419	5.18238e-07	-4.4884	down	--	--	Molecular Function: protein binding (GO:0005515);; Biological Process: cell surface receptor signaling pathway (GO:0007166);; Biological Process: regulation of signal transduction (GO:0009966);; Cellular Component: integral component of membrane (GO:0016021);; Biological Process: cell differentiation (GO:0030154);; Molecular Function: ion binding (GO:0043167);; Cellular Component: intracellular m…	--	Protein delta homolog 2 (Precursor) GN=DLK2 OS=Sus scrofa (Pig) PE=2 SV=2	PREDICTED: LOW QUALITY PROTEIN: protein delta homolog 2 [Ovis aries]
ENSOARG00000004953	0.215251	0.543085	0.219504	2.02069	1.95616	3.03827	2.15248e-07	3.36431	up	--	--	Biological Process: cellular protein modification process (GO:0006464);; Biological Process: cellular process (GO:0009987);; Molecular Function: ligase activity (GO:0016874);; Cellular Component: intracellular organelle (GO:0043229);;	K16600|0|oas:101114784|TTLL2; tubulin tyrosine ligase-like family, member 2; K16600 tubulin polyglutamylase TTLL2 [EC:6.-.-.-] (A)	Tubulin polyglutamylase TTLL5 GN=TTLL5 OS=Pongo abelii (Sumatran orangutan) PE=2 SV=1	PREDICTED: probable tubulin polyglutamylase TTLL2 [Ovis aries]
ENSOARG00000008447	4.28652	4.71338	4.11904	1.38852	0.879745	1.19672	0.0015725	-1.38725	down	[R]	General function prediction only	Molecular Function: nucleic acid binding (GO:0003676);; Cellular Component: intracellular (GO:0005622);; Biological Process: transcription, DNA-templated (GO:0006351);; Biological Process: regulation of gene expression (GO:0010468);; Biological Process: single-organism cellular process (GO:0044763);; Biological Process: negative regulation of biological process (GO:0048519);; Biological Process: …	K09228|0|oas:101113626|ZNF26; zinc finger protein 26; K09228 KRAB domain-containing zinc finger protein (A)	Zinc finger protein 182 GN=ZNF182 OS=Pongo abelii (Sumatran orangutan) PE=2 SV=1	PREDICTED: zinc finger protein 26 [Ovis aries]
ENSOARG00000016694	0.639221	0.120958	0.380248	3.30422	4.62438	2.41395	1.12031e-08	3.73002	up	--	--	Molecular Function: urotensin II receptor activity (GO:0001604);; Molecular Function: opioid receptor activity (GO:0004985);; Cellular Component: plasma membrane (GO:0005886);; Biological Process: signal transduction (GO:0007165);; Biological Process: G-protein coupled receptor signaling pathway (GO:0007186);; Biological Process: regulation of blood pressure (GO:0008217);; Biological Process: reg…	K04241|9.27658e-177|oas:101110604|UTS2R; urotensin 2 receptor; K04241 urotensin 2 receptor (A)	Urotensin-2 receptor GN=UTS2R OS=Bos taurus (Bovine) PE=2 SV=2	PREDICTED: urotensin-2 receptor [Ovis aries]
ENSOARG00000001147	20.3731	16.9685	18.4542	73.5639	55.6163	53.7755	3.9345e-11	2.24637	up	--	--	Cellular Component: cytoplasm (GO:0005737);; Biological Process: mitotic nuclear division (GO:0007067);; Cellular Component: SCF ubiquitin ligase complex (GO:0019005);; Molecular Function: protein kinase binding (GO:0019901);; Biological Process: SCF-dependent proteasomal ubiquitin-dependent protein catabolic process (GO:0031146);; Biological Process: centrosome duplication (GO:0051298);; Cellula…	K10263|8.80152e-58|chx:102179019|FBXW5; F-box and WD repeat domain containing 5; K10263 F-box and WD-40 domain protein 5 (A)	Platelet-activating factor acetylhydrolase IB subunit alpha {ECO:0000255|HAMAP-Rule:MF_03141} OS=Sus scrofa (Pig) PE=2 SV=3	PREDICTED: F-box/WD repeat-containing protein 5-like, partial [Ovis aries]
ENSOARG00000008997	254.543	283.639	277.191	464.392	576.435	555.062	0.00410397	1.49749	up	[G]	Carbohydrate transport and metabolism	Molecular Function: nucleotide binding (GO:0000166);; Molecular Function: purine nucleobase binding (GO:0002060);; Molecular Function: ATP binding (GO:0005524);; Cellular Component: cytoplasm (GO:0005737);; Cellular Component: plasma membrane (GO:0005886);; Biological Process: glycogen catabolic process (GO:0005980);; Molecular Function: drug binding (GO:0008144);; Molecular Function: glycogen ph…	K00688|0|oas:442998|PYGM; phosphorylase, glycogen, muscle (EC:2.4.1.1); K00688 starch phosphorylase [EC:2.4.1.1] (A)	Glycogen phosphorylase, muscle form GN=PYGM OS=Ovis aries (Sheep) PE=2 SV=3	glycogen phosphorylase, muscle form [Ovis aries]
ENSOARG00000012970	90.6208	110.952	113.809	380.867	257.659	271.509	2.45272e-09	2.05402	up	--	--	Cellular Component: mitochondrial inner membrane (GO:0005743);; Biological Process: transport (GO:0006810);; Biological Process: cellular process (GO:0009987);; Molecular Function: symporter activity (GO:0015293);; Cellular Component: integral component of membrane (GO:0016021);; Biological Process: single-organism transport (GO:0044765);;	K15102|0|ocu:100359028|SLC25A3; solute carrier family 25 (mitochondrial carrier; phosphate carrier), member 3; K15102 solute carrier family 25 (mitochondrial phosphate transporter), member 3 (A)	Phosphate carrier protein, mitochondrial (Precursor) GN=SLC25A3 OS=Bos taurus (Bovine) PE=1 SV=1	phosphate carrier protein, mitochondrial [Ovis aries]
ENSOARG00000000032	61.6808	61.7187	51.6276	141.482	154.954	186.713	2.84896e-12	2.00177	up	[CP]	--	Cellular Component: mitochondrial inner membrane (GO:0005743);; Molecular Function: NADH dehydrogenase (ubiquinone) activity (GO:0008137);; Cellular Component: integral component of membrane (GO:0016021);; Biological Process: ATP synthesis coupled electron transport (GO:0042773);; Cellular Component: respiratory chain (GO:0070469);;	K03883|0|oas:808258|ND5; NADH dehydrogenase subunit 5; K03883 NADH-ubiquinone oxidoreductase chain 5 [EC:1.6.5.3] (A)	NADH-ubiquinone oxidoreductase chain 5 GN=MT-ND5 OS=Ovis aries (Sheep) PE=3 SV=1	NADH dehydrogenase subunit 5 [Ovis aries]
ENSOARG00000009426	1.35556	1.6612	2.46848	0.368187	0.347343	0.287726	0.0111705	-1.93048	down	[RTKL]	--	Biological Process: angiogenesis (GO:0001525);; Biological Process: regulation of cell growth (GO:0001558);; Biological Process: positive regulation of protein phosphorylation (GO:0001934);; Biological Process: myeloid cell activation involved in immune response (GO:0002275);; Biological Process: positive regulation of immune system process (GO:0002684);; Biological Process: regulation of immune …	K08892|0|oas:101106946|FRK; fyn-related kinase; K08892 fyn-related kinase [EC:2.7.10.2] (A)	Tyrosine-protein kinase Fyn OS=Sus scrofa (Pig) PE=2 SV=2	PREDICTED: tyrosine-protein kinase FRK [Ovis aries]
ENSOARG00000013298	79.671	39.7266	42.8768	14.6017	15.6407	15.9602	0.0206167	-1.26227	down	--	--	Molecular Function: binding (GO:0005488);; Cellular Component: extracellular region (GO:0005576);; Biological Process: cell communication (GO:0007154);; Cellular Component: membrane (GO:0016020);; Biological Process: cellular component organization (GO:0016043);; Biological Process: extracellular matrix organization (GO:0030198);; Cellular Component: extracellular matrix (GO:0031012);; Molecular …	--	Olfactomedin-like protein 2A (Precursor) GN=OLFML2A OS=Sus scrofa (Pig) PE=3 SV=3	PREDICTED: LOW QUALITY PROTEIN: olfactomedin-like protein 2A [Ovis aries]
ENSOARG00000010930	0.640311	0.565435	0.542044	0.11267	0.175219	0.0853793	0.041385	-1.70704	down	--	--	--	K06732|0|oas:101105034|CDCP1; CUB domain containing protein 1; K06732 CUB domain-containing protein 1 (A)	--	PREDICTED: CUB domain-containing protein 1 [Ovis aries]
ENSOARG00000001574	2.87994	2.94182	2.62994	37.7594	17.0567	9.8359	0.0179165	3.45388	up	--	--	Cellular Component: nucleus (GO:0005634);; Cellular Component: cytoplasm (GO:0005737);; Biological Process: protein methylation (GO:0006479);; Biological Process: cellular response to DNA damage stimulus (GO:0006974);; Biological Process: negative regulation of cell proliferation (GO:0008285);; Biological Process: associative learning (GO:0008306);; Biological Process: anterior/posterior pattern …	K14443|2.48906e-108|lve:103086874|BTG2; BTG family, member 2; K14443 protein Tob/BTG (A)	Protein BTG1 GN=BTG1 OS=Bos taurus (Bovine) PE=2 SV=2	Protein BTG2, partial [Bos mutus]
ENSOARG00000014924	1.78962	0.840608	0.860719	2.72387	2.39039	1.25407	0.0435519	1.40552	up	--	--	Molecular Function: phospholipid binding (GO:0005543);; Biological Process: lipid transport (GO:0006869);; Molecular Function: cholesterol binding (GO:0015485);;	--	Oxysterol-binding protein-related protein 9 GN=OSBPL9 OS=Pongo abelii (Sumatran orangutan) PE=2 SV=1	PREDICTED: oxysterol-binding protein-related protein 10 [Ovis aries]
ENSOARG00000014032	6.52822	8.6366	8.42594	1.67316	2.30874	2.0983	5.24947e-07	-1.43231	down	--	--	Molecular Function: binding (GO:0005488);; Biological Process: muscle contraction (GO:0006936);; Biological Process: nervous system development (GO:0007399);; Biological Process: heart development (GO:0007507);; Cellular Component: actin cytoskeleton (GO:0015629);; Biological Process: cellular component assembly (GO:0022607);; Biological Process: actin filament-based process (GO:0030029);; Biolog…	--	Myosin-11 GN=MYH11 OS=Oryctolagus cuniculus (Rabbit) PE=2 SV=2	PREDICTED: coiled-coil domain-containing protein 171 isoform 2 [Ovis aries]
ENSOARG00000010764	8.77145	9.66917	8.96479	23.4556	17.6652	18.9293	2.90542e-10	1.66075	up	--	--	Molecular Function: holocytochrome-c synthase activity (GO:0004408);; Cellular Component: mitochondrial inner membrane (GO:0005743);; Molecular Function: metal ion binding (GO:0046872);;	K01764|0|phd:102327319|cytochrome c-type heme lyase-like; K01764 cytochrome c heme-lyase [EC:4.4.1.17] (A)	Cytochrome c-type heme lyase GN=HCCS OS=Bos taurus (Bovine) PE=2 SV=1	PREDICTED: cytochrome c-type heme lyase-like [Ovis aries]
ENSOARG00000020741	1.28546	2.59634	4.86461	8.58825	5.15097	4.2076	0.0217482	1.54669	up	--	--	Biological Process: MAPK cascade (GO:0000165);; Biological Process: positive regulation of cytokine production (GO:0001819);; Biological Process: positive regulation of protein phosphorylation (GO:0001934);; Biological Process: immune system development (GO:0002520);; Biological Process: regulation of immune system process (GO:0002682);; Molecular Function: cytokine activity (GO:0005125);; Molecu…	K04721|0|oas:101114153|TNFSF10; tumor necrosis factor (ligand) superfamily, member 10; K04721 tumor necrosis factor ligand superfamily member 10 (A)	FasL intracellular domain GN=FASLG OS=Cercocebus atys (Sooty mangabey) PE=2 SV=1	PREDICTED: tumor necrosis factor ligand superfamily member 10 [Ovis aries]
ENSOARG00000014223	4.16576	2.82103	2.93919	0.694444	1.46179	0.649744	0.000430628	-1.29775	down	--	--	Molecular Function: hydrolase activity, hydrolyzing O-glycosyl compounds (GO:0004553);; Molecular Function: calmodulin binding (GO:0005516);; Cellular Component: plasma membrane (GO:0005886);; Biological Process: glycogen metabolic process (GO:0005977);;	K07190|0|oas:101108807|PHKA2; phosphorylase kinase, alpha 2 (liver); K07190 phosphorylase kinase alpha/beta subunit (A)	Phosphorylase b kinase regulatory subunit alpha, liver isoform GN=PHKA2 OS=Oryctolagus cuniculus (Rabbit) PE=2 SV=1	PREDICTED: phosphorylase b kinase regulatory subunit alpha, liver isoform isoform X4 [Bos taurus]
ENSOARG00000012975	9.66519	11.7645	11.0956	33.5591	20.175	38.9329	0.000531943	2.04892	up	[R]	General function prediction only	Molecular Function: nucleotide binding (GO:0000166);; Molecular Function: nucleic acid binding (GO:0003676);; Cellular Component: nucleus (GO:0005634);; Biological Process: gene expression (GO:0010467);; Biological Process: RNA metabolic process (GO:0016070);; Molecular Function: organic cyclic compound binding (GO:0097159);; Molecular Function: heterocyclic compound binding (GO:1901363);;	K12840|0|phd:102324242|RBM17; RNA binding motif protein 17; K12840 splicing factor 45 (A)	Poly(U)-binding-splicing factor PUF60 GN=PUF60 OS=Bos taurus (Bovine) PE=2 SV=1	splicing factor 45 [Bos taurus]
ENSOARG00000002269	0.542588	1.46736	1.25071	0.0282083	0.0283854	0.382092	0.031307	-2.32795	down	--	--	Biological Process: skeletal system development (GO:0001501);; Molecular Function: protein binding (GO:0005515);; Cellular Component: nucleus (GO:0005634);; Biological Process: transcription, DNA-templated (GO:0006351);; Biological Process: organ morphogenesis (GO:0009887);; Biological Process: tissue development (GO:0009888);; Biological Process: cellular component organization (GO:0016043);; Bi…	--	Interferon regulatory factor 2-binding protein-like GN=IRF2BPL OS=Macaca mulatta (Rhesus macaque) PE=2 SV=1	PREDICTED: uncharacterized protein LOC101109807 [Ovis aries]
ENSOARG00000007614	25.2228	54.5685	38.852	86.1295	63.298	79.1469	1.29516e-05	1.46399	up	[I]	Lipid transport and metabolism	Biological Process: long-chain fatty acid metabolic process (GO:0001676);; Molecular Function: catalytic activity (GO:0003824);; Cellular Component: mitochondrion (GO:0005739);; Biological Process: lipid metabolic process (GO:0006629);; Biological Process: lipid biosynthetic process (GO:0008610);; Cellular Component: membrane (GO:0016020);; Molecular Function: ligase activity, forming carbon-sulf…	K01897|0|chx:102177866|ACSL1; acyl-CoA synthetase long-chain family member 1; K01897 long-chain acyl-CoA synthetase [EC:6.2.1.3] (A)	Long-chain-fatty-acid--CoA ligase 3 GN=ACSL3 OS=Pongo abelii (Sumatran orangutan) PE=2 SV=2	PREDICTED: long-chain-fatty-acid--CoA ligase 1 isoform X1 [Capra hircus]
ENSOARG00000007492	1.19722	1.14816	0.459469	4.3261	3.49124	1.84098	0.000719211	2.30659	up	--	--	Molecular Function: oxytocin receptor activity (GO:0004990);; Molecular Function: vasopressin receptor activity (GO:0005000);; Cellular Component: plasma membrane (GO:0005886);; Biological Process: G-protein coupled receptor signaling pathway (GO:0007186);; Cellular Component: integral component of membrane (GO:0016021);; Biological Process: positive regulation of blood pressure (GO:0045777);;	K04229|0|oas:443138|OTR, OT-R, OXTR; oxytocin receptor; K04229 oxytocin receptor (A)	Oxytocin receptor GN=OXTR OS=Ovis aries (Sheep) PE=1 SV=1	oxytocin receptor [Ovis aries]
ENSOARG00000009786	5.19464	9.14089	6.58617	2.16049	2.11058	1.28166	0.00823078	-1.40544	down	--	--	Molecular Function: lamin binding (GO:0005521);; Cellular Component: nuclear envelope (GO:0005635);; Cellular Component: mitochondrial outer membrane (GO:0005741);; Cellular Component: endoplasmic reticulum (GO:0005783);; Biological Process: apoptotic process (GO:0006917);; Biological Process: regulation of mitochondrion organization (GO:0010821);; Cellular Component: integral component of membra…	K15465|1.4201e-100|lve:103085018|BNIP3L; BCL2/adenovirus E1B 19kDa interacting protein 3-like; K15465 BCL2/adenovirus E1B 19 kDa protein-interacting protein 3-like (A)	BCL2/adenovirus E1B 19 kDa protein-interacting protein 3-like GN=BNIP3L OS=Bos taurus (Bovine) PE=2 SV=1	BCL2/adenovirus E1B 19 kDa protein-interacting protein 3-like [Bos taurus]
ENSOARG00000011849	2.70026	1.52757	1.16706	0.298312	0.503252	0.447958	0.0176823	-1.56246	down	--	--	Molecular Function: binding (GO:0005488);; Cellular Component: collagen type IV trimer (GO:0005587);; Biological Process: cell adhesion (GO:0007155);; Biological Process: signal transduction (GO:0007165);; Biological Process: metabolic process (GO:0008152);; Biological Process: tissue development (GO:0009888);; Biological Process: cellular component organization (GO:0016043);; Biological Process:…	--	Collagen alpha-1(III) chain GN=COL3A1 OS=Bos taurus (Bovine) PE=1 SV=1	PREDICTED: collagen alpha-1(XIX) chain [Ovis aries]
ENSOARG00000003696	7.86685	9.47307	8.50851	1.38807	0.199541	1.03308	0.0017628	-2.75981	down	--	--	--	--	Ubiquitin-like protein 7 GN=UBL7 OS=Bos taurus (Bovine) PE=2 SV=1	PREDICTED: ubiquitin-like protein 7, partial [Camelus bactrianus]
ENSOARG00000014938	12.7447	17.2999	14.5247	5.33779	4.7878	4.33784	6.0767e-05	-1.10199	down	--	--	Molecular Function: DNA binding (GO:0003677);; Cellular Component: nucleus (GO:0005634);; Cellular Component: cytoplasm (GO:0005737);; Molecular Function: metal ion binding (GO:0046872);;	--	Parotid hormone (Precursor) OS=Sus scrofa (Pig) PE=1 SV=2	PREDICTED: LOW QUALITY PROTEIN: zinc finger protein 395-like [Ovis aries]
ENSOARG00000019156	1.79273	2.00417	2.1274	0.507244	0.851994	0.68748	0.00205973	-1.00827	down	[R]	General function prediction only	Molecular Function: nucleic acid binding (GO:0003676);; Cellular Component: nucleus (GO:0005634);; Biological Process: regulation of transcription, DNA-templated (GO:0006355);; Cellular Component: intracellular part (GO:0044424);; Biological Process: single-organism developmental process (GO:0044767);; Molecular Function: metal ion binding (GO:0046872);; Biological Process: positive regulation of…	K10505|0|bacu:103002901|ZBTB26; zinc finger and BTB domain containing 26; K10505 zinc finger and BTB domain-containing protein 26 (A)	Zinc finger and BTB domain-containing protein 6 GN=ZBTB6 OS=Bos taurus (Bovine) PE=2 SV=1	PREDICTED: zinc finger and BTB domain-containing protein 26 isoform X1 [Bubalus bubalis]
ENSOARG00000020616	0.670164	1.02921	0.814641	1.74507	2.43892	1.67938	0.000183316	1.73618	up	--	--	Biological Process: skeletal system development (GO:0001501);; Molecular Function: catalytic activity (GO:0003824);; Molecular Function: protein binding (GO:0005515);; Biological Process: cellular protein modification process (GO:0006464);; Biological Process: apoptotic process (GO:0006915);; Biological Process: cell surface receptor signaling pathway (GO:0007166);; Biological Process: organ morp…	--	Uveal autoantigen with coiled-coil domains and ankyrin repeats protein GN=UACA OS=Bos taurus (Bovine) PE=1 SV=1	PREDICTED: LOW QUALITY PROTEIN: ankyrin repeat domain-containing protein 35 [Ovis aries]
ENSOARG00000017266	8.22989	8.5112	8.14483	15.026	11.8913	14.1067	7.32163e-07	1.25421	up	--	--	Molecular Function: ATP binding (GO:0005524);; Cellular Component: mitochondrial inner membrane (GO:0005743);; Cellular Component: peroxisomal membrane (GO:0005778);; Cellular Component: peroxisomal matrix (GO:0005782);; Biological Process: ATP catabolic process (GO:0006200);; Biological Process: fatty acid beta-oxidation (GO:0006635);; Biological Process: transport (GO:0006810);; Biological Proc…	K05677|0|oas:101118659|ABCD3; ATP-binding cassette, sub-family D (ALD), member 3; K05677 ATP-binding cassette, subfamily D (ALD), member 3 (A)	Canalicular multispecific organic anion transporter 1 GN=ABCC2 OS=Oryctolagus cuniculus (Rabbit) PE=2 SV=1	PREDICTED: ATP-binding cassette sub-family D member 3 [Ovis aries]
ENSOARG00000003672	22.3395	10.9285	13.2801	29.4882	29.9196	33.0962	1.94661e-09	1.54202	up	[S]	Function unknown	Biological Process: skeletal system development (GO:0001501);; Molecular Function: protein binding (GO:0005515);; Cellular Component: proteinaceous extracellular matrix (GO:0005578);; Cellular Component: endoplasmic reticulum membrane (GO:0005789);; Biological Process: cell communication (GO:0007154);; Biological Process: heart development (GO:0007507);; Biological Process: muscle organ developme…	--	Junctophilin-2 GN=JPH2 OS=Oryctolagus cuniculus (Rabbit) PE=2 SV=1	PREDICTED: junctophilin-2 [Lipotes vexillifer]
Ovis_aries_newGene_6828	0.514107	0.762052	1.22329	6.06334	6.11679	5.61752	8.85956e-24	3.35117	up	--	--	--	--	--	hypothetical protein M91_19475, partial [Bos mutus]
ENSOARG00000002586	90.3687	34.1449	76.0462	12.7291	22.0864	14.6277	0.0335632	-1.47874	down	--	--	Molecular Function: beta-amyloid binding (GO:0001540);; Biological Process: regulation of protein phosphorylation (GO:0001932);; Biological Process: endothelial cell proliferation (GO:0001935);; Biological Process: negative regulation of cytokine secretion involved in immune response (GO:0002740);; Molecular Function: phospholipid binding (GO:0005543);; Biological Process: phosphatidylcholine bio…	K08757|2.09403e-169|bta:281631|APOA1; apolipoprotein A-I; K08757 apolipoprotein A-I (A)	Truncated apolipoprotein A-I (Precursor) GN=APOA1 OS=Bos taurus (Bovine) PE=1 SV=3	apolipoprotein A-I preproprotein [Bos taurus]
ENSOARG00000015466	70.3636	93.5386	71.0352	181.105	163.389	241.351	6.94511e-06	1.85213	up	--	--	Molecular Function: binding (GO:0005488);; Biological Process: cellular process (GO:0009987);; Molecular Function: transferase activity, transferring phosphorus-containing groups (GO:0016772);; Cellular Component: cell part (GO:0044464);; Biological Process: single-organism process (GO:0044699);;	--	Myosin light chain kinase, smooth muscle, deglutamylated form GN=MYLK OS=Bos taurus (Bovine) PE=1 SV=1	PREDICTED: palladin-like [Camelus bactrianus]
ENSOARG00000020713	2.31463	2.09775	2.702	3.86515	3.1028	3.19772	0.00041452	1.04657	up	--	--	Molecular Function: RNA binding (GO:0003723);; Cellular Component: nucleolus (GO:0005730);; Biological Process: apoptotic process (GO:0006915);; Biological Process: cellular response to DNA damage stimulus (GO:0006974);; Molecular Function: zinc ion binding (GO:0008270);; Biological Process: protein transport (GO:0015031);; Biological Process: regulation of growth (GO:0040008);;	K10137|0|oas:101110288|ZMAT3; zinc finger, matrin-type 3; K10137 zinc finger, matrin type 3 (A)	Zinc finger matrin-type protein 3 OS=Bos taurus (Bovine) PE=2 SV=1	PREDICTED: zinc finger matrin-type protein 3 [Ovis aries]
ENSOARG00000000701	26.481	23.7239	28.6126	9.16278	9.87562	8.1663	0.000109646	-1.00582	down	[O]	Posttranslational modification, protein turnover, chaperones	Cellular Component: endoplasmic reticulum membrane (GO:0005789);; Cellular Component: plasma membrane (GO:0005886);; Cellular Component: integral component of membrane (GO:0016021);; Biological Process: ER-associated ubiquitin-dependent protein catabolic process (GO:0030433);; Cellular Component: protein complex (GO:0043234);;	--	Erlin-2 GN=ERLIN2 OS=Bos taurus (Bovine) PE=2 SV=1	PREDICTED: erlin-2 [Ovis aries]
ENSOARG00000014405	0.0472105	0	0	3.33798	1.81778	1.63672	2.70588e-11	7.77124	up	--	--	Biological Process: immune system process (GO:0002376);; Molecular Function: binding (GO:0005488);; Cellular Component: extracellular region (GO:0005576);; Biological Process: response to stress (GO:0006950);; Biological Process: protein metabolic process (GO:0019538);; Cellular Component: membrane part (GO:0044425);; Cellular Component: cytoplasmic part (GO:0044444);; Biological Process: single-…	--	Complement factor H (Precursor) GN=CFH OS=Bos taurus (Bovine) PE=1 SV=3	hypothetical protein M91_03590, partial [Bos mutus]
ENSOARG00000017031	494.027	547.15	667.975	1625.29	1206.44	1066.43	5.64444e-08	1.71317	up	--	--	Molecular Function: cytochrome-c oxidase activity (GO:0004129);; Cellular Component: mitochondrial inner membrane (GO:0005743);; Cellular Component: integral component of membrane (GO:0016021);; Cellular Component: respiratory chain complex IV (GO:0045277);;	K02272|4.23084e-39|oas:101104658|cytochrome c oxidase subunit 7C, mitochondrial-like; K02272 cytochrome c oxidase subunit 7c (A)	Cytochrome c oxidase subunit 7C, mitochondrial (Precursor) GN=COX7C OS=Bos taurus (Bovine) PE=1 SV=3	PREDICTED: cytochrome c oxidase subunit 7C, mitochondrial-like [Ovis aries]
ENSOARG00000012598	7.66442	13.9982	10.4173	18.9558	15.0962	15.6117	2.33177e-05	1.14811	up	[P]	Inorganic ion transport and metabolism	Molecular Function: delayed rectifier potassium channel activity (GO:0005251);; Molecular Function: protein binding (GO:0005515);; Cellular Component: cytoplasm (GO:0005737);; Biological Process: blood circulation (GO:0008015);; Cellular Component: voltage-gated potassium channel complex (GO:0008076);; Molecular Function: potassium channel regulator activity (GO:0015459);; Molecular Function: pot…	K04880|3.67313e-176|oas:101109038|KCNA7; potassium voltage-gated channel, shaker-related subfamily, member 7; K04880 potassium voltage-gated channel Shaker-related subfamily A member 7 (A)	Potassium voltage-gated channel subfamily A member 2 GN=KCNA2 OS=Oryctolagus cuniculus (Rabbit) PE=1 SV=2	PREDICTED: potassium voltage-gated channel subfamily A member 7 [Ovis aries]
ENSOARG00000004645	14.6955	11.6573	13.246	2.85915	3.48171	3.47562	8.16675e-07	-1.47502	down	--	--	Cellular Component: nucleus (GO:0005634);; Biological Process: DNA metabolic process (GO:0006259);; Biological Process: tissue development (GO:0009888);; Biological Process: gene expression (GO:0010467);; Biological Process: cellular component organization (GO:0016043);; Biological Process: regulation of nucleobase-containing compound metabolic process (GO:0019219);; Biological Process: protein m…	K11288|4.59801e-158|oas:101108139|TSPYL5; TSPY-like 5; K11288 TSPY-like 5 (A)	Testis-specific Y-encoded-like protein 1 GN=TSPYL1 OS=Pongo abelii (Sumatran orangutan) PE=2 SV=1	PREDICTED: LOW QUALITY PROTEIN: testis-specific Y-encoded-like protein 5 [Ovis aries]
ENSOARG00000018745	10.5007	13.5679	13.8179	42.274	27.8333	30.4551	6.69137e-08	1.93298	up	[C]	Energy production and conversion	Cellular Component: mitochondrial matrix (GO:0005759);; Biological Process: metabolic process (GO:0008152);; Molecular Function: transferase activity, transferring acyl groups (GO:0016746);;	K13997|0|oas:101105774|pyruvate dehydrogenase protein X component-like; K13997 dihydrolipoamide dehydrogenase-binding protein of pyruvate dehydrogenase complex (A)	Pyruvate dehydrogenase protein X component (Precursor) GN=PDHX OS=Bos taurus (Bovine) PE=1 SV=3	PREDICTED: pyruvate dehydrogenase protein X component-like isoform 1 [Ovis aries]
ENSOARG00000011385	3.53396	4.01909	3.85406	0.890787	0.963609	0.719324	0.00258725	-1.62606	down	--	--	Cellular Component: integral component of membrane (GO:0016021);;	--	Transmembrane protein 42 GN=TMEM42 OS=Bos taurus (Bovine) PE=2 SV=1	transmembrane protein 42 [Bos taurus]
ENSOARG00000017022	1.99818	3.31566	3.67096	4.59208	4.28641	3.95506	0.000276165	1.03184	up	--	--	Molecular Function: phosphorelay response regulator activity (GO:0000156);; Biological Process: phosphorelay signal transduction system (GO:0000160);; Biological Process: system process (GO:0003008);; Molecular Function: 3',5'-cyclic-nucleotide phosphodiesterase activity (GO:0004114);; Molecular Function: protein binding (GO:0005515);; Biological Process: regulation of transcription, DNA-template…	K18437|0|phd:102332889|PDE8B; phosphodiesterase 8B; K18437 high affinity cAMP-specific and IBMX-insensitive 3',5'-cyclic phosphodiesterase 8 [EC:3.1.4.53] (A)	Calcium/calmodulin-dependent 3&apos;,5&apos;-cyclic nucleotide phosphodiesterase 1A GN=PDE1A OS=Bos taurus (Bovine) PE=1 SV=3	PREDICTED: high affinity cAMP-specific and IBMX-insensitive 3&apos;,5&apos;-cyclic phosphodiesterase 8B [Pantholops hodgsonii]
ENSOARG00000014747	195.953	207.335	248.182	435.514	330.626	291.984	9.09782e-06	1.22461	up	--	--	Cellular Component: mitochondrial inner membrane (GO:0005743);; Biological Process: mitochondrial electron transport, ubiquinol to cytochrome c (GO:0006122);; Molecular Function: ubiquinol-cytochrome-c reductase activity (GO:0008121);; Cellular Component: respiratory chain (GO:0070469);;	K00416|8.42798e-52|oas:101115589|cytochrome b-c1 complex subunit 6, mitochondrial-like; K00416 ubiquinol-cytochrome c reductase subunit 6 (A)	Cytochrome b-c1 complex subunit 6, mitochondrial (Precursor) GN=UQCRH OS=Bos taurus (Bovine) PE=1 SV=2	PREDICTED: cytochrome b-c1 complex subunit 6, mitochondrial-like [Ovis aries]
ENSOARG00000019911	5.92003	4.34514	4.57349	8.18595	11.616	9.22906	8.39777e-06	1.50309	up	--	--	Cellular Component: intracellular (GO:0005622);; Cellular Component: membrane (GO:0016020);; Biological Process: negative regulation of apoptotic process (GO:0043066);;	--	--	PREDICTED: cell death regulator Aven [Ovis aries]
ENSOARG00000000974	32.3823	26.6301	33.486	6.68923	12.4408	8.71234	0.00021753	-1.20371	down	--	--	Biological Process: reproduction (GO:0000003);; Cellular Component: nucleosome (GO:0000786);; Cellular Component: nuclear chromatin (GO:0000790);; Molecular Function: DNA binding (GO:0003677);; Molecular Function: protein binding (GO:0005515);; Cellular Component: nucleus (GO:0005634);; Cellular Component: cytoplasm (GO:0005737);; Biological Process: nucleosome assembly (GO:0006334);; Biological …	K11275|4.24829e-32|oas:101109652|histone H1.3-like; K11275 histone H1/5 (A)	Histone H1.4 GN=HIST1H1E OS=Oryctolagus cuniculus (Rabbit) PE=1 SV=2	PREDICTED: histone H1.3-like [Ovis aries]
ENSOARG00000012466	58.0603	70.1253	67.0702	135.175	110.418	102.835	8.34102e-08	1.35964	up	--	--	Cellular Component: mitochondrial inner membrane (GO:0005743);; Molecular Function: ubiquinol-cytochrome-c reductase activity (GO:0008121);; Molecular Function: electron carrier activity (GO:0009055);; Cellular Component: integral component of membrane (GO:0016021);; Biological Process: electron transport chain (GO:0022900);; Cellular Component: respiratory chain (GO:0070469);;	K00420|3.14325e-33|chx:102168533|cytochrome b-c1 complex subunit 10-like; K00420 ubiquinol-cytochrome c reductase subunit 10 (A)	Cytochrome b-c1 complex subunit 10 GN=UQCR11 OS=Bos taurus (Bovine) PE=1 SV=2	cytochrome b-c1 complex subunit 10 [Bos taurus]
ENSOARG00000007670	5.98802	8.02501	8.18571	17.2672	14.1914	12.1301	1.58712e-08	1.49329	up	--	--	--	--	--	Protein FAM100B, partial [Bos mutus]
ENSOARG00000001918	6.64318	5.42326	7.1872	2.47079	1.52874	1.65252	0.000695794	-1.23474	down	--	--	Molecular Function: thymidine kinase activity (GO:0004797);; Molecular Function: ATP binding (GO:0005524);; Cellular Component: mitochondrion (GO:0005739);; Cellular Component: mitochondrial inner membrane (GO:0005743);; Biological Process: DNA replication (GO:0006260);; Biological Process: mitochondrial DNA replication (GO:0006264);; Biological Process: deoxyribonucleotide metabolic process (GO:…	K00857|2.52968e-174|oas:101103665|TK2; thymidine kinase 2, mitochondrial; K00857 thymidine kinase [EC:2.7.1.21] (A)	Thymidine kinase 2, mitochondrial (Precursor) GN=TK2 OS=Macaca fascicularis (Crab-eating macaque) PE=2 SV=1	PREDICTED: thymidine kinase 2, mitochondrial [Ovis aries]
ENSOARG00000006885	2.52559	2.49045	2.35372	4.62181	4.42182	2.99158	0.00134402	1.23076	up	[J]	Translation, ribosomal structure and biogenesis	Biological Process: skeletal system development (GO:0001501);; Cellular Component: muscle tendon junction (GO:0005927);; Biological Process: organ morphogenesis (GO:0009887);; Biological Process: tissue development (GO:0009888);; Biological Process: protein ubiquitination (GO:0016567);; Cellular Component: VCB complex (GO:0030891);; Biological Process: intracellular signal transduction (GO:003555…	K16782|0|oas:101115726|NEURL2; neuralized homolog 2 (Drosophila); K16782 neuralized-like protein 2 (A)	Collagen alpha-1(III) chain GN=COL3A1 OS=Bos taurus (Bovine) PE=1 SV=1	PREDICTED: neuralized-like protein 2 [Ovis aries]
ENSOARG00000008806	0.381877	0.573276	0.49976	0.968834	1.31055	1.78728	0.0013121	2.0143	up	--	--	Molecular Function: protein binding (GO:0005515);; Biological Process: ion transport (GO:0006811);; Biological Process: organelle organization (GO:0006996);; Biological Process: nervous system development (GO:0007399);; Biological Process: anatomical structure morphogenesis (GO:0009653);; Biological Process: embryo development (GO:0009790);; Biological Process: regulation of gene expression (GO:0…	--	Wiskott-Aldrich syndrome protein family member 2 GN=WASF2 OS=Bos taurus (Bovine) PE=2 SV=1	TPA: hCG38312-like [Bos taurus]
ENSOARG00000017408	0.646295	0.0750946	0.40469	1.95233	2.61945	1.31193	1.65951e-07	2.93675	up	--	--	Cellular Component: integral component of membrane (GO:0016021);;	K15282|0|oas:101119179|SLC44A3; solute carrier family 44, member 3; K15282 solute carrier family 44 (choline transporter-like protein), member 3 (A)	Choline transporter-like protein 3 GN=SLC44A3 OS=Bos taurus (Bovine) PE=2 SV=1	PREDICTED: choline transporter-like protein 3 [Ovis aries]
Ovis_aries_newGene_33434	3.85419	1.76181	1.55095	0.292309	0.151816	0.0884242	0.00108921	-3.20913	down	--	--	Molecular Function: RNA binding (GO:0003723);; Molecular Function: RNA-directed DNA polymerase activity (GO:0003964);; Molecular Function: structural molecule activity (GO:0005198);; Cellular Component: fascia adherens (GO:0005916);; Biological Process: RNA-dependent DNA replication (GO:0006278);; Biological Process: regulation of transcription, DNA-templated (GO:0006355);; Cellular Component: ac…	--	--	hypothetical protein M91_21246, partial [Bos mutus]
ENSOARG00000007049	1.71166	1.48732	1.72686	3.45125	3.97724	3.86901	1.12641e-07	1.73139	up	--	--	Molecular Function: nucleotide binding (GO:0000166);; Molecular Function: transporter activity (GO:0005215);; Cellular Component: peroxisome (GO:0005777);; Biological Process: fatty acid catabolic process (GO:0009062);; Cellular Component: membrane (GO:0016020);; Molecular Function: ATPase activity (GO:0016887);; Molecular Function: identical protein binding (GO:0042802);;	K05675|0|bom:102272811|ABCD1; ATP-binding cassette, sub-family D (ALD), member 1; K05675 ATP-binding cassette, subfamily D (ALD), member 1 (A)	Bile salt export pump GN=ABCB11 OS=Oryctolagus cuniculus (Rabbit) PE=2 SV=1	PREDICTED: ATP-binding cassette sub-family D member 1 [Bos mutus]
ENSOARG00000009753	5.92102	3.28128	3.37132	0.862137	1.09828	1.05121	0.00128903	-1.51495	down	--	--	Cellular Component: extracellular region (GO:0005576);; Biological Process: negative regulation of peptidase activity (GO:0010466);; Molecular Function: peptidase inhibitor activity (GO:0030414);;	--	WAP four-disulfide core domain protein 18 (Precursor) GN=WFDC18 OS=Bos taurus (Bovine) PE=3 SV=1	PREDICTED: anosmin-1 isoform X3 [Bos taurus]
ENSOARG00000000912	11.7312	6.82427	9.89817	26.263	29.4	25.5848	1.69616e-15	2.05349	up	--	--	Molecular Function: calcium ion binding (GO:0005509);; Molecular Function: calcium-dependent phospholipid binding (GO:0005544);; Cellular Component: nucleus (GO:0005634);; Cellular Component: spindle (GO:0005819);; Biological Process: calcium ion transport (GO:0006816);; Biological Process: regulation of muscle contraction (GO:0006937);; Biological Process: cytokinesis, completion of separation (…	K17096|0|oas:101114082|annexin A8-like; K17096 annexin A8 (A)	Annexin A8 GN=ANXA8 OS=Bos taurus (Bovine) PE=2 SV=1	PREDICTED: annexin A8-like isoform 1 [Ovis aries]
ENSOARG00000013469	10.1421	8	7.49212	2.88563	3.4956	2.29811	0.00207188	-1.03334	down	[QR]	--	Molecular Function: transcription coactivator activity (GO:0003713);; Molecular Function: protein binding (GO:0005515);; Cellular Component: nucleus (GO:0005634);; Cellular Component: cytosol (GO:0005829);; Biological Process: transcription, DNA-templated (GO:0006351);; Biological Process: protein methylation (GO:0006479);; Biological Process: apoptotic process (GO:0006917);; Molecular Function: …	K11435|0|chx:102169805|PRMT2; protein arginine methyltransferase 2; K11435 protein arginine N-methyltransferase 2 [EC:2.1.1.-] (A)	Protein arginine N-methyltransferase 6 GN=PRMT6 OS=Bos taurus (Bovine) PE=2 SV=1	PREDICTED: protein arginine N-methyltransferase 2 isoform X1 [Capra hircus]
ENSOARG00000011940	10.282	7.74352	9.08931	15.1603	13.2215	20.9575	0.00147565	1.4113	up	--	--	Molecular Function: nucleotide binding (GO:0000166);; Molecular Function: mRNA 3'-UTR binding (GO:0003730);; Molecular Function: protein binding (GO:0005515);; Biological Process: nucleobase-containing compound metabolic process (GO:0006139);; Biological Process: regulation of myotube differentiation (GO:0010830);; Cellular Component: cytoplasmic membrane-bounded vesicle (GO:0016023);; Biological…	--	Parotid hormone (Precursor) OS=Sus scrofa (Pig) PE=1 SV=2	RNA-binding protein 24 [Bos taurus]
ENSOARG00000010281	75.8928	41.0343	50.8672	15.6852	17.6049	14.5324	0.00125682	-1.26897	down	[RTKL]	--	Biological Process: regulation of sodium ion transport (GO:0002028);; Biological Process: immune system process (GO:0002376);; Molecular Function: protein serine/threonine kinase activity (GO:0004674);; Molecular Function: ATP binding (GO:0005524);; Cellular Component: cytosol (GO:0005829);; Cellular Component: cytoskeleton (GO:0005856);; Cellular Component: plasma membrane (GO:0005886);; Biologi…	K08788|0|oas:101118379|DMPK; dystrophia myotonica-protein kinase; K08788 dystrophia myotonica-protein kinase [EC:2.7.11.1] (A)	Rho-associated protein kinase 1 GN=ROCK1 OS=Oryctolagus cuniculus (Rabbit) PE=1 SV=1	PREDICTED: myotonin-protein kinase [Ovis aries]
ENSOARG00000011676	5.78078	5.89578	4.95489	1.43641	2.16429	1.52869	6.08639e-05	-1.17216	down	[Z]	Cytoskeleton	Biological Process: skeletal system development (GO:0001501);; Molecular Function: microtubule motor activity (GO:0003777);; Molecular Function: protein binding (GO:0005515);; Molecular Function: ATP binding (GO:0005524);; Cellular Component: chromosome (GO:0005694);; Cellular Component: kinesin complex (GO:0005871);; Cellular Component: microtubule (GO:0005874);; Cellular Component: cilium (GO:0…	K18806|0|oas:101103926|KIF7; kinesin family member 7; K18806 kinesin family member 7 (A)	Kinesin-like protein KIF3C GN=KIF3C OS=Pongo abelii (Sumatran orangutan) PE=2 SV=1	PREDICTED: LOW QUALITY PROTEIN: kinesin-like protein KIF7 [Ovis aries]
ENSOARG00000006448	27.2071	19.9483	19.1706	33.9984	31.3328	30.5367	3.94437e-05	1.06994	up	[O]	Posttranslational modification, protein turnover, chaperones	Cellular Component: cytoplasmic mRNA processing body (GO:0000932);; Biological Process: blastocyst development (GO:0001824);; Molecular Function: protein binding (GO:0005515);; Molecular Function: ATP binding (GO:0005524);; Cellular Component: nucleus (GO:0005634);; Cellular Component: mitochondrion (GO:0005739);; Biological Process: ATP catabolic process (GO:0006200);; Biological Process: ubiqui…	K03063|0|tup:102476929|PSMC4; proteasome (prosome, macropain) 26S subunit, ATPase, 4; K03063 26S proteasome regulatory subunit T3 (A)	26S protease regulatory subunit 6B GN=PSMC4 OS=Macaca fascicularis (Crab-eating macaque) PE=2 SV=1	PREDICTED: 26S protease regulatory subunit 6B isoform X1 [Myotis lucifugus]
ENSOARG00000001611	20.8133	22.381	22.2214	57.6834	49.3959	45.775	6.69517e-12	1.75134	up	--	--	Molecular Function: L-glutamate transmembrane transporter activity (GO:0005313);; Molecular Function: calcium ion binding (GO:0005509);; Cellular Component: mitochondrial inner membrane (GO:0005743);; Biological Process: ATP biosynthetic process (GO:0006754);; Molecular Function: L-aspartate transmembrane transporter activity (GO:0015183);; Biological Process: aspartate transport (GO:0015810);; B…	K15105|0|cfa:478798|SLC25A12; solute carrier family 25 (aspartate/glutamate carrier), member 12; K15105 solute carrier family 25 (mitochondrial aspartate/glutamate transporter), member 12/13 (A)	Calcium-binding mitochondrial carrier protein Aralar1 GN=SLC25A12 OS=Pongo abelii (Sumatran orangutan) PE=2 SV=1	calcium-binding mitochondrial carrier protein Aralar1 [Bos taurus]
ENSOARG00000009978	3.64399	9.82413	7.44788	21.7671	9.25996	16.2342	0.0206617	1.69316	up	--	--	Cellular Component: nucleus (GO:0005634);; Biological Process: protein ubiquitination (GO:0016567);; Cellular Component: SCF ubiquitin ligase complex (GO:0019005);; Cellular Component: Z disc (GO:0030018);;	K10305|0|oas:100142676|FBXO32; F-box protein 32; K10305 F-box protein 25/32 (A)	F-box only protein 32 GN=FBXO32 OS=Bos taurus (Bovine) PE=2 SV=1	PREDICTED: F-box only protein 32 isoform 1 [Ovis aries]
ENSOARG00000002905	5.1573	5.28114	5.52218	1.62522	1.91768	1.63323	0.000332283	-1.09725	down	--	--	--	--	Protein FAM219A GN=FAM219A OS=Macaca fascicularis (Crab-eating macaque) PE=2 SV=1	PREDICTED: protein FAM219B [Ovis aries]
Ovis_aries_newGene_17756	10.5871	4.02186	5.70371	19.8395	14.9815	9.93775	0.00197667	1.68453	up	--	--	Cellular Component: mitochondrion (GO:0005739);;	K17784|2.35359e-18|phd:102320575|MINOS1; mitochondrial inner membrane organizing system 1; K17784 mitochondrial inner membrane organizing system protein 1 (A)	--	PREDICTED: mitochondrial inner membrane organizing system protein 1 [Pantholops hodgsonii]
ENSOARG00000011879	14.3151	9.04592	8.35923	19.6637	19.0727	17.7569	2.48143e-05	1.37477	up	[J]	Translation, ribosomal structure and biogenesis	Molecular Function: translation elongation factor activity (GO:0003746);; Cellular Component: nucleus (GO:0005634);; Cellular Component: nuclear pore (GO:0005643);; Cellular Component: cytoplasm (GO:0005737);; Cellular Component: endoplasmic reticulum membrane (GO:0005789);; Cellular Component: ribosome (GO:0005840);; Biological Process: translational frameshifting (GO:0006452);; Biological Proce…	K03263|1.18634e-112|myb:102260948|EIF5A; eukaryotic translation initiation factor 5A; K03263 translation initiation factor 5A (A)	Eukaryotic translation initiation factor 5A-1 GN=EIF5A OS=Bos taurus (Bovine) PE=2 SV=3	Eukaryotic translation initiation factor 5A-1, partial [Bos mutus]
ENSOARG00000004375	8.02086	9.52215	10.6146	15.6537	18.8554	17.3346	1.16498e-08	1.40609	up	[H]	Coenzyme transport and metabolism	Molecular Function: adenosylhomocysteinase activity (GO:0004013);; Molecular Function: copper ion binding (GO:0005507);; Cellular Component: cytosol (GO:0005829);; Biological Process: one-carbon metabolic process (GO:0006730);; Biological Process: S-adenosylhomocysteine catabolic process (GO:0019510);; Molecular Function: protein self-association (GO:0043621);;	K01251|0|ssc:100514931|AHCYL2; adenosylhomocysteinase-like 2; K01251 adenosylhomocysteinase [EC:3.3.1.1] (A)	Putative adenosylhomocysteinase 3 GN=AHCYL2 OS=Pongo abelii (Sumatran orangutan) PE=2 SV=1	putative adenosylhomocysteinase 3 [Bos taurus]
ENSOARG00000008574	19.7542	17.5307	11.7583	2.34304	2.21423	1.40111	1.82081e-10	-2.5147	down	--	--	Biological Process: cell activation (GO:0001775);; Biological Process: regulation of protein phosphorylation (GO:0001932);; Biological Process: immune system process (GO:0002376);; Molecular Function: small GTPase regulator activity (GO:0005083);; Molecular Function: guanyl-nucleotide exchange factor activity (GO:0005085);; Molecular Function: calcium ion binding (GO:0005509);; Molecular Function…	K12361|0|oas:101104023|RASGRP2; RAS guanyl releasing protein 2 (calcium and DAG-regulated); K12361 RAS guanyl-releasing protein 2 (A)	RAS guanyl-releasing protein 2 GN=RASGRP2 OS=Bos taurus (Bovine) PE=2 SV=1	PREDICTED: RAS guanyl-releasing protein 2 isoform X1 [Bos mutus]
ENSOARG00000008831	5.3749	5.14997	5.56811	8.75934	7.32998	9.76064	1.95094e-05	1.22119	up	[E]	Amino acid transport and metabolism	Molecular Function: peptidase activity (GO:0008233);; Cellular Component: membrane (GO:0016020);; Cellular Component: cell part (GO:0044464);; Biological Process: single-organism cellular process (GO:0044763);;	K08656|0|phd:102331824|DPP9; dipeptidyl-peptidase 9; K08656 dipeptidyl-peptidase 9 [EC:3.4.14.5] (A)	Dipeptidyl peptidase 4 soluble form GN=DPP4 OS=Bos taurus (Bovine) PE=1 SV=3	Dipeptidyl peptidase 9, partial [Bos mutus]
ENSOARG00000010772	20.1677	23.5915	23.9063	42.5521	35.5983	37.4775	6.42812e-07	1.30049	up	--	--	Cellular Component: intracellular organelle (GO:0043229);; Cellular Component: cytoplasmic part (GO:0044444);;	--	Next to BRCA1 gene 1 protein GN=NBR1 OS=Pongo abelii (Sumatran orangutan) PE=2 SV=1	PREDICTED: uncharacterized protein C6orf106 homolog [Bison bison bison]
ENSOARG00000009881	6.78553	7.52002	5.08592	11.6837	12.6942	14.9674	2.59708e-07	1.55524	up	--	--	Molecular Function: binding (GO:0005488);; Biological Process: signal transduction (GO:0007165);; Cellular Component: membrane (GO:0016020);; Cellular Component: intracellular membrane-bounded organelle (GO:0043231);; Cellular Component: cytoplasmic part (GO:0044444);;	--	Leucine-rich repeat-containing protein 28 GN=LRRC28 OS=Bos taurus (Bovine) PE=2 SV=1	PREDICTED: leucine-rich repeat-containing protein 28-like, partial [Lipotes vexillifer]
ENSOARG00000007948	59.1749	108.032	88.0458	150.06	144.895	194.479	4.48705e-05	1.46404	up	[R]	General function prediction only	Cellular Component: mitochondrion (GO:0005739);; Molecular Function: phosphoric diester hydrolase activity (GO:0008081);; Biological Process: metabolic process (GO:0008152);; Molecular Function: metal ion binding (GO:0046872);;	K07023|5.31941e-151|oas:101118619|HDDC2; HD domain containing 2; K07023 putative hydrolases of HD superfamily (A)	HD domain-containing protein 2 GN=HDDC2 OS=Bos taurus (Bovine) PE=2 SV=1	PREDICTED: HD domain-containing protein 2 [Ovis aries]
ENSOARG00000014672	32.3226	33.1359	31.057	53.789	34.9606	45.6907	0.00121032	1.01236	up	[O]	Posttranslational modification, protein turnover, chaperones	Molecular Function: binding (GO:0005488);; Biological Process: apoptotic process (GO:0006915);; Biological Process: signal transduction (GO:0007165);; Molecular Function: zinc ion binding (GO:0008270);; Cellular Component: integral component of membrane (GO:0016021);; Biological Process: protein ubiquitination (GO:0016567);; Molecular Function: acid-amino acid ligase activity (GO:0016881);;	--	RING finger and transmembrane domain-containing protein 2 GN=RNFT2 OS=Pongo abelii (Sumatran orangutan) PE=2 SV=1	RING finger and transmembrane domain-containing protein 1, partial [Bos mutus]
ENSOARG00000000239	4.10409	3.95034	4.86645	9.0353	6.29801	6.58057	6.27613e-06	1.29214	up	--	--	Cellular Component: mitochondrial inner membrane presequence translocase complex (GO:0005744);; Biological Process: intracellular protein transport (GO:0006886);; Molecular Function: P-P-bond-hydrolysis-driven protein transmembrane transporter activity (GO:0015450);; Cellular Component: integral component of membrane (GO:0016021);; Cellular Component: integral component of mitochondrial inner mem…	K17795|4.18377e-82|bta:509797|TIMM17A; translocase of inner mitochondrial membrane 17 homolog A (yeast); K17795 mitochondrial import inner membrane translocase subunit TIM17 (A)	Mitochondrial import inner membrane translocase subunit Tim17-B GN=TIMM17B OS=Bos taurus (Bovine) PE=2 SV=1	PREDICTED: mitochondrial import inner membrane translocase subunit Tim17-A [Bubalus bubalis]
ENSOARG00000017492	8.44185	10.7614	9.1837	23.7985	25.6251	12.4412	0.000910359	1.63526	up	[QR]	--	Molecular Function: methyltransferase activity (GO:0008168);; Biological Process: methylation (GO:0032259);;	--	--	PREDICTED: methyltransferase-like protein 7A-like [Ovis aries]
ENSOARG00000004786	45.1616	62.8112	55.9345	110.606	97.9858	99.9872	2.95213e-08	1.43628	up	--	--	Biological Process: skeletal system development (GO:0001501);; Molecular Function: protein binding (GO:0005515);; Cellular Component: Golgi apparatus (GO:0005794);; Cellular Component: plasma membrane (GO:0005886);; Biological Process: organ morphogenesis (GO:0009887);; Molecular Function: hydrolase activity (GO:0016787);; Biological Process: regulation of cellular metabolic process (GO:0031323);…	K12174|0|oas:101111530|UBAC1; UBA domain containing 1; K12174 Kip1 ubiquitination-promoting complex protein 2 (A)	UBX domain-containing protein 1 GN=UBXN1 OS=Bos taurus (Bovine) PE=2 SV=1	PREDICTED: ubiquitin-associated domain-containing protein 1 [Ovis aries]
ENSOARG00000020760	1.45091	3.71268	2.50099	12.1443	13.1935	15.476	4.29112e-22	2.92852	up	[RTKL]	--	Molecular Function: nucleotide binding (GO:0000166);; Molecular Function: protein serine/threonine kinase activity (GO:0004674);; Molecular Function: calmodulin-dependent protein kinase activity (GO:0004683);; Molecular Function: myosin light chain kinase activity (GO:0004687);; Molecular Function: calmodulin binding (GO:0005516);; Molecular Function: ATP binding (GO:0005524);; Cellular Component…	K08803|0|oas:101123304|DAPK2; death-associated protein kinase 2; K08803 death-associated protein kinase [EC:2.7.11.1] (A)	Serine/threonine-protein kinase 17A GN=STK17A OS=Oryctolagus cuniculus (Rabbit) PE=2 SV=1	PREDICTED: LOW QUALITY PROTEIN: death-associated protein kinase 2 [Ovis aries]
ENSOARG00000000310	6.42698	7.0976	7.57468	1.51492	1.33546	1.87852	1.49022e-07	-1.62183	down	[R]	General function prediction only	Molecular Function: DNA binding (GO:0003677);; Cellular Component: nucleus (GO:0005634);; Biological Process: regulation of transcription, DNA-templated (GO:0006355);; Biological Process: positive regulation of cell proliferation (GO:0008284);; Biological Process: cellular component organization (GO:0016043);; Biological Process: positive regulation of kinase activity (GO:0033674);; Biological Pr…	K09228|0|oas:101116854|zinc finger protein 331-like; K09228 KRAB domain-containing zinc finger protein (A)	Zinc finger protein 331 GN=ZNF331 OS=Canis familiaris (Dog) PE=2 SV=1	PREDICTED: zinc finger protein 331-like [Ovis aries]
ENSOARG00000000648	4.37214	3.93023	4.79672	0.23955	1.51207	1.31608	0.00174321	-1.55984	down	[J]	Translation, ribosomal structure and biogenesis	Cellular Component: cytoplasm (GO:0005737);; Biological Process: peptidyl-diphthamide biosynthetic process from peptidyl-histidine (GO:0017183);;	K17866|0|oas:101113967|DPH2; DPH2 homolog (S. cerevisiae); K17866 diphthamide biosynthesis protein 2 (A)	Diphthamide biosynthesis protein 2 GN=DPH2 OS=Bos taurus (Bovine) PE=2 SV=1	PREDICTED: diphthamide biosynthesis protein 2 [Ovis aries]
ENSOARG00000016512	14.7218	9.82883	11.7071	3.28369	4.16666	3.22118	2.00502e-06	-1.22899	down	--	--	Cellular Component: cytoplasm (GO:0005737);; Biological Process: phagocytosis, engulfment (GO:0006911);; Biological Process: single-organism process (GO:0044699);;	--	Disabled homolog 1 GN=DAB1 OS=Macaca fascicularis (Crab-eating macaque) PE=2 SV=1	PREDICTED: PTB domain-containing engulfment adapter protein 1 isoform X1 [Capra hircus]
ENSOARG00000002172	12.9983	12.8789	12.1828	24.8078	22.6259	21.1869	2.02966e-07	1.38003	up	--	--	Cellular Component: mitochondrion (GO:0005739);; Cellular Component: membrane (GO:0016020);; Cellular Component: integral component of membrane (GO:0016021);; Biological Process: mitochondrial respiratory chain supercomplex assembly (GO:0097250);;	--	HIG1 domain family member 1A, mitochondrial GN=HIGD1A OS=Pongo abelii (Sumatran orangutan) PE=3 SV=1	PREDICTED: HIG1 domain family member 2A [Ovis aries]
ENSOARG00000000633	10.9576	7.70202	11.0663	28.1936	31.2354	29.6635	1.17874e-17	2.12052	up	--	--	Cellular Component: acrosomal vesicle (GO:0001669);; Biological Process: cell projection organization (GO:0030030);; Cellular Component: motile cilium (GO:0031514);; Biological Process: cilium morphogenesis (GO:0060271);;	--	IQ and ubiquitin-like domain-containing protein GN=IQUB OS=Macaca fascicularis (Crab-eating macaque) PE=2 SV=2	PREDICTED: IQ and ubiquitin-like domain-containing protein [Ovis aries]
ENSOARG00000016144	2.57538	4.86974	3.30164	8.20104	6.77759	8.24832	1.53896e-09	1.6327	up	[R]	General function prediction only	--	K15728|0|oas:101120647|LPIN1; lipin 1 (EC:3.1.3.4); K15728 phosphatidate phosphatase LPIN [EC:3.1.3.4] (A)	--	PREDICTED: phosphatidate phosphatase LPIN1 isoform X2 [Pantholops hodgsonii]
ENSOARG00000016706	2.03809	3.12797	2.933	0.629264	0.812006	0.50139	0.000122982	-1.54803	down	--	--	Molecular Function: protein binding (GO:0005515);; Cellular Component: extracellular region (GO:0005576);; Biological Process: protein localization (GO:0008104);; Cellular Component: membrane (GO:0016020);; Cellular Component: extracellular matrix (GO:0031012);; Cellular Component: intracellular membrane-bounded organelle (GO:0043231);; Biological Process: cellular metabolic process (GO:0044237);…	--	Fibrillin-1 (Precursor) GN=FBN1 OS=Bos taurus (Bovine) PE=1 SV=1	PREDICTED: LOW QUALITY PROTEIN: multiple epidermal growth factor-like domains protein 6-like [Ovis aries]
ENSOARG00000016188	122.02	129.938	130.643	185.611	226.456	217.027	1.04494e-05	1.24689	up	--	--	Cellular Component: nucleus (GO:0005634);; Cellular Component: cytoplasm (GO:0005737);; Biological Process: regulation of endocytosis (GO:0030100);; Biological Process: muscle cell differentiation (GO:0042692);;	--	--	PREDICTED: myc box-dependent-interacting protein 1 isoform X16 [Bubalus bubalis]
ENSOARG00000004399	1.95134	1.92419	2.12809	0.270525	0.299446	0.11275	0.000745446	-2.62399	down	--	--	Biological Process: negative regulation of transcription from RNA polymerase II promoter (GO:0000122);; Biological Process: activation of MAPK activity (GO:0000187);; Biological Process: protein polyubiquitination (GO:0000209);; Molecular Function: protease binding (GO:0002020);; Biological Process: antigen processing and presentation of exogenous peptide antigen via MHC class I, TAP-dependent (G…	K04551|3.05994e-162|ssc:100125968|UBB; ubiquitin B; K04551 ubiquitin B (A)	Ubiquitin (Precursor) GN=UBB OS=Pongo pygmaeus (Bornean orangutan) PE=3 SV=1	PREDICTED: polyubiquitin-C isoform X2 [Lipotes vexillifer]
Ovis_aries_newGene_6825	0.0316114	0.921189	1.73	2.97131	1.13778	2.46582	0.0433727	1.80535	up	--	--	Molecular Function: RNA binding (GO:0003723);; Molecular Function: RNA-directed DNA polymerase activity (GO:0003964);; Molecular Function: protein kinase activity (GO:0004672);; Molecular Function: structural molecule activity (GO:0005198);; Cellular Component: proteinaceous extracellular matrix (GO:0005578);; Cellular Component: mitochondrion (GO:0005739);; Cellular Component: plasma membrane (G…	--	--	reverse transcriptase-like [Bos taurus]
ENSOARG00000014164	2.5889	1.63297	1.33916	2.44775	2.58426	2.81524	0.0177003	1.04389	up	[J]	Translation, ribosomal structure and biogenesis	Biological Process: skeletal system development (GO:0001501);; Biological Process: negative regulation of cytokine production (GO:0001818);; Biological Process: positive regulation of immune system process (GO:0002684);; Molecular Function: protein binding (GO:0005515);; Cellular Component: mitochondrion (GO:0005739);; Biological Process: transport (GO:0006810);; Biological Process: protein local…	K12653|0|oas:101108417|NLRX1; NLR family member X1; K12653 NLR family member X1 (A)	NACHT, LRR and PYD domains-containing protein 3 GN=NLRP3 OS=Bos taurus (Bovine) PE=2 SV=1	PREDICTED: LOW QUALITY PROTEIN: NLR family member X1 [Ovis aries]
ENSOARG00000017584	5.41511	32.5816	6.33327	27.4079	34.7247	40.6491	0.0150804	1.71264	up	[O]	Posttranslational modification, protein turnover, chaperones	Molecular Function: glutathione transferase activity (GO:0004364);; Molecular Function: binding (GO:0005488);; Cellular Component: cytoplasm (GO:0005737);; Biological Process: glutathione metabolic process (GO:0006749);; Biological Process: negative regulation of metabolic process (GO:0009892);; Biological Process: cellular response to stimulus (GO:0051716);;	K00799|7.26416e-138|phd:102319067|glutathione S-transferase A1-like; K00799 glutathione S-transferase [EC:2.5.1.18] (A)	Glutathione S-transferase A1, N-terminally processed GN=GSTA1 OS=Bos taurus (Bovine) PE=2 SV=3	PREDICTED: glutathione S-transferase A1-like [Pantholops hodgsonii]
ENSOARG00000012006	0.572967	0.708351	1.3179	0.0953203	0.191838	0.0331065	0.0161916	-2.52713	down	--	--	Molecular Function: binding (GO:0005488);; Biological Process: signal transduction (GO:0007165);; Cellular Component: integral component of membrane (GO:0016021);; Cellular Component: extracellular matrix (GO:0031012);; Cellular Component: cell part (GO:0044464);; Biological Process: single-organism developmental process (GO:0044767);; Biological Process: organ development (GO:0048513);; Biologic…	--	Leucine-rich repeat-containing protein 3 (Precursor) GN=LRRC3 OS=Bos taurus (Bovine) PE=2 SV=1	PREDICTED: leucine-rich repeat-containing protein 3 [Pantholops hodgsonii]
ENSOARG00000000776	209.463	97.602	116.314	22.4407	36.5374	26.0562	0.00441876	-1.77163	down	[RTKL]	--	Biological Process: MAPK cascade (GO:0000165);; Biological Process: cell morphogenesis (GO:0000902);; Molecular Function: protein kinase activity (GO:0004672);; Molecular Function: small GTPase regulator activity (GO:0005083);; Molecular Function: protein binding (GO:0005515);; Biological Process: organelle organization (GO:0006996);; Biological Process: nervous system development (GO:0007399);; …	K16313|0|oas:101102458|NRK; Nik related kinase; K16313 Nik-related protein kinase [EC:2.7.11.1] (A)	Serine/threonine-protein kinase 4 18kDa subunit GN=STK4 OS=Aotus nancymaae (Ma&apos;s night monkey) PE=1 SV=1	PREDICTED: nik-related protein kinase [Ovis aries]
ENSOARG00000001330	1.55591	1.33233	1.51454	4.43175	2.68364	1.71631	0.0435782	1.52798	up	--	--	--	K05458|1.76965e-80|oas:101115657|NRG4; neuregulin 4; K05458 neuregulin 4 (A)	Epidermal growth factor (Precursor) GN=EGF OS=Sus scrofa (Pig) PE=1 SV=2	PREDICTED: pro-neuregulin-4, membrane-bound isoform [Ovis aries]
ENSOARG00000011184	9.82529	9.95205	9.29765	20.841	17.5846	19.5959	5.54125e-10	1.52948	up	[R]	General function prediction only	Molecular Function: nucleic acid binding (GO:0003676);; Molecular Function: binding (GO:0005488);; Biological Process: cellular macromolecule biosynthetic process (GO:0034645);; Cellular Component: intracellular organelle (GO:0043229);; Molecular Function: metal ion binding (GO:0046872);; Biological Process: regulation of biological process (GO:0050789);; Biological Process: nucleic acid metaboli…	--	Zinc finger protein 692 GN=ZNF692 OS=Bos taurus (Bovine) PE=2 SV=1	PREDICTED: E3 ubiquitin-protein ligase ZFP91 isoform X1 [Bubalus bubalis]
ENSOARG00000015300	4.56502	4.66386	6.67687	10.5895	11.125	16.5905	0.000264506	1.80687	up	[OJ]	--	--	K18757|0|chx:102174235|LARP1B; La ribonucleoprotein domain family, member 1B; K18757 la-related protein 1 (A)	Lupus La protein homolog GN=SSB OS=Bos taurus (Bovine) PE=2 SV=2	PREDICTED: la-related protein 1B-like isoform X1 [Capra hircus]
ENSOARG00000015337	4.97175	5.6415	4.53585	0.599979	0.646871	0.602824	1.27447e-07	-2.50632	down	[R]	General function prediction only	Molecular Function: binding (GO:0005488);;	K07127|2.91996e-97|oas:101109035|5-hydroxyisourate hydrolase-like; K07127 5-hydroxyisourate hydrolase [EC:3.5.2.17] (A)	Transthyretin GN=TTR OS=Oryctolagus cuniculus (Rabbit) PE=1 SV=1	PREDICTED: 5-hydroxyisourate hydrolase-like [Bubalus bubalis]
ENSOARG00000012882	3.10292	4.04273	3.72187	1.10012	1.00059	1.19036	0.0264991	-1.19477	down	--	--	Cellular Component: voltage-gated calcium channel complex (GO:0005891);; Biological Process: synaptic transmission (GO:0007268);; Biological Process: visual perception (GO:0007601);; Molecular Function: high voltage-gated calcium channel activity (GO:0008331);; Biological Process: regulation of ion transmembrane transport (GO:0034765);; Cellular Component: sarcolemma (GO:0042383);; Cellular Compo…	K04863|0|oas:101112498|CACNB2; calcium channel, voltage-dependent, beta 2 subunit; K04863 voltage-dependent calcium channel beta-2 (A)	Voltage-dependent L-type calcium channel subunit beta-2 GN=CACNB2 OS=Bos taurus (Bovine) PE=2 SV=1	PREDICTED: voltage-dependent L-type calcium channel subunit beta-2 isoform X1 [Bubalus bubalis]
Ovis_aries_newGene_18851	5.30122	3.8099	6.22507	0.792206	1.47911	0.974619	6.1877e-06	-1.7118	down	--	--	--	--	--	PREDICTED: uncharacterized protein LOC100847951 [Bos taurus]
ENSOARG00000020941	6.72223	5.29288	6.34029	9.28043	8.31177	8.32953	0.000122643	1.03354	up	--	--	Molecular Function: motor activity (GO:0003774);; Molecular Function: protein binding (GO:0005515);; Molecular Function: ATP binding (GO:0005524);; Biological Process: cellular component movement (GO:0006928);; Biological Process: muscle contraction (GO:0006936);; Biological Process: nervous system development (GO:0007399);; Cellular Component: actin cytoskeleton (GO:0015629);; Cellular Component…	K10357|0|chx:102174306|MYO5A; myosin VA (heavy chain 12, myoxin); K10357 myosin V (A)	Myosin-11 GN=MYH11 OS=Oryctolagus cuniculus (Rabbit) PE=2 SV=2	PREDICTED: unconventional myosin-Va [Capra hircus]
ENSOARG00000009427	9.89656	9.42026	6.88099	24.6963	13.9856	18.2689	0.000372444	1.65654	up	[O]	Posttranslational modification, protein turnover, chaperones	Cellular Component: cytoplasm (GO:0005737);; Molecular Function: electron carrier activity (GO:0009055);; Molecular Function: protein disulfide oxidoreductase activity (GO:0015035);; Molecular Function: transferase activity (GO:0016740);; Biological Process: electron transport chain (GO:0022900);; Biological Process: cell redox homeostasis (GO:0045454);; Molecular Function: glutathione-homocystin…	K03676|1.57164e-70|oas:100147797|GLRX, TTase; glutaredoxin (thioltransferase) (EC:1.8.4.1); K03676 glutaredoxin 3 (A)	Glutaredoxin-1 GN=GLRX OS=Bos taurus (Bovine) PE=1 SV=3	glutaredoxin-1 [Ovis aries]
ENSOARG00000015984	17.3957	20.8843	17.7888	36.2554	33.3644	37.4515	5.56075e-09	1.4628	up	--	--	Molecular Function: nucleic acid binding (GO:0003676);; Molecular Function: ubiquitin-protein transferase activity (GO:0004842);; Cellular Component: nucleus (GO:0005634);; Cellular Component: cytoplasm (GO:0005737);; Molecular Function: zinc ion binding (GO:0008270);; Biological Process: cellular process (GO:0009987);; Biological Process: protein ubiquitination involved in ubiquitin-dependent pr…	K11969|0|phd:102334281|ARIH2; ariadne RBR E3 ubiquitin protein ligase 2; K11969 ariadne-2 (A)	E3 ubiquitin-protein ligase ARIH1 GN=ARIH1 OS=Bos taurus (Bovine) PE=2 SV=1	E3 ubiquitin-protein ligase ARIH2 [Bos taurus]
ENSOARG00000017347	3.39825	4.9864	3.70859	5.82345	4.57681	6.84285	0.00789248	1.04268	up	[J]	Translation, ribosomal structure and biogenesis	Molecular Function: methyltransferase activity (GO:0008168);;	--	Putative methyltransferase NSUN3 GN=NSUN3 OS=Bos taurus (Bovine) PE=2 SV=1	PREDICTED: putative methyltransferase NSUN3 [Ovis aries]
ENSOARG00000005290	190.883	198.106	211.149	541.121	403.753	309.373	4.07213e-05	1.58646	up	--	--	Cellular Component: mitochondrial proton-transporting ATP synthase complex (GO:0005753);; Cellular Component: integral component of membrane (GO:0016021);;	K18194|1.9024e-35|phd:102328653|USMG5; up-regulated during skeletal muscle growth 5 homolog (mouse); K18194 up-regulated during skeletal muscle growth protein 5 (A)	Up-regulated during skeletal muscle growth protein 5 GN=USMG5 OS=Bos taurus (Bovine) PE=1 SV=1	up-regulated during skeletal muscle growth protein 5 [Bos taurus]
ENSOARG00000008825	15.9641	24.2868	21.2939	50.9763	46.0968	40.0458	8.48561e-12	1.67385	up	--	--	Cellular Component: mitochondrial inner membrane (GO:0005743);; Biological Process: electron transport chain (GO:0022900);; Cellular Component: respiratory chain (GO:0070469);;	K03965|2.49054e-129|oas:101106179|NDUFB9; NADH dehydrogenase (ubiquinone) 1 beta subcomplex, 9, 22kDa; K03965 NADH dehydrogenase (ubiquinone) 1 beta subcomplex subunit 9 (A)	NADH dehydrogenase [ubiquinone] 1 beta subcomplex subunit 9 GN=NDUFB9 OS=Bos taurus (Bovine) PE=1 SV=2	PREDICTED: NADH dehydrogenase [ubiquinone] 1 beta subcomplex subunit 9 [Ovis aries]
ENSOARG00000019904	11.5103	14.9045	11.6581	28.6184	28.3307	28.6637	5.61792e-12	1.69496	up	--	--	Cellular Component: mitochondrial inner membrane (GO:0005743);; Biological Process: response to oxidative stress (GO:0006979);; Molecular Function: NADH dehydrogenase (ubiquinone) activity (GO:0008137);; Cellular Component: integral component of membrane (GO:0016021);; Biological Process: electron transport chain (GO:0022900);; Cellular Component: respiratory chain (GO:0070469);;	K03960|5.45787e-90|oas:101108353|NDUFB4; NADH dehydrogenase (ubiquinone) 1 beta subcomplex, 4, 15kDa; K03960 NADH dehydrogenase (ubiquinone) 1 beta subcomplex subunit 4 (A)	NADH dehydrogenase [ubiquinone] 1 beta subcomplex subunit 4 GN=NDUFB4 OS=Bos taurus (Bovine) PE=1 SV=2	PREDICTED: NADH dehydrogenase [ubiquinone] 1 beta subcomplex subunit 4 [Ovis aries]
ENSOARG00000006956	4.18586	4.06296	6.37935	15.0497	12.0169	9.41464	3.33443e-08	1.84164	up	--	--	Biological Process: biosynthetic process (GO:0009058);; Biological Process: NAD biosynthetic process (GO:0009435);; Molecular Function: nucleotidyltransferase activity (GO:0016779);; Cellular Component: intracellular membrane-bounded organelle (GO:0043231);;	K06210|1.47069e-177|oas:101109937|NMNAT3; nicotinamide nucleotide adenylyltransferase 3; K06210 nicotinamide mononucleotide adenylyltransferase [EC:2.7.7.1 2.7.7.18] (A)	Nicotinamide mononucleotide adenylyltransferase 1 GN=NMNAT1 OS=Bos taurus (Bovine) PE=2 SV=1	PREDICTED: nicotinamide mononucleotide adenylyltransferase 3 [Ovis aries]
Ovis_aries_newGene_24452	2.05681	2.82003	3.25198	0.630326	0.792855	0.445666	0.0125765	-1.60921	down	--	--	--	--	--	Sodium channel protein type 7 subunit alpha, partial [Bos mutus]
ENSOARG00000003749	3.83023	2.65895	3.49012	1.31677	0.991466	1.07459	0.00668267	-1.02176	down	[R]	General function prediction only	Biological Process: negative regulation of immune system process (GO:0002683);; Biological Process: regulation of type 2 immune response (GO:0002828);; Molecular Function: nucleic acid binding (GO:0003676);; Cellular Component: nucleus (GO:0005634);; Biological Process: transcription, DNA-templated (GO:0006351);; Biological Process: positive regulation of cell proliferation (GO:0008284);; Biologi…	K09228|0|bom:102264985|zinc finger protein 154-like; K09228 KRAB domain-containing zinc finger protein (A)	Zinc finger protein 549 GN=ZNF549 OS=Pongo abelii (Sumatran orangutan) PE=2 SV=1	PREDICTED: LOW QUALITY PROTEIN: zinc finger protein 154-like [Bison bison bison]
ENSOARG00000007018	73.0446	72.7153	83.6801	151.26	123.567	142.973	1.18224e-08	1.39744	up	--	--	Cellular Component: mitochondrial inner membrane (GO:0005743);; Cellular Component: integral component of membrane (GO:0016021);; Biological Process: electron transport chain (GO:0022900);; Cellular Component: respiratory chain (GO:0070469);;	K03956|6.45861e-98|oas:101108484|NDUFA11; NADH dehydrogenase (ubiquinone) 1 alpha subcomplex, 11, 14.7kDa; K03956 NADH dehydrogenase (ubiquinone) 1 alpha subcomplex subunit 11 (A)	NADH dehydrogenase [ubiquinone] 1 alpha subcomplex subunit 11 GN=NDUFA11 OS=Bos taurus (Bovine) PE=1 SV=3	PREDICTED: NADH dehydrogenase [ubiquinone] 1 alpha subcomplex subunit 11 [Ovis aries]
ENSOARG00000008179	1.33247	2.54485	2.50693	0.386638	0.259377	0.402859	0.0044472	-2.08093	down	--	--	Molecular Function: transporter activity (GO:0005215);; Cellular Component: mitochondrial inner membrane (GO:0005743);; Cellular Component: integral component of membrane (GO:0016021);; Biological Process: transmembrane transport (GO:0055085);;	K15110|0|oas:101121458|SLC25A21; solute carrier family 25 (mitochondrial oxoadipate carrier), member 21; K15110 solute carrier family 25 (mitochondrial 2-oxodicarboxylate transporter), member 21 (A)	Mitochondrial 2-oxodicarboxylate carrier GN=SLC25A21 OS=Bos taurus (Bovine) PE=2 SV=1	PREDICTED: mitochondrial 2-oxodicarboxylate carrier isoform 1 [Ovis aries]
ENSOARG00000017954	10.871	9.19935	8.07857	24.7392	18.4428	20.8276	2.44115e-12	1.72244	up	[I]	Lipid transport and metabolism	Biological Process: long-chain fatty acid metabolic process (GO:0001676);; Molecular Function: long-chain fatty acid-CoA ligase activity (GO:0004467);; Molecular Function: ATP binding (GO:0005524);; Cellular Component: mitochondrion (GO:0005739);; Cellular Component: mitochondrial outer membrane (GO:0005741);; Cellular Component: peroxisomal membrane (GO:0005778);; Cellular Component: endoplasmic…	K01897|0|chx:102181277|ACSL4; acyl-CoA synthetase long-chain family member 4; K01897 long-chain acyl-CoA synthetase [EC:6.2.1.3] (A)	Long-chain-fatty-acid--CoA ligase 3 GN=ACSL3 OS=Pongo abelii (Sumatran orangutan) PE=2 SV=2	Long-chain-fatty-acid--CoA ligase 4, partial [Bos mutus]
ENSOARG00000004051	37.5427	39.5451	41.1763	73.9727	59.3552	56.6279	1.18456e-06	1.21114	up	--	--	Molecular Function: signal transducer activity (GO:0004871);; Molecular Function: frizzled binding (GO:0005109);; Cellular Component: cytosol (GO:0005829);; Cellular Component: microtubule (GO:0005874);; Cellular Component: cell cortex (GO:0005938);; Biological Process: transcription from RNA polymerase II promoter (GO:0006366);; Biological Process: negative regulation of protein kinase activity …	K02353|0|bta:523325|DVL1; dishevelled segment polarity protein 1; K02353 segment polarity protein dishevelled (A)	Segment polarity protein dishevelled homolog DVL-1 GN=DVL1 OS=Pan troglodytes (Chimpanzee) PE=2 SV=1	PREDICTED: segment polarity protein dishevelled homolog DVL-1 isoform X9 [Bubalus bubalis]
ENSOARG00000009990	38.2293	39.9982	34.2093	50.0399	50.069	74.0317	0.00640131	1.17133	up	--	--	Molecular Function: structural molecule activity (GO:0005198);; Molecular Function: structural constituent of cytoskeleton (GO:0005200);; Molecular Function: protein binding (GO:0005515);; Cellular Component: nucleus (GO:0005634);; Cellular Component: cytoplasm (GO:0005737);; Cellular Component: intermediate filament (GO:0005882);; Cellular Component: adherens junction (GO:0005912);; Molecular Fu…	K10376|0|oas:101111130|SYNM; synemin, intermediate filament protein; K10376 desmuslin (A)	Neurofilament medium polypeptide (Fragment) GN=NEFM OS=Oryctolagus cuniculus (Rabbit) PE=2 SV=1	PREDICTED: synemin [Ovis aries]
ENSOARG00000011331	5.55116	4.60672	3.66024	6.62032	7.24038	7.45842	0.000307615	1.16393	up	[E]	Amino acid transport and metabolism	Molecular Function: serine-type endopeptidase activity (GO:0004252);; Cellular Component: nucleus (GO:0005634);; Cellular Component: cytoplasm (GO:0005737);; Biological Process: proteolysis (GO:0006508);; Molecular Function: serine-type exopeptidase activity (GO:0070008);;	K01322|0|oas:101110768|PREP; prolyl endopeptidase; K01322 prolyl oligopeptidase [EC:3.4.21.26] (A)	Prolyl endopeptidase GN=PREP OS=Bos taurus (Bovine) PE=2 SV=1	PREDICTED: prolyl endopeptidase [Capra hircus]
ENSOARG00000017097	7.59689	24.6801	20.7341	34.6224	26.3086	26.0454	0.00244649	1.22099	up	[T]	Signal transduction mechanisms	Molecular Function: catalytic activity (GO:0003824);; Cellular Component: mitochondrion (GO:0005739);; Biological Process: metabolic process (GO:0008152);;	K17508|0|oas:101105779|PPTC7; PTC7 protein phosphatase homolog (S. cerevisiae); K17508 protein phosphatase 2C homolog 7 [EC:3.1.3.16] (A)	Acrosin heavy chain (Precursor) GN=ACR OS=Sus scrofa (Pig) PE=1 SV=5	PREDICTED: protein phosphatase PTC7 homolog [Ovis aries]
ENSOARG00000017377	10.8616	11.4409	11.8213	4.55793	4.17885	2.8917	0.00136865	-1.03164	down	--	--	Molecular Function: acyl binding (GO:0000035);; Biological Process: skeletal system development (GO:0001501);; Biological Process: detection of chemical stimulus involved in sensory perception of bitter taste (GO:0001580);; Cellular Component: photoreceptor inner segment (GO:0001917);; Biological Process: adenosine receptor signaling pathway (GO:0001973);; Molecular Function: GTPase activity (GO:…	K04630|0|chx:102185804|GNAI1; guanine nucleotide binding protein (G protein), alpha inhibiting activity polypeptide 1; K04630 guanine nucleotide-binding protein G(i) subunit alpha (A)	Guanine nucleotide-binding protein G(i) subunit alpha-1 GN=GNAI1 OS=Bos taurus (Bovine) PE=2 SV=2	PREDICTED: guanine nucleotide-binding protein G(i) subunit alpha-1 [Capra hircus]
ENSOARG00000000606	9.07685	13.0532	7.82813	16.9956	11.1448	21.1051	0.0362405	1.25298	up	--	--	Cellular Component: nucleus (GO:0005634);;	--	Musculoskeletal embryonic nuclear protein 1 GN=MUSTN1 OS=Bos taurus (Bovine) PE=3 SV=1	PREDICTED: musculoskeletal embryonic nuclear protein 1 [Ovis aries]
ENSOARG00000014391	0.984211	1.46851	0.928674	5.12851	2.31996	5.75548	0.00317753	2.50283	up	[E]	Amino acid transport and metabolism	Biological Process: histamine biosynthetic process (GO:0001694);; Molecular Function: aromatic-L-amino-acid decarboxylase activity (GO:0004058);; Molecular Function: histidine decarboxylase activity (GO:0004398);; Biological Process: cellular amino acid metabolic process (GO:0006520);; Biological Process: histidine catabolic process (GO:0006548);; Biological Process: response to toxic substance (…	K01593|0|oas:101106765|DDC; dopa decarboxylase (aromatic L-amino acid decarboxylase); K01593 aromatic-L-amino-acid decarboxylase [EC:4.1.1.28] (A)	Aromatic-L-amino-acid decarboxylase GN=DDC OS=Bos taurus (Bovine) PE=2 SV=2	PREDICTED: aromatic-L-amino-acid decarboxylase isoform 1 [Ovis aries]
Ovis_aries_newGene_36984	4.76409	4.02139	5.75129	11.3057	6.15751	9.1083	0.00277588	1.40819	up	--	--	Cellular Component: mitochondrial membrane (GO:0031966);; Cellular Component: membrane part (GO:0044425);;	K03945|2.2062e-37|oas:100216464|NDUFA1; NADH dehydrogenase (ubiquinone) 1 alpha subcomplex, 1, 7.5kDa; K03945 NADH dehydrogenase (ubiquinone) 1 alpha subcomplex subunit 1 (A)	NADH dehydrogenase [ubiquinone] 1 alpha subcomplex subunit 1 GN=NDUFA1 OS=Bos taurus (Bovine) PE=1 SV=1	PREDICTED: NADH dehydrogenase [ubiquinone] 1 alpha subcomplex subunit 1 [Ovis aries]
ENSOARG00000012463	14.7561	17.6053	15.8218	29.985	25.4748	22.2727	1.20285e-06	1.21348	up	[M]	Cell wall/membrane/envelope biogenesis	Molecular Function: glycogen (starch) synthase activity (GO:0004373);; Cellular Component: cytoplasm (GO:0005737);; Biological Process: glycogen biosynthetic process (GO:0005978);; Biological Process: heart development (GO:0007507);; Cellular Component: inclusion body (GO:0016234);; Molecular Function: protein kinase binding (GO:0019901);; Cellular Component: intracellular membrane-bounded organe…	K00693|0|oas:101108772|GYS1; glycogen synthase 1 (muscle); K00693 glycogen(starch) synthase [EC:2.4.1.11] (A)	Glycogen [starch] synthase, muscle GN=GYS1 OS=Bos taurus (Bovine) PE=2 SV=1	PREDICTED: LOW QUALITY PROTEIN: glycogen [starch] synthase, muscle [Ovis aries]
ENSOARG00000001749	10.0375	4.69387	6.98483	1.8274	2.88513	2.6263	0.0458698	-1.01741	down	[R]	General function prediction only	Molecular Function: sequence-specific DNA binding RNA polymerase II transcription factor activity (GO:0000981);; Molecular Function: DNA binding (GO:0003677);; Molecular Function: sequence-specific DNA binding transcription factor activity (GO:0003700);; Cellular Component: nucleus (GO:0005634);; Biological Process: apoptotic process (GO:0006917);; Biological Process: skeletal muscle cell differe…	--	Zinc finger protein PLAGL1 GN=PLAGL1 OS=Sus scrofa (Pig) PE=2 SV=1	PREDICTED: LOW QUALITY PROTEIN: zinc finger protein PLAGL1 [Ovis aries]
ENSOARG00000008454	3.37347	4.08431	3.63212	7.40252	4.79138	4.27329	0.0124066	1.0927	up	[RTKL]	--	Biological Process: G2/M transition of mitotic cell cycle (GO:0000086);; Cellular Component: cytoplasmic cyclin-dependent protein kinase holoenzyme complex (GO:0000308);; Cellular Component: chromosome, telomeric region (GO:0000781);; Cellular Component: condensed chromosome (GO:0000793);; Cellular Component: X chromosome (GO:0000805);; Cellular Component: Y chromosome (GO:0000806);; Molecular Fu…	K02088|0|oas:101107113|CDK3; cyclin-dependent kinase 3; K02088 cyclin-dependent kinase 3 [EC:2.7.11.22] (A)	Cyclin-dependent kinase 2 GN=CDK2 OS=Bos taurus (Bovine) PE=2 SV=1	PREDICTED: cyclin-dependent kinase 3 [Ovis aries]
ENSOARG00000005315	7.32377	1.37069	1.71664	0.0181851	0	0.0189481	0.00727397	-7.5294	down	--	--	Molecular Function: metalloendopeptidase activity (GO:0004222);; Molecular Function: calcium ion binding (GO:0005509);; Cellular Component: proteinaceous extracellular matrix (GO:0005578);; Biological Process: proteolysis (GO:0006508);; Molecular Function: zinc ion binding (GO:0008270);; Biological Process: anatomical structure morphogenesis (GO:0009653);; Biological Process: tissue development (…	K01388|0|chx:102170620|MMP1; matrix metallopeptidase 1 (interstitial collagenase); K01388 matrix metalloproteinase-1 (interstitial collagenase) [EC:3.4.24.7] (A)	Interstitial collagenase (Precursor) GN=MMP1 OS=Bos taurus (Bovine) PE=1 SV=1	PREDICTED: interstitial collagenase [Capra hircus]
Ovis_aries_newGene_2858	2.34415	1.68444	1.3671	0.267633	0.17313	0.119512	0.00011723	-2.73568	down	--	--	Molecular Function: nucleic acid binding (GO:0003676);; Molecular Function: catalytic activity (GO:0003824);; Biological Process: DNA metabolic process (GO:0006259);; Biological Process: cellular macromolecule biosynthetic process (GO:0034645);;	K11433|2.00388e-74|phd:102342787|histone-lysine N-methyltransferase SETMAR-like; K11433 histone-lysine N-methyltransferase SETMAR [EC:2.1.1.43] (A)	--	reverse transcriptase-like [Bos taurus]
ENSOARG00000001947	0.688424	0.685199	0.603863	1.4219	1.68964	3.2766	0.0234772	2.2413	up	--	--	Biological Process: single-organism transport (GO:0044765);;	--	Parotid hormone (Precursor) OS=Sus scrofa (Pig) PE=1 SV=2	PREDICTED: uncharacterized protein C10orf71 homolog [Ovis aries]
ENSOARG00000001603	15.2891	14.8225	19.3561	45.1056	40.1201	39.56	1.13613e-14	1.86447	up	--	--	Molecular Function: transporter activity (GO:0005215);; Molecular Function: fatty acid binding (GO:0005504);; Cellular Component: mitochondrial matrix (GO:0005759);; Biological Process: transport (GO:0006810);; Molecular Function: cytoskeletal protein binding (GO:0008092);; Molecular Function: lipid binding (GO:0008289);; Molecular Function: cholesterol binding (GO:0015485);; Biological Process: …	K08752|9.40005e-92|chx:100860846|H-FABP; heart-type fatty acid binding protein; K08752 fatty acid-binding protein 3, muscle and heart (A)	Fatty acid-binding protein, heart GN=FABP3 OS=Bos taurus (Bovine) PE=1 SV=2	heart-type fatty acid binding protein [Capra hircus]
ENSOARG00000003618	7.11885	5.7572	5.4824	1.79623	1.67779	1.99696	3.14673e-05	-1.20599	down	[R]	General function prediction only	Molecular Function: nucleic acid binding (GO:0003676);; Molecular Function: binding (GO:0005488);; Biological Process: cellular process (GO:0009987);; Cellular Component: intracellular part (GO:0044424);; Molecular Function: metal ion binding (GO:0046872);;	K09228|0|oas:101113523|zinc finger protein 850-like; K09228 KRAB domain-containing zinc finger protein (A)	Zinc finger protein 547 GN=ZNF547 OS=Pongo abelii (Sumatran orangutan) PE=2 SV=1	PREDICTED: zinc finger protein 850-like [Ovis aries]
ENSOARG00000006214	0.877683	0.983271	0.748082	2.95297	2.35747	2.47511	7.00316e-08	2.10656	up	[R]	General function prediction only	Biological Process: regulation of systemic arterial blood pressure by atrial natriuretic peptide (GO:0003050);; Molecular Function: GTPase activity (GO:0003924);; Molecular Function: protein binding (GO:0005515);; Molecular Function: GTP binding (GO:0005525);; Cellular Component: endosome (GO:0005768);; Biological Process: GTP catabolic process (GO:0006184);; Biological Process: small GTPase medi…	K07851|1.21942e-151|oas:101112833|RASL10B; RAS-like, family 10, member B; K07851 Ras-like protein family member 10B (A)	GTP-binding protein Di-Ras2 (Precursor) GN=DIRAS2 OS=Macaca fascicularis (Crab-eating macaque) PE=2 SV=1	PREDICTED: ras-like protein family member 10B [Ovis aries]
ENSOARG00000003861	1.54672	1.77561	2.12934	3.7311	4.43885	4.33768	4.58057e-09	1.72535	up	[O]	Posttranslational modification, protein turnover, chaperones	Molecular Function: mannose-6-phosphate isomerase activity (GO:0004476);; Cellular Component: extracellular region (GO:0005576);; Biological Process: mannose metabolic process (GO:0006013);; Biological Process: organ morphogenesis (GO:0009887);; Biological Process: single-organism cellular process (GO:0044763);; Biological Process: regulation of cellular process (GO:0050794);; Biological Process:…	--	Collagen alpha-1(III) chain GN=COL3A1 OS=Bos taurus (Bovine) PE=1 SV=1	PREDICTED: spermatogenesis-associated protein 20 isoform X1 [Capra hircus]
ENSOARG00000013900	9.98278	8.14572	10.3116	2.64563	2.80475	2.4481	3.98814e-07	-1.31629	down	[R]	General function prediction only	Biological Process: hair follicle development (GO:0001942);; Cellular Component: Golgi apparatus (GO:0005794);; Molecular Function: zinc ion binding (GO:0008270);; Cellular Component: integral component of membrane (GO:0016021);; Molecular Function: palmitoyltransferase activity (GO:0016409);; Biological Process: peptidyl-L-cysteine S-palmitoylation (GO:0018230);; Biological Process: sebaceous gl…	K18932|0|phd:102324136|probable palmitoyltransferase ZDHHC21-like; K18932 palmitoyltransferase [EC:2.3.1.225] (A)	Probable palmitoyltransferase ZDHHC21 GN=ZDHHC21 OS=Bos taurus (Bovine) PE=2 SV=1	probable palmitoyltransferase ZDHHC21 [Bos taurus]
ENSOARG00000006653	70.6368	89.044	97.1911	318.965	232.248	219.453	2.78745e-11	2.10752	up	[C]	Energy production and conversion	Cellular Component: mitochondrial proton-transporting ATP synthase complex (GO:0005753);; Molecular Function: lipid binding (GO:0008289);; Molecular Function: hydrogen ion transmembrane transporter activity (GO:0015078);; Biological Process: ATP synthesis coupled proton transport (GO:0015986);; Biological Process: ATP hydrolysis coupled proton transport (GO:0015991);; Cellular Component: integral…	K02128|1.06307e-73|oas:443410|ATP5G1; ATP synthase, H+ transporting, mitochondrial Fo complex, subunit C1 (subunit 9); K02128 F-type H+-transporting ATPase subunit c (A)	ATP synthase F(0) complex subunit C1, mitochondrial (Precursor) GN=ATP5G1 OS=Ovis aries (Sheep) PE=1 SV=2	ATP synthase F(0) complex subunit C1, mitochondrial precursor [Ovis aries]
ENSOARG00000002330	14.7128	18.7934	19.4851	43.3377	41.1266	37.1795	1.57147e-12	1.72148	up	[E]	Amino acid transport and metabolism	Biological Process: skeletal system development (GO:0001501);; Molecular Function: catalytic activity (GO:0003824);; Cellular Component: extracellular region (GO:0005576);; Cellular Component: nucleus (GO:0005634);; Cellular Component: cytoplasm (GO:0005737);; Biological Process: nitrogen compound metabolic process (GO:0006807);; Biological Process: metabolic process (GO:0008152);; Biological Pro…	K00814|0|oas:101110488|GPT; glutamic-pyruvate transaminase (alanine aminotransferase); K00814 alanine transaminase [EC:2.6.1.2] (A)	Alanine aminotransferase 1 GN=GPT OS=Bos taurus (Bovine) PE=1 SV=1	PREDICTED: alanine aminotransferase 1 [Ovis aries]
ENSOARG00000010303	0.134837	0.0119069	0.144376	0.224318	0.372449	0.525891	0.004063	2.51492	up	--	--	Biological Process: autophagic vacuole assembly (GO:0000045);; Biological Process: osteoblast differentiation (GO:0001649);; Cellular Component: nucleus (GO:0005634);; Cellular Component: autophagic vacuole (GO:0005776);; Cellular Component: cytosol (GO:0005829);; Biological Process: positive regulation of autophagy (GO:0010508);; Biological Process: positive regulation of transcription, DNA-temp…	--	--	PREDICTED: tumor protein p53-inducible nuclear protein 2 isoform X2 [Bison bison bison]
ENSOARG00000000321	7.12603	5.48394	7.30861	14.6702	15.3232	14.1821	4.67527e-12	1.68349	up	--	--	Molecular Function: glycoprotein binding (GO:0001948);; Molecular Function: metalloendopeptidase activity (GO:0004222);; Molecular Function: receptor binding (GO:0005102);; Molecular Function: ATP binding (GO:0005524);; Cellular Component: extracellular space (GO:0005615);; Cellular Component: nucleus (GO:0005634);; Cellular Component: mitochondrion (GO:0005739);; Cellular Component: peroxisome (…	K01408|0|oas:101104194|IDE; insulin-degrading enzyme; K01408 insulysin [EC:3.4.24.56] (A)	Insulin-degrading enzyme GN=IDE OS=Bos taurus (Bovine) PE=2 SV=1	PREDICTED: insulin-degrading enzyme [Ovis aries]
ENSOARG00000015310	16.0261	17.2757	12.9306	3.04349	5.60535	2.80842	3.82775e-07	-1.49589	down	[IQR]	--	Molecular Function: prostaglandin E receptor activity (GO:0004957);; Cellular Component: nucleus (GO:0005634);; Cellular Component: cytoplasm (GO:0005737);; Cellular Component: mitochondrion (GO:0005739);; Biological Process: prostaglandin metabolic process (GO:0006693);; Biological Process: nitrogen compound metabolic process (GO:0006807);; Biological Process: transforming growth factor beta rec…	K00069|0|oas:101112958|HPGD; hydroxyprostaglandin dehydrogenase 15-(NAD); K00069 15-hydroxyprostaglandin dehydrogenase (NAD) [EC:1.1.1.141] (A)	15-hydroxyprostaglandin dehydrogenase [NAD(+)] GN=HPGD OS=Bos taurus (Bovine) PE=2 SV=1	PREDICTED: 15-hydroxyprostaglandin dehydrogenase [NAD(+)] [Ovis aries]
ENSOARG00000020251	8.49128	9.48027	11.6376	3.01818	2.88058	3.43659	0.000221526	-1.1338	down	--	--	Cellular Component: nucleus (GO:0005634);; Cellular Component: centrosome (GO:0005813);; Cellular Component: cytosol (GO:0005829);; Molecular Function: Rab guanyl-nucleotide exchange factor activity (GO:0017112);; Biological Process: protein localization to organelle (GO:0033365);; Biological Process: cilium assembly (GO:0042384);;	K16779|0|oas:101123284|RAB3IP; RAB3A interacting protein (rabin3); K16779 Rab-3A-interacting protein (A)	Guanine nucleotide exchange factor for Rab-3A GN=RAB3IL1 OS=Bos taurus (Bovine) PE=2 SV=1	Rab-3A-interacting protein, partial [Bos mutus]
ENSOARG00000003018	2.56871	2.44979	3.36165	19.2871	20.641	18.5231	2.598e-38	3.3306	up	[C]	Energy production and conversion	Molecular Function: voltage-gated potassium channel activity (GO:0005249);; Cellular Component: cytoplasm (GO:0005737);; Biological Process: potassium ion transport (GO:0006813);; Cellular Component: integral component of membrane (GO:0016021);; Biological Process: regulation of ion transmembrane transport (GO:0034765);; Cellular Component: juxtaparanode region of axon (GO:0044224);; Biological P…	K04882|0|rno:29737|Kcnab1, KvBeta3; potassium voltage-gated channel, shaker-related subfamily, beta member 1; K04882 potassium voltage-gated channel Shaker-related subfamily A, beta member 1 (A)	Voltage-gated potassium channel subunit beta-1 GN=KCNAB1 OS=Bos taurus (Bovine) PE=2 SV=1	PREDICTED: voltage-gated potassium channel subunit beta-1 isoform X1 [Bison bison bison]
ENSOARG00000017883	2.04259	3.73101	2.41346	4.30582	4.20404	3.71043	0.000918281	1.09301	up	--	--	Molecular Function: nucleotide binding (GO:0000166);; Molecular Function: mRNA 3'-UTR binding (GO:0003730);; Biological Process: DNA damage response, signal transduction by p53 class mediator resulting in cell cycle arrest (GO:0006977);; Biological Process: DNA damage response, signal transduction by p53 class mediator resulting in transcription of p21 class mediator (GO:0006978);; Biological Pro…	--	--	PREDICTED: LOW QUALITY PROTEIN: RNA-binding protein 38-like, partial [Ovis aries]
ENSOARG00000017295	8.43034	5.99672	5.41484	11.4695	12.7147	17.8543	0.000385368	1.63277	up	[Z]	Cytoskeleton	Biological Process: skeletal muscle contraction (GO:0003009);; Cellular Component: plasma membrane (GO:0005886);; Cellular Component: postsynaptic density (GO:0014069);; Cellular Component: Z disc (GO:0030018);; Cellular Component: cell junction (GO:0030054);; Cellular Component: neuron projection (GO:0043005);; Cellular Component: costamere (GO:0043034);; Cellular Component: intracellular membra…	K15010|0|phd:102329299|HOMER1; homer homolog 1 (Drosophila); K15010 homer (A)	Homer protein homolog 1 GN=HOMER1 OS=Bos taurus (Bovine) PE=2 SV=1	PREDICTED: homer protein homolog 1 [Ovis aries]
ENSOARG00000008504	1.5386	2.33692	2.9288	8.15676	6.52517	11.8239	7.38367e-05	2.49581	up	[S]	Function unknown	--	--	Leucine-rich repeat-containing protein 72 GN=LRRC72 OS=Bos taurus (Bovine) PE=2 SV=1	PREDICTED: leucine-rich repeat-containing protein 72 [Ovis aries]
ENSOARG00000003814	39.0887	27.1921	33.9573	10.5786	11.9538	7.45763	1.85549e-06	-1.21163	down	--	--	Biological Process: neuron migration (GO:0001764);; Molecular Function: calcium ion binding (GO:0005509);; Molecular Function: protein binding (GO:0005515);; Cellular Component: extracellular region (GO:0005576);; Cellular Component: basement membrane (GO:0005604);; Biological Process: signal transduction (GO:0007165);; Biological Process: axon guidance (GO:0007411);; Biological Process: glial ce…	--	Fibrillin-1 (Precursor) GN=FBN1 OS=Bos taurus (Bovine) PE=1 SV=1	PREDICTED: matrilin-2 isoform 1 [Ovis aries]
ENSOARG00000008821	19.1812	26.5126	22.4455	56.0017	41.1098	47.9986	8.98245e-10	1.6163	up	--	--	Cellular Component: mitochondrial inner membrane (GO:0005743);; Biological Process: transport (GO:0006810);; Cellular Component: integral component of membrane (GO:0016021);; Biological Process: developmental process (GO:0032502);; Biological Process: single-multicellular organism process (GO:0044707);; Biological Process: single-organism cellular process (GO:0044763);; Biological Process: regula…	K15117|3.73274e-180|oas:101109896|SLC25A34; solute carrier family 25, member 34; K15117 solute carrier family 25, member 34/35 (A)	Solute carrier family 25 member 34 GN=SLC25A34 OS=Bos taurus (Bovine) PE=2 SV=1	PREDICTED: LOW QUALITY PROTEIN: solute carrier family 25 member 34 [Ovis aries]
ENSOARG00000015048	58.1254	73.8619	74.2054	199.649	176.823	155.823	8.48746e-12	1.89024	up	[C]	Energy production and conversion	Molecular Function: iron ion binding (GO:0005506);; Cellular Component: mitochondrial inner membrane (GO:0005743);; Molecular Function: electron carrier activity (GO:0009055);; Cellular Component: integral component of membrane (GO:0016021);; Molecular Function: heme binding (GO:0020037);; Biological Process: electron transport chain (GO:0022900);; Cellular Component: cell junction (GO:0030054);;…	K00413|3.30429e-165|oas:101113599|cytochrome c1, heme protein, mitochondrial-like; K00413 ubiquinol-cytochrome c reductase cytochrome c1 subunit (A)	Cytochrome c1, heme protein, mitochondrial (Precursor) GN=CYC1 OS=Bos taurus (Bovine) PE=1 SV=2	PREDICTED: cytochrome c1, heme protein, mitochondrial-like [Ovis aries]
ENSOARG00000005726	39.3048	52.3793	52.964	129.6	111.04	101.903	1.60964e-11	1.76538	up	--	--	Cellular Component: mitochondrial inner membrane (GO:0005743);; Biological Process: mitochondrial transport (GO:0006839);; Cellular Component: integral component of membrane (GO:0016021);; Biological Process: cellular metabolic process (GO:0044237);; Biological Process: single-organism transport (GO:0044765);;	K15104|0|phd:102323234|SLC25A11; solute carrier family 25 (mitochondrial carrier; oxoglutarate carrier), member 11; K15104 solute carrier family 25 (mitochondrial oxoglutarate transporter), member 11 (A)	Mitochondrial 2-oxoglutarate/malate carrier protein GN=SLC25A11 OS=Bos taurus (Bovine) PE=1 SV=3	mitochondrial 2-oxoglutarate/malate carrier protein [Ovis aries]
ENSOARG00000017912	3.86366	5.56038	5.80085	9.7306	9.48214	10.957	1.26338e-09	1.51251	up	[P]	Inorganic ion transport and metabolism	Molecular Function: voltage-gated chloride channel activity (GO:0005247);; Cellular Component: endosome (GO:0005768);; Biological Process: ion transport (GO:0006811);; Biological Process: chloride transport (GO:0006821);; Cellular Component: integral component of membrane (GO:0016021);; Biological Process: neuronal action potential propagation (GO:0019227);; Molecular Function: adenyl nucleotide …	K05010|0|oas:101115453|CLCN1; chloride channel, voltage-sensitive 1; K05010 chloride channel 1, skeletal muscle (A)	Chloride channel protein 1 GN=CLCN1 OS=Canis familiaris (Dog) PE=1 SV=1	PREDICTED: LOW QUALITY PROTEIN: chloride channel protein 1 [Ovis aries]
ENSOARG00000016302	3.30121	2.43988	2.39067	0.686499	0.931092	0.730851	0.0166433	-1.25713	down	--	--	Cellular Component: acrosomal vesicle (GO:0001669);; Molecular Function: ubiquitin-protein transferase activity (GO:0004842);; Molecular Function: binding (GO:0005488);; Biological Process: acrosome reaction (GO:0007340);; Molecular Function: zinc ion binding (GO:0008270);; Biological Process: protein ubiquitination (GO:0016567);; Cellular Component: intracellular non-membrane-bounded organelle (…	K12013|0|oas:101106080|TRIM36; tripartite motif containing 36; K12013 tripartite motif-containing protein 36 (A)	E3 ubiquitin-protein ligase TRIM9 GN=TRIM9 OS=Bos taurus (Bovine) PE=2 SV=1	PREDICTED: E3 ubiquitin-protein ligase TRIM36 [Ovis aries]
ENSOARG00000012646	11.799	11.5023	6.84268	20.9835	20.6905	13.6535	7.26627e-06	1.40125	up	--	--	Molecular Function: G-protein coupled receptor activity (GO:0004930);; Cellular Component: mitochondrion (GO:0005739);; Cellular Component: plasma membrane (GO:0005886);; Biological Process: G-protein coupled receptor signaling pathway (GO:0007186);; Cellular Component: integral component of membrane (GO:0016021);;	K04620|0|oas:101105426|GPRC5C; G protein-coupled receptor, family C, group 5, member C; K04620 G protein-coupled receptor family C group 5 member C (A)	G-protein coupled receptor family C group 5 member C (Precursor) GN=GPRC5C OS=Bos taurus (Bovine) PE=2 SV=2	PREDICTED: LOW QUALITY PROTEIN: G-protein coupled receptor family C group 5 member C [Ovis aries]
ENSOARG00000010904	3.91007	2.65414	3.98971	0.995413	1.2812	1.10954	0.00782132	-1.10415	down	--	--	Molecular Function: catalytic activity (GO:0003824);; Molecular Function: protein binding (GO:0005515);; Cellular Component: centrosome (GO:0005813);; Biological Process: muscle contraction (GO:0006936);; Biological Process: nervous system development (GO:0007399);; Molecular Function: Rab GTPase binding (GO:0017137);; Biological Process: cellular component assembly (GO:0022607);; Biological Proc…	K16756|0|oas:101116936|CCDC64; coiled-coil domain containing 64; K16756 coiled-coil domain-containing protein 64 (A)	Cingulin GN=CGN OS=Sorex araneus (Eurasian common shrew) PE=3 SV=1	PREDICTED: bicaudal D-related protein 1 [Ovis aries]
ENSOARG00000011366	50.3068	72.3808	76.5392	156.97	142.977	125.748	1.28873e-10	1.61466	up	[C]	Energy production and conversion	Cellular Component: mitochondrial proton-transporting ATP synthase complex (GO:0005753);; Biological Process: ATP catabolic process (GO:0006200);; Biological Process: ATP synthesis coupled proton transport (GO:0015986);; Cellular Component: proton-transporting ATP synthase complex, catalytic core F(1) (GO:0045261);; Molecular Function: proton-transporting ATP synthase activity, rotational mechani…	K02134|4.50035e-89|bom:102278585|ATP5D; ATP synthase, H+ transporting, mitochondrial F1 complex, delta subunit; K02134 F-type H+-transporting ATPase subunit delta (A)	ATP synthase subunit delta, mitochondrial (Precursor) GN=ATP5D OS=Bos taurus (Bovine) PE=1 SV=2	PREDICTED: ATP synthase subunit delta, mitochondrial [Ovis aries]
ENSOARG00000015830	9.9928	10.0395	7.31346	18.818	13.6824	22.8242	0.000790361	1.55906	up	[LR]	--	Molecular Function: magnesium ion binding (GO:0000287);; Cellular Component: cytoplasm (GO:0005737);; Molecular Function: diphosphoinositol-polyphosphate diphosphatase activity (GO:0008486);; Molecular Function: snoRNA binding (GO:0030515);; Molecular Function: m7G(5')pppN diphosphatase activity (GO:0050072);; Molecular Function: inositol diphosphate tetrakisphosphate diphosphatase activity (GO:0…	K07766|1.01043e-95|lve:103069238|NUDT4; nudix (nucleoside diphosphate linked moiety X)-type motif 4; K07766 diphosphoinositol-polyphosphate diphosphatase [EC:3.6.1.52] (A)	Diphosphoinositol polyphosphate phosphohydrolase 2 GN=NUDT4 OS=Pongo abelii (Sumatran orangutan) PE=2 SV=1	PREDICTED: diphosphoinositol polyphosphate phosphohydrolase 2 isoform X1 [Balaenoptera acutorostrata scammoni]
ENSOARG00000009724	0.0743638	0.109446	0.0589814	1.54642	0.643201	0.494132	0.00715476	3.98089	up	--	--	Biological Process: positive regulation of T cell mediated cytotoxicity (GO:0001916);; Biological Process: antigen processing and presentation of peptide antigen via MHC class I (GO:0002474);; Cellular Component: integral component of membrane (GO:0016021);; Molecular Function: peptide antigen binding (GO:0042605);; Cellular Component: MHC class I protein complex (GO:0042612);;	K06751|1.32289e-34|phd:102340296|BOLA class I histocompatibility antigen, alpha chain BL3-7-like; K06751 major histocompatibility complex, class I (A)	BOLA class I histocompatibility antigen, alpha chain BL3-7 (Precursor) OS=Bos taurus (Bovine) PE=2 SV=1	PREDICTED: BOLA class I histocompatibility antigen, alpha chain BL3-7-like, partial [Pantholops hodgsonii]
ENSOARG00000021092	4.6788	5.54782	6.84498	1.82905	1.84054	2.04908	0.00314159	-1.04908	down	--	--	Biological Process: autophagic vacuole assembly (GO:0000045);; Cellular Component: autophagic vacuole (GO:0005776);; Biological Process: positive regulation of autophagy (GO:0010508);; Cellular Component: pre-autophagosomal structure membrane (GO:0034045);;	K17889|0|ssc:100155666|ATG14; autophagy related 14; K17889 beclin 1-associated autophagy-related key regulator (A)	--	PREDICTED: beclin 1-associated autophagy-related key regulator [Ovis aries]
ENSOARG00000002755	1.78293	4.39474	4.02104	9.13054	7.31915	9.12392	5.71325e-10	1.84273	up	--	--	Molecular Function: NAD(P)+-protein-arginine ADP-ribosyltransferase activity (GO:0003956);; Cellular Component: extracellular region (GO:0005576);; Biological Process: protein ADP-ribosylation (GO:0006471);; Cellular Component: membrane (GO:0016020);;	K00775|0|oas:101102334|ecto-ADP-ribosyltransferase 5-like; K00775 NAD(P)-arginine ADP-ribosyltransferase [EC:2.4.2.31] (A)	Ecto-ADP-ribosyltransferase 5 (Precursor) GN=ART5 OS=Bos taurus (Bovine) PE=2 SV=1	PREDICTED: ecto-ADP-ribosyltransferase 5-like [Ovis aries]
ENSOARG00000002682	1.48834	1.9295	0.753494	3.10823	2.1205	2.30547	0.0265792	1.37997	up	--	--	Biological Process: neuron migration (GO:0001764);; Cellular Component: basement membrane (GO:0005604);; Cellular Component: cytoplasm (GO:0005737);; Biological Process: apoptotic process (GO:0006915);; Biological Process: positive regulation of cell proliferation (GO:0008284);; Biological Process: single organismal cell-cell adhesion (GO:0016337);; Biological Process: regulation of cell migratio…	K06843|0|bta:522767|NTN1; netrin 1; K06843 netrin 1 (A)	Netrin-1 (Precursor) GN=NTN1 OS=Sus scrofa (Pig) PE=2 SV=1	netrin-1 precursor [Bos taurus]
ENSOARG00000009034	14.5632	16.6871	15.1604	5.32243	5.41271	5.0983	0.000106712	-1.02462	down	--	--	Cellular Component: Golgi membrane (GO:0000139);; Molecular Function: SNAP receptor activity (GO:0005484);; Cellular Component: nucleus (GO:0005634);; Cellular Component: endosome (GO:0005768);; Cellular Component: Golgi stack (GO:0005795);; Biological Process: protein transport (GO:0015031);; Cellular Component: integral component of membrane (GO:0016021);; Biological Process: retrograde transpo…	K08504|1.2226e-73|oas:101105700|BET1L; blocked early in transport 1 homolog (S. cerevisiae)-like; K08504 blocked early in transport 1 (A)	BET1-like protein OS=Bos taurus (Bovine) PE=3 SV=1	PREDICTED: BET1-like protein [Ovis aries]
ENSOARG00000003344	3.42039	8.00201	5.66595	10.6791	8.27087	9.11994	0.000218171	1.23	up	--	--	Biological Process: negative regulation of transcription from RNA polymerase II promoter (GO:0000122);; Molecular Function: core promoter sequence-specific DNA binding (GO:0001046);; Biological Process: antral ovarian follicle growth (GO:0001547);; Biological Process: neuron migration (GO:0001764);; Biological Process: epithelial cell development (GO:0002064);; Molecular Function: chromatin bindi…	K08550|0|oas:443228|ESR1, ER, ESR, ESRA, NR3A1; estrogen receptor 1; K08550 estrogen receptor alpha (A)	Estrogen receptor GN=ESR1 OS=Bos taurus (Bovine) PE=1 SV=3	PREDICTED: estrogen receptor [Ovis aries]
ENSOARG00000001479	25.8441	20.645	21.264	45.2848	43.1274	37.3561	1.37209e-08	1.42567	up	[J]	Translation, ribosomal structure and biogenesis	Molecular Function: translation elongation factor activity (GO:0003746);; Cellular Component: nucleus (GO:0005634);; Cellular Component: nuclear pore (GO:0005643);; Cellular Component: cytoplasm (GO:0005737);; Cellular Component: endoplasmic reticulum membrane (GO:0005789);; Cellular Component: ribosome (GO:0005840);; Biological Process: translational frameshifting (GO:0006452);; Biological Proce…	K03263|1.18634e-112|myb:102260948|EIF5A; eukaryotic translation initiation factor 5A; K03263 translation initiation factor 5A (A)	Eukaryotic translation initiation factor 5A-1 GN=EIF5A OS=Bos taurus (Bovine) PE=2 SV=3	Eukaryotic translation initiation factor 5A-1, partial [Bos mutus]
ENSOARG00000006775	1.91319	2.7414	3.43572	0.690616	0.846029	0.406725	0.0358774	-1.54997	down	--	--	--	--	--	PREDICTED: meiosis-specific protein MEI4-like [Capra hircus]
ENSOARG00000013737	7.33245	7.51398	6.64891	11.447	11.6771	12.9652	3.41615e-06	1.28116	up	[O]	Posttranslational modification, protein turnover, chaperones	Cellular Component: cytoplasmic mRNA processing body (GO:0000932);; Molecular Function: ATP binding (GO:0005524);; Cellular Component: nucleus (GO:0005634);; Cellular Component: mitochondrion (GO:0005739);; Biological Process: ATP catabolic process (GO:0006200);; Biological Process: transport (GO:0006810);; Biological Process: cellular response to DNA damage stimulus (GO:0006974);; Molecular Func…	K03066|0|ptg:102951790|PSMC5; proteasome (prosome, macropain) 26S subunit, ATPase, 5; K03066 26S proteasome regulatory subunit T6 (A)	26S protease regulatory subunit 8 GN=PSMC5 OS=Sus scrofa (Pig) PE=2 SV=1	26S protease regulatory subunit 8, partial [Bos mutus]
ENSOARG00000005132	0.230613	0.256771	0.167005	0.250209	0.503561	0.634386	0.0461132	1.62427	up	--	--	--	--	--	hypothetical protein PANDA_005554 [Ailuropoda melanoleuca]
ENSOARG00000018098	4.82331	7.30028	6.64178	1.86816	1.78142	2.20608	0.00143582	-1.15359	down	--	--	Biological Process: cellular process (GO:0009987);; Biological Process: single-organism process (GO:0044699);; Biological Process: cellular component organization or biogenesis (GO:0071840);;	--	Tubulin-specific chaperone E GN=TBCE OS=Bos taurus (Bovine) PE=2 SV=1	PREDICTED: tubulin-specific chaperone cofactor E-like protein [Ovis aries]
ENSOARG00000020999	3.36584	1.41536	3.94085	0.799929	0.357757	0.601965	0.0352145	-1.75983	down	--	--	--	--	Protein FAM227B GN=FAM227B OS=Macaca fascicularis (Crab-eating macaque) PE=2 SV=1	PREDICTED: protein FAM227B [Capra hircus]
ENSOARG00000020029	0.767723	1.10075	1.14909	35.6244	24.8892	28.3115	3.34962e-42	5.40304	up	--	--	Molecular Function: ubiquitin-protein transferase activity (GO:0004842);; Cellular Component: nucleus (GO:0005634);; Cellular Component: cytoplasm (GO:0005737);; Cellular Component: centrosome (GO:0005813);; Molecular Function: zinc ion binding (GO:0008270);; Biological Process: muscle cell differentiation (GO:0042692);;	K10315|0|oas:101109929|FBXO40; F-box protein 40; K10315 F-box protein 40 (A)	--	PREDICTED: F-box only protein 40 [Ovis aries]
ENSOARG00000003388	939.106	1294	1127.56	1508.72	1376.94	2086.22	0.0238959	1.09847	up	--	--	Cellular Component: nucleolus (GO:0005730);; Cellular Component: centrosome (GO:0005813);; Cellular Component: cytoskeleton (GO:0005856);; Cellular Component: plasma membrane (GO:0005886);; Biological Process: cell cycle (GO:0007049);; Biological Process: protein ubiquitination (GO:0016567);; Biological Process: myofibril assembly (GO:0030239);; Cellular Component: M band (GO:0031430);; Cellular …	K10473|0|oas:101120303|KBTBD10; kelch repeat and BTB (POZ) domain containing 10; K10473 kelch repeat and BTB domain-containing protein 5/10 (A)	Kelch-like protein 20 GN=KLHL20 OS=Bos taurus (Bovine) PE=2 SV=3	PREDICTED: kelch repeat and BTB domain-containing protein 10 [Ovis aries]
ENSOARG00000018374	38.5975	37.5138	46.6583	65.8721	58.8128	57.0172	1.11501e-05	1.09504	up	--	--	Cellular Component: mitochondrial respiratory chain complex I (GO:0005747);; Biological Process: electron transport chain (GO:0022900);;	K03946|8.16199e-67|oas:101119470|NDUFA2; NADH dehydrogenase (ubiquinone) 1 alpha subcomplex, 2, 8kDa; K03946 NADH dehydrogenase (ubiquinone) 1 alpha subcomplex subunit 2 (A)	NADH dehydrogenase [ubiquinone] 1 alpha subcomplex subunit 2 GN=NDUFA2 OS=Bos taurus (Bovine) PE=1 SV=2	NADH dehydrogenase [ubiquinone] 1 alpha subcomplex subunit 2 [Bos taurus]
Ovis_aries_newGene_22787	0.234234	0.180988	0.243839	2.28936	1.20089	2.68993	9.237e-06	3.77896	up	--	--	Molecular Function: RNA binding (GO:0003723);; Molecular Function: RNA-directed DNA polymerase activity (GO:0003964);; Cellular Component: intracellular (GO:0005622);; Biological Process: RNA-dependent DNA replication (GO:0006278);; Biological Process: regulation of transcription, DNA-templated (GO:0006355);;	K17914|7.07156e-17|bmor:101735908|protein split ends-like; K17914 kinesin family member 13 (A)	--	hypothetical protein M91_10256, partial [Bos mutus]
ENSOARG00000002664	3.26798	6.0263	5.03151	9.71411	7.88445	7.83075	0.000812225	1.34444	up	[Q]	Secondary metabolites biosynthesis, transport and catabolism	Molecular Function: iron ion binding (GO:0005506);; Cellular Component: endoplasmic reticulum membrane (GO:0005789);; Molecular Function: electron carrier activity (GO:0009055);; Molecular Function: heme binding (GO:0020037);; Molecular Function: cholestanetriol 26-monooxygenase activity (GO:0047749);; Biological Process: oxidation-reduction process (GO:0055114);; Molecular Function: aromatase ac…	K07414|0|oas:101112384|cytochrome P450 2D14-like; K07414 cytochrome P450, family 2, subfamily D [EC:1.14.14.1] (A)	Cytochrome P450 2D14 GN=CYP2D14 OS=Bos taurus (Bovine) PE=2 SV=2	PREDICTED: cytochrome P450 2D14-like, partial [Ovis aries]
ENSOARG00000019457	3.18701	2.91617	2.43215	5.92116	7.23951	6.65115	8.15172e-11	1.74806	up	[E]	Amino acid transport and metabolism	Cellular Component: plasma membrane (GO:0005886);; Biological Process: sodium ion transport (GO:0006814);; Molecular Function: cation transmembrane transporter activity (GO:0008324);; Molecular Function: neutral amino acid transmembrane transporter activity (GO:0015175);; Molecular Function: L-amino acid transmembrane transporter activity (GO:0015179);; Molecular Function: symporter activity (GO:…	K14991|0|oas:101111619|SLC38A4; solute carrier family 38, member 4; K14991 solute carrier family 38 (sodium-coupled neutral amino acid transporter), member 4 (A)	Sodium-coupled neutral amino acid transporter 4 GN=SLC38A4 OS=Pongo abelii (Sumatran orangutan) PE=2 SV=1	PREDICTED: sodium-coupled neutral amino acid transporter 4 isoform 1 [Ovis aries]
ENSOARG00000020021	12.999	10.1285	14.8804	1.81727	1.8744	1.53848	5.13716e-13	-2.33074	down	--	--	--	K17580|0|oas:101114856|CASC1; cancer susceptibility candidate 1; K17580 cancer susceptibility candidate protein 1 (A)	Protein CASC1 GN=CASC1 OS=Bos taurus (Bovine) PE=2 SV=1	PREDICTED: cancer susceptibility candidate protein 1 homolog [Ovis aries]
ENSOARG00000017763	44.1545	49.7905	45.1121	69.2449	65.9323	75.9186	3.05623e-05	1.13382	up	[R]	General function prediction only	Biological Process: blastocyst formation (GO:0001825);; Molecular Function: GTPase activity (GO:0003924);; Molecular Function: GTP binding (GO:0005525);; Cellular Component: mitochondrial outer membrane (GO:0005741);; Biological Process: GTP catabolic process (GO:0006184);; Biological Process: protein targeting to mitochondrion (GO:0006626);; Biological Process: mitochondrial membrane organizatio…	K06030|0|oas:101110526|MFN2; mitofusin 2; K06030 mitofusin [EC:3.6.5.-] (A)	Atherin GN=SAMD1 OS=Oryctolagus cuniculus (Rabbit) PE=2 SV=1	PREDICTED: mitofusin-2 isoform 1 [Ovis aries]
ENSOARG00000014759	3.04593	9.90814	4.69616	14.6072	16.5461	17.2674	3.26167e-10	1.96411	up	[O]	Posttranslational modification, protein turnover, chaperones	Molecular Function: glutathione transferase activity (GO:0004364);; Molecular Function: binding (GO:0005488);; Cellular Component: cytoplasm (GO:0005737);; Biological Process: glutathione metabolic process (GO:0006749);; Biological Process: negative regulation of metabolic process (GO:0009892);; Biological Process: cellular response to stimulus (GO:0051716);;	K00799|2.50807e-152|oas:443054|GSTA1-1; microsomal glutathione-S-transferase 1-1; K00799 glutathione S-transferase [EC:2.5.1.18] (A)	Glutathione S-transferase A2 GN=GSTA2 OS=Bos taurus (Bovine) PE=2 SV=4	PREDICTED: glutathione S-transferase A2 [Ovis aries]
ENSOARG00000016841	48.9241	57.8692	59.4787	112.393	93.3539	87.2948	4.22649e-08	1.3421	up	--	--	Cellular Component: mitochondrial proton-transporting ATP synthase complex, coupling factor F(o) (GO:0000276);; Molecular Function: hydrogen ion transmembrane transporter activity (GO:0015078);; Biological Process: ATP synthesis coupled proton transport (GO:0015986);;	K02140|5.02709e-69|oas:101118348|ATP synthase subunit g, mitochondrial-like; K02140 F-type H+-transporting ATPase subunit g (A)	ATP synthase subunit g, mitochondrial GN=ATP5L OS=Bos taurus (Bovine) PE=1 SV=3	PREDICTED: ATP synthase subunit g, mitochondrial-like [Ovis aries]
ENSOARG00000009402	23.945	24.7316	25.973	69.1672	66.2945	59.3161	5.66042e-13	1.91098	up	--	--	Biological Process: negative regulation of gene expression (GO:0010629);; Biological Process: regulation of low-density lipoprotein particle clearance (GO:0010988);; Biological Process: positive regulation of low-density lipoprotein particle receptor biosynthetic process (GO:0045716);;	--	--	PREDICTED: protein canopy homolog 2 [Oryctolagus cuniculus]
ENSOARG00000004117	0.390252	0.438603	0.619054	1.54439	1.28682	1.0967	8.3868e-05	1.96226	up	[IQ]	--	Molecular Function: 3-oxoacyl-[acyl-carrier-protein] synthase activity (GO:0004315);; Cellular Component: mitochondrion (GO:0005739);; Biological Process: acyl-CoA metabolic process (GO:0006637);; Biological Process: short-chain fatty acid biosynthetic process (GO:0051790);; Biological Process: medium-chain fatty acid biosynthetic process (GO:0051792);;	K09458|0|oas:101121911|OXSM; 3-oxoacyl-ACP synthase, mitochondrial; K09458 3-oxoacyl-[acyl-carrier-protein] synthase II [EC:2.3.1.179] (A)	3-oxoacyl-[acyl-carrier-protein] synthase, mitochondrial (Precursor) GN=OXSM OS=Bos taurus (Bovine) PE=2 SV=1	PREDICTED: 3-oxoacyl-[acyl-carrier-protein] synthase, mitochondrial [Ovis aries]
ENSOARG00000016929	0.876839	1.08402	1.20547	0.324163	0.114169	0.18577	0.0233304	-1.81434	down	--	--	Molecular Function: nucleic acid binding (GO:0003676);; Cellular Component: nucleus (GO:0005634);; Biological Process: regulation of transcription, DNA-templated (GO:0006355);; Biological Process: cell communication (GO:0007154);; Biological Process: brain development (GO:0007420);; Biological Process: cellular component organization (GO:0016043);; Biological Process: neuron differentiation (GO:0…	K10490|0|oas:101112272|ZBTB3; zinc finger and BTB domain containing 3; K10490 zinc finger and BTB domain-containing protein 3 (A)	Zinc finger and BTB domain-containing protein 18 GN=ZBTB18 OS=Bos taurus (Bovine) PE=2 SV=2	Zinc finger and BTB domain-containing protein 3, partial [Bos mutus]
ENSOARG00000020163	169.989	111.065	123.496	52.6549	42.3275	34.1432	7.32258e-05	-1.11158	down	--	--	Molecular Function: nucleotide binding (GO:0000166);; Biological Process: regulation of heart rate (GO:0002027);; Molecular Function: RNA binding (GO:0003723);; Molecular Function: catalytic activity (GO:0003824);; Molecular Function: calcium ion binding (GO:0005509);; Molecular Function: protein binding (GO:0005515);; Cellular Component: nucleus (GO:0005634);; Cellular Component: mitochondrion (…	--	Calsequestrin-2 (Precursor) GN=CASQ2 OS=Canis familiaris (Dog) PE=1 SV=1	PREDICTED: calsequestrin-2 isoform 1 [Ovis aries]
Ovis_aries_newGene_32753	5.83258	7.95913	5.73993	0.79775	0.196594	1.81511	4.12898e-06	-2.23648	down	--	--	Molecular Function: RNA binding (GO:0003723);; Molecular Function: RNA-directed DNA polymerase activity (GO:0003964);; Molecular Function: protein kinase activity (GO:0004672);; Molecular Function: receptor binding (GO:0005102);; Molecular Function: structural molecule activity (GO:0005198);; Cellular Component: mitochondrion (GO:0005739);; Cellular Component: peroxisome (GO:0005777);; Cellular C…	--	LINE-1 reverse transcriptase homolog OS=Nycticebus coucang (Slow loris) PE=3 SV=1	reverse transcriptase-like [Bos taurus]
ENSOARG00000008177	23.6569	19.5222	22.6362	37.7077	34.5965	33.6992	8.43026e-07	1.2217	up	--	--	Cellular Component: Golgi membrane (GO:0000139);; Biological Process: regulation of angiotensin levels in blood (GO:0002002);; Biological Process: heparan sulfate proteoglycan biosynthetic process (GO:0015012);; Molecular Function: [heparan sulfate]-glucosamine N-sulfotransferase activity (GO:0015016);; Cellular Component: integral component of membrane (GO:0016021);; Molecular Function: deacetyl…	K02577|0|oas:101120545|NDST2; N-deacetylase/N-sulfotransferase (heparan glucosaminyl) 2; K02577 heparan sulfate N-deacetylase/N-sulfotransferase NDST2 [EC:3.1.1.- 2.8.2.-] (A)	Heparan sulfate N-sulfotransferase 2 GN=NDST2 OS=Bos taurus (Bovine) PE=2 SV=1	PREDICTED: LOW QUALITY PROTEIN: bifunctional heparan sulfate N-deacetylase/N-sulfotransferase 2 [Ovis aries]
ENSOARG00000004523	42.4328	65.0427	80.0669	180.751	178.982	189.638	2.68383e-14	2.07284	up	[P]	Inorganic ion transport and metabolism	Biological Process: age-dependent response to reactive oxygen species (GO:0001315);; Biological Process: release of cytochrome c from mitochondria (GO:0001836);; Biological Process: liver development (GO:0001889);; Biological Process: detection of oxygen (GO:0003032);; Biological Process: vasodilation by acetylcholine involved in regulation of systemic arterial blood pressure (GO:0003069);; Molec…	K04564|7.72042e-147|chx:100860856|MNSOD; manganous superoxide dismutase; K04564 superoxide dismutase, Fe-Mn family [EC:1.15.1.1] (A)	Superoxide dismutase [Mn], mitochondrial (Precursor) GN=SOD2 OS=Bos taurus (Bovine) PE=2 SV=1	PREDICTED: superoxide dismutase [Mn], mitochondrial [Capra hircus]
ENSOARG00000019300	52.0606	74.9566	66.22	154.348	185.248	212.412	1.00607e-09	2.04148	up	[G]	Carbohydrate transport and metabolism	Molecular Function: 6-phosphofructokinase activity (GO:0003872);; Molecular Function: ATP binding (GO:0005524);; Cellular Component: 6-phosphofructokinase complex (GO:0005945);; Biological Process: fructose 6-phosphate metabolic process (GO:0006002);; Biological Process: glycolytic process (GO:0006096);; Molecular Function: protein C-terminus binding (GO:0008022);; Biological Process: response to…	K00850|0|oas:443489|phosphofructokinase; K00850 6-phosphofructokinase 1 [EC:2.7.1.11] (A)	ATP-dependent 6-phosphofructokinase, muscle type {ECO:0000255|HAMAP-Rule:MF_03184} GN=PFKM OS=Bos taurus (Bovine) PE=2 SV=1	PREDICTED: LOW QUALITY PROTEIN: 6-phosphofructokinase, muscle type [Ovis aries]
ENSOARG00000019824	5.75644	7.03701	7.18976	1.9085	2.91502	1.81102	0.00320336	-1.07384	down	--	--	Biological Process: single-organism cellular process (GO:0044763);;	--	Mucin-1 subunit beta (Precursor) GN=MUC1 OS=Bos taurus (Bovine) PE=1 SV=1	PREDICTED: protein DENND6B [Bubalus bubalis]
ENSOARG00000000939	5.29429	7.70056	6.85588	11.4648	10.1009	10.4504	1.27432e-06	1.21241	up	--	--	Biological Process: positive regulation of protein phosphorylation (GO:0001934);; Biological Process: positive regulation of defense response to virus by host (GO:0002230);; Molecular Function: signal transducer activity (GO:0004871);; Cellular Component: peroxisomal membrane (GO:0005778);; Molecular Function: protein kinase binding (GO:0019901);; Cellular Component: mitochondrial membrane (GO:00…	K12648|0|oas:101119838|MAVS; mitochondrial antiviral signaling protein; K12648 mitochondrial antiviral-signaling protein (A)	Cortactin-binding protein 2 GN=CTTNBP2 OS=Oryctolagus cuniculus (Rabbit) PE=3 SV=1	PREDICTED: mitochondrial antiviral-signaling protein [Ovis aries]
ENSOARG00000017037	10.7226	9.86018	8.2244	1.98204	3.53674	1.40482	5.27441e-08	-1.54083	down	--	--	Cellular Component: endoplasmic reticulum membrane (GO:0005789);; Biological Process: multicellular organismal development (GO:0007275);; Cellular Component: integral component of membrane (GO:0016021);;	--	Protein shisa-2 homolog (Precursor) GN=SHISA2 OS=Bos taurus (Bovine) PE=2 SV=1	Protein shisa-2-like protein, partial [Bos mutus]
ENSOARG00000008033	2.40078	0.921754	1.70754	0.36901	0.415013	0.384492	0.0421675	-1.5562	down	--	--	Biological Process: skeletal system development (GO:0001501);; Molecular Function: protein binding (GO:0005515);; Cellular Component: nucleus (GO:0005634);; Biological Process: organ morphogenesis (GO:0009887);; Biological Process: tissue development (GO:0009888);; Biological Process: gene expression (GO:0010467);; Biological Process: cellular component organization (GO:0016043);; Biological Proc…	K09657|0|oas:101105615|B4GALNT4; beta-1,4-N-acetyl-galactosaminyl transferase 4; K09657 beta-1,4-N-acetylgalactosaminyltransferase 4 [EC:2.4.1.244] (A)	Parotid hormone (Precursor) OS=Sus scrofa (Pig) PE=1 SV=2	PREDICTED: N-acetyl-beta-glucosaminyl-glycoprotein 4-beta-N-acetylgalactosaminyltransferase 1 [Ovis aries]
ENSOARG00000004781	2.45475	2.21623	2.28843	6.53712	6.02616	6.25567	1.47286e-10	1.9691	up	--	--	Molecular Function: ubiquitin-protein transferase activity (GO:0004842);; Cellular Component: mitochondrion (GO:0005739);; Cellular Component: cytosol (GO:0005829);; Molecular Function: zinc ion binding (GO:0008270);; Biological Process: protein ubiquitination (GO:0016567);;	K04556|6.81522e-34|oas:101113503|PARK2; parkinson protein 2, E3 ubiquitin protein ligase (parkin); K04556 parkin [EC:6.3.2.19] (A)	E3 ubiquitin-protein ligase ARIH1 GN=ARIH1 OS=Bos taurus (Bovine) PE=2 SV=1	hypothetical protein PANDA_009468 [Ailuropoda melanoleuca]
ENSOARG00000015196	7.32589	9.25549	7.92405	20.3094	14.6602	13.4397	2.77167e-06	1.5047	up	--	--	Cellular Component: Golgi membrane (GO:0000139);; Molecular Function: diacylglycerol cholinephosphotransferase activity (GO:0004142);; Biological Process: platelet activating factor biosynthetic process (GO:0006663);; Cellular Component: integral component of membrane (GO:0016021);; Molecular Function: metal ion binding (GO:0046872);;	K00994|1.5184e-172|oas:101108821|CHPT1; choline phosphotransferase 1; K00994 diacylglycerol cholinephosphotransferase [EC:2.7.8.2] (A)	Cholinephosphotransferase 1 GN=CHPT1 OS=Bos taurus (Bovine) PE=2 SV=1	PREDICTED: cholinephosphotransferase 1 [Ovis aries]
ENSOARG00000005929	0.867883	1.02833	0.588155	2.53128	1.41612	1.79006	0.000571385	1.73799	up	[T]	Signal transduction mechanisms	Biological Process: inactivation of MAPK activity (GO:0000188);; Cellular Component: immunological synapse (GO:0001772);; Molecular Function: protein tyrosine phosphatase activity (GO:0004725);; Cellular Component: nucleus (GO:0005634);; Cellular Component: nucleoplasm (GO:0005654);; Cellular Component: cytosol (GO:0005829);; Biological Process: protein dephosphorylation (GO:0006470);; Molecular …	K17614|3.70386e-119|phd:102338759|DUSP3; dual specificity phosphatase 3; K17614 dual specificity phosphatase 3 [EC:3.1.3.16 3.1.3.48] (A)	Dual specificity protein phosphatase 3 GN=DUSP3 OS=Pongo abelii (Sumatran orangutan) PE=2 SV=1	PREDICTED: dual specificity protein phosphatase 3 [Pantholops hodgsonii]
ENSOARG00000004257	2.17751	1.44216	1.25484	2.2358	3.90162	2.68347	0.0165149	1.39184	up	[C]	Energy production and conversion	Molecular Function: malate dehydrogenase (decarboxylating) (NADP+) activity (GO:0004473);; Cellular Component: mitochondrion (GO:0005739);; Cellular Component: cytosol (GO:0005829);; Biological Process: pyruvate metabolic process (GO:0006090);; Biological Process: malate metabolic process (GO:0006108);; Biological Process: response to hormone (GO:0009725);; Molecular Function: malate dehydrogenas…	K00029|0|oas:101102434|ME3; malic enzyme 3, NADP(+)-dependent, mitochondrial; K00029 malate dehydrogenase (oxaloacetate-decarboxylating)(NADP+) [EC:1.1.1.40] (A)	NADP-dependent malic enzyme (Fragment) GN=ME1 OS=Sus scrofa (Pig) PE=2 SV=1	PREDICTED: NADP-dependent malic enzyme, mitochondrial [Ovis aries]
ENSOARG00000007848	7.60521	7.98088	8.10586	10.8503	10.0508	12.6279	7.70043e-05	1.03582	up	--	--	Molecular Function: nucleotide binding (GO:0000166);; Cellular Component: cytoplasm (GO:0005737);; Cellular Component: polysome (GO:0005844);; Molecular Function: poly(U) RNA binding (GO:0008266);; Biological Process: stem cell development (GO:0048864);;	K14411|6.32628e-85|bacu:103008629|MSI2; musashi RNA-binding protein 2; K14411 RNA-binding protein Musashi (A)	FasL intracellular domain GN=FASLG OS=Felis catus (Cat) PE=2 SV=1	RNA-binding protein Musashi like protein 2, partial [Myotis davidii]
ENSOARG00000013277	0.783088	1.02344	0.372662	1.58938	2.04508	1.03164	0.0297508	1.6119	up	[R]	General function prediction only	Molecular Function: protein binding (GO:0005515);; Cellular Component: nucleus (GO:0005634);; Biological Process: cellular protein modification process (GO:0006464);; Biological Process: signal transduction (GO:0007165);; Biological Process: anatomical structure morphogenesis (GO:0009653);; Biological Process: gene expression (GO:0010467);; Biological Process: positive regulation of macromolecule…	--	POC1 centriolar protein homolog A GN=POC1A OS=Bos taurus (Bovine) PE=2 SV=1	PREDICTED: LOW QUALITY PROTEIN: transducin-like enhancer protein 2 [Ovis aries]
ENSOARG00000000978	14.0051	10.5381	19.9303	3.97061	3.69399	3.31756	0.00394735	-1.48667	down	[I]	Lipid transport and metabolism	Biological Process: very long-chain fatty acid metabolic process (GO:0000038);; Molecular Function: binding (GO:0005488);; Cellular Component: mitochondrion (GO:0005739);; Cellular Component: peroxisome (GO:0005777);; Biological Process: lipid metabolic process (GO:0006629);; Biological Process: fatty acid beta-oxidation (GO:0006635);; Biological Process: bile acid metabolic process (GO:0008206);…	K07513|0|bta:508324|ACAA1; acetyl-CoA acyltransferase 1 (EC:2.3.1.16); K07513 acetyl-CoA acyltransferase 1 [EC:2.3.1.16] (A)	3-ketoacyl-CoA thiolase, mitochondrial GN=ACAA2 OS=Bos taurus (Bovine) PE=2 SV=1	3-ketoacyl-CoA thiolase, peroxisomal [Bos taurus]
ENSOARG00000009970	2.92036	3.12302	1.27501	0.200576	0.941898	0.371539	0.0317852	-1.75947	down	--	--	Biological Process: negative regulation of phosphatidylinositol 3-kinase signaling (GO:0014067);; Cellular Component: integral component of membrane (GO:0016021);; Molecular Function: phosphatidylinositol 3-kinase catalytic subunit binding (GO:0036313);; Biological Process: negative regulation of phosphatidylinositol 3-kinase activity (GO:0043553);;	--	Phosphoinositide-3-kinase-interacting protein 1 (Precursor) GN=PIK3IP1 OS=Bos taurus (Bovine) PE=2 SV=1	PREDICTED: phosphoinositide-3-kinase-interacting protein 1 [Ovis aries]
Ovis_aries_newGene_5022	3.5651	1.71098	5.25574	0.290103	0.324361	0.839651	0.0238484	-2.29239	down	--	--	Molecular Function: receptor binding (GO:0005102);; Cellular Component: peroxisome (GO:0005777);; Biological Process: putrescine biosynthetic process (GO:0009446);; Biological Process: putrescine catabolic process (GO:0009447);; Biological Process: spermidine catabolic process (GO:0046203);; Biological Process: spermine catabolic process (GO:0046208);; Molecular Function: polyamine oxidase activi…	K06531|4.05356e-07|bta:505580|PVRL2, prr2; poliovirus receptor-related 2 (herpesvirus entry mediator B); K06531 poliovirus receptor-related protein 2 (A)	--	PREDICTED: LOW QUALITY PROTEIN: cohesin subunit SA-2 [Bison bison bison]
ENSOARG00000013391	0.197231	0.281347	0.2888	0.984356	0.419074	1.27549	0.0207645	2.34537	up	[GEPR]	--	Biological Process: transport (GO:0006810);; Biological Process: carbohydrate transport (GO:0008643);; Cellular Component: endomembrane system (GO:0012505);; Cellular Component: integral component of membrane (GO:0016021);; Cellular Component: cytoplasmic membrane-bounded vesicle (GO:0016023);; Molecular Function: substrate-specific transmembrane transporter activity (GO:0022891);; Cellular Compo…	K08148|2.51896e-103|mze:101487247|solute carrier family 2, facilitated glucose transporter member 11-like; K08148 MFS transporter, SP family, solute carrier family 2 (facilitated glucose transporter), member 11 (A)	Solute carrier family 2, facilitated glucose transporter member 5 GN=SLC2A5 OS=Pongo abelii (Sumatran orangutan) PE=2 SV=1	PREDICTED: solute carrier family 2, facilitated glucose transporter member 11 [Ovis aries]
ENSOARG00000000587	49.816	38.9866	46.4607	148.127	105.568	100.83	1.88695e-09	1.92368	up	[CE]	--	Molecular Function: magnesium ion binding (GO:0000287);; Molecular Function: isocitrate dehydrogenase (NAD+) activity (GO:0004449);; Cellular Component: mitochondrion (GO:0005739);; Biological Process: tricarboxylic acid cycle (GO:0006099);; Molecular Function: NAD binding (GO:0051287);;	K00030|0|bta:282446|IDH3A, BG1; isocitrate dehydrogenase 3 (NAD+) alpha (EC:1.1.1.41); K00030 isocitrate dehydrogenase (NAD+) [EC:1.1.1.41] (A)	Isocitrate dehydrogenase [NAD] subunit alpha, mitochondrial (Precursor) GN=IDH3A OS=Bos taurus (Bovine) PE=1 SV=1	PREDICTED: isocitrate dehydrogenase [NAD] subunit alpha, mitochondrial [Bison bison bison]
Ovis_aries_newGene_36509	2.89268	2.12868	2.76669	0.518979	0.284857	0.270376	0.000481413	-2.32492	down	--	--	Molecular Function: RNA binding (GO:0003723);; Molecular Function: RNA-directed DNA polymerase activity (GO:0003964);; Molecular Function: structural molecule activity (GO:0005198);; Cellular Component: mitochondrion (GO:0005739);; Cellular Component: fascia adherens (GO:0005916);; Biological Process: RNA-dependent DNA replication (GO:0006278);; Biological Process: regulation of transcription, DN…	--	--	reverse transcriptase-like [Bos taurus]
Ovis_aries_newGene_12960	0.260631	0.419208	0.155039	1.93568	1.7141	0.443716	0.0187853	2.79268	up	--	--	Molecular Function: receptor binding (GO:0005102);; Cellular Component: proteinaceous extracellular matrix (GO:0005578);; Cellular Component: peroxisome (GO:0005777);; Cellular Component: plasma membrane (GO:0005886);; Biological Process: putrescine biosynthetic process (GO:0009446);; Biological Process: putrescine catabolic process (GO:0009447);; Cellular Component: anchored component of membran…	K08111|4.68711e-19|bom:102284894|GPC5; glypican 5; K08111 glypican 5 (A)	--	reverse transcriptase-like [Bos taurus]
ENSOARG00000010473	10.9976	8.33921	8.72667	1.51506	2.22886	1.28692	2.73054e-13	-1.95277	down	--	--	Biological Process: cell morphogenesis involved in differentiation (GO:0000904);; Biological Process: protein localization to paranode region of axon (GO:0002175);; Molecular Function: actin binding (GO:0003779);; Molecular Function: structural molecule activity (GO:0005198);; Molecular Function: phospholipid binding (GO:0005543);; Cellular Component: nucleus (GO:0005634);; Cellular Component: cy…	K06107|0|oas:101106481|EPB41L3; erythrocyte membrane protein band 4.1-like 3; K06107 erythrocyte membrane protein band 4.1 (A)	Protein 4.1 GN=EPB41 OS=Canis familiaris (Dog) PE=2 SV=1	PREDICTED: LOW QUALITY PROTEIN: band 4.1-like protein 3 [Ovis aries]
ENSOARG00000018965	13.9176	13.3218	12.1198	28.9336	22.0123	22.1887	1.10751e-08	1.42528	up	[R]	General function prediction only	Molecular Function: metalloendopeptidase activity (GO:0004222);; Cellular Component: mitochondrial inner membrane (GO:0005743);; Cellular Component: mitochondrial matrix (GO:0005759);; Biological Process: proteolysis (GO:0006508);; Biological Process: cellular metabolic process (GO:0044237);; Molecular Function: metal ion binding (GO:0046872);;	K17732|0|oas:101119715|PMPCB; peptidase (mitochondrial processing) beta; K17732 mitochondrial-processing peptidase subunit beta [EC:3.4.24.64] (A)	Mitochondrial-processing peptidase subunit beta (Precursor) GN=PMPCB OS=Bos taurus (Bovine) PE=2 SV=1	PREDICTED: mitochondrial-processing peptidase subunit beta [Ovis aries]
ENSOARG00000015053	9.69011	7.80579	11.1325	23.1966	23.1875	16.3483	4.80257e-10	1.65851	up	[E]	Amino acid transport and metabolism	Cellular Component: mitochondrion (GO:0005739);; Biological Process: 2-oxoglutarate metabolic process (GO:0006103);; Biological Process: biosynthetic process (GO:0009058);; Molecular Function: kynurenine-oxoglutarate transaminase activity (GO:0016212);; Molecular Function: pyridoxal phosphate binding (GO:0030170);; Molecular Function: protein homodimerization activity (GO:0042803);; Molecular Fun…	K00816|0|oas:101119265|CCBL2; cysteine conjugate-beta lyase 2; K00816 kynurenine---oxoglutarate transaminase / cysteine-S-conjugate beta-lyase / glutamine---phenylpyruvate transaminase [EC:2.6.1.7 4.4.1.13 2.6.1.64] (A)	Kynurenine--oxoglutarate transaminase 3 GN=CCBL2 OS=Bos taurus (Bovine) PE=2 SV=1	PREDICTED: kynurenine--oxoglutarate transaminase 3 [Ovis aries]
ENSOARG00000016115	4.5448	3.21067	4.15742	1.19293	0.997537	0.997888	0.0034909	-1.36421	down	[R]	General function prediction only	Biological Process: regulation of immune system process (GO:0002682);; Molecular Function: protein kinase C activity (GO:0004697);; Molecular Function: transporter activity (GO:0005215);; Biological Process: regulation of transcription, DNA-templated (GO:0006355);; Biological Process: protein phosphorylation (GO:0006468);; Biological Process: transport (GO:0006810);; Biological Process: exocytosi…	--	Synaptotagmin-10 GN=SYT10 OS=Pongo abelii (Sumatran orangutan) PE=2 SV=1	PREDICTED: LOW QUALITY PROTEIN: synaptotagmin-9 [Ovis aries]
ENSOARG00000001349	15.7615	16.6081	21.1101	31.4494	28.2879	29.4584	1.76951e-06	1.26707	up	[Q]	Secondary metabolites biosynthesis, transport and catabolism	Molecular Function: catalytic activity (GO:0003824);; Cellular Component: nucleus (GO:0005634);; Cellular Component: mitochondrion (GO:0005739);; Biological Process: protein destabilization (GO:0031648);;	--	Isochorismatase domain-containing protein 2, mitochondrial (Precursor) GN=ISOC2 OS=Bos taurus (Bovine) PE=2 SV=1	PREDICTED: isochorismatase domain-containing protein 2, mitochondrial isoform X2 [Capra hircus]
ENSOARG00000008810	22.2083	15.8897	24.9611	8.42877	7.20868	5.95551	0.000909332	-1.01451	down	--	--	Molecular Function: calcium ion binding (GO:0005509);; Biological Process: apoptotic process (GO:0006915);; Cellular Component: nuclear membrane (GO:0031965);;	--	Protein FAM188A GN=FAM188A OS=Bos taurus (Bovine) PE=2 SV=1	PREDICTED: protein FAM188A [Ovis aries]
ENSOARG00000001510	3.97985	2.82772	2.92077	1.19229	1.13596	0.89869	0.0187829	-1.05758	down	--	--	Cellular Component: cytoplasm (GO:0005737);; Cellular Component: centrosome (GO:0005813);;	--	--	PREDICTED: LOW QUALITY PROTEIN: uncharacterized protein KIAA0753 homolog [Ovis aries]
ENSOARG00000000450	19.2496	6.79945	8.72446	2.59244	0.306908	0.953366	0.017818	-2.61397	down	--	--	Biological Process: cell activation (GO:0001775);; Biological Process: immune effector process (GO:0002252);; Biological Process: leukocyte migration involved in inflammatory response (GO:0002523);; Molecular Function: calcium ion binding (GO:0005509);; Cellular Component: extracellular region (GO:0005576);; Cellular Component: cytoplasm (GO:0005737);; Cellular Component: cytoskeleton (GO:0005856…	--	Protein S100-A8, N-terminally processed GN=S100A8 OS=Bos taurus (Bovine) PE=1 SV=2	PREDICTED: protein S100-A8 [Ovis aries]
ENSOARG00000003224	0.678797	0.45838	0.665065	1.82675	1.67111	1.79957	0.00469392	2.09534	up	--	--	Molecular Function: sphingomyelin phosphodiesterase activity (GO:0004767);; Cellular Component: extracellular space (GO:0005615);; Biological Process: sphingomyelin catabolic process (GO:0006685);; Biological Process: cellular process (GO:0009987);;	--	Acid sphingomyelinase-like phosphodiesterase 3a (Precursor) GN=SMPDL3A OS=Bos taurus (Bovine) PE=2 SV=1	PREDICTED: LOW QUALITY PROTEIN: acid sphingomyelinase-like phosphodiesterase 3b [Ovis aries]
ENSOARG00000007249	5.68127	5.57521	4.76377	9.19587	8.28342	10.2362	2.14154e-07	1.32751	up	--	--	Molecular Function: potassium channel activity (GO:0005267);; Cellular Component: endoplasmic reticulum membrane (GO:0005789);; Biological Process: monovalent inorganic cation transport (GO:0015672);; Cellular Component: integral component of membrane (GO:0016021);;	--	Trimeric intracellular cation channel type B GN=TMEM38B OS=Bos taurus (Bovine) PE=2 SV=1	PREDICTED: trimeric intracellular cation channel type B [Ovis aries]
ENSOARG00000005752	0.982979	1.19729	0.967838	0.253755	0.170232	0.14689	0.0335547	-1.94119	down	--	--	Cellular Component: cytoplasmic microtubule (GO:0005881);;	--	Fibrous sheath CABYR-binding protein OS=Bos taurus (Bovine) PE=2 SV=1	PREDICTED: uncharacterized protein C9orf9 homolog isoform X1 [Capra hircus]
ENSOARG00000003029	2.4447	3.11064	3.12224	5.2885	3.97494	5.4833	1.40624e-05	1.29615	up	--	--	Molecular Function: protein binding (GO:0005515);; Cellular Component: cytosol (GO:0005829);; Cellular Component: plasma membrane (GO:0005886);; Biological Process: gene expression (GO:0010467);; Biological Process: negative regulation of striated muscle cell apoptotic process (GO:0010664);; Biological Process: cellular component organization (GO:0016043);; Biological Process: RNA metabolic proce…	K09557|0|oas:101108530|BAG3; BCL2-associated athanogene 3; K09557 BCL2-associated athanogene 3 (A)	BAG family molecular chaperone regulator 5 GN=BAG5 OS=Bos taurus (Bovine) PE=2 SV=1	PREDICTED: BAG family molecular chaperone regulator 3 [Ovis aries]
ENSOARG00000001699	11.5773	9.45269	10.0707	2.933	2.50919	2.69769	1.63705e-07	-1.39712	down	[RTKL]	--	Molecular Function: nucleotide binding (GO:0000166);; Biological Process: mitotic cell cycle (GO:0000278);; Molecular Function: magnesium ion binding (GO:0000287);; Biological Process: cell activation (GO:0001775);; Molecular Function: protein serine/threonine kinase activity (GO:0004674);; Molecular Function: protein kinase C activity (GO:0004697);; Molecular Function: ATP binding (GO:0005524);;…	K04373|0|chx:102179926|RPS6KA6; ribosomal protein S6 kinase, 90kDa, polypeptide 6; K04373 p90 ribosomal S6 kinase [EC:2.7.11.1] (A)	Ribosomal protein S6 kinase alpha-5 GN=RPS6KA5 OS=Pongo abelii (Sumatran orangutan) PE=2 SV=1	PREDICTED: ribosomal protein S6 kinase alpha-6 isoform 2 [Ovis aries]
ENSOARG00000008399	22.5094	7.79536	7.10384	55.9923	37.0712	21.2218	0.0107577	2.16008	up	--	--	Molecular Function: binding (GO:0005488);; Cellular Component: intracellular non-membrane-bounded organelle (GO:0043232);; Cellular Component: organelle part (GO:0044422);; Cellular Component: cytoplasmic part (GO:0044444);;	--	Coiled-coil domain-containing protein 69 GN=CCDC69 OS=Bos taurus (Bovine) PE=2 SV=2	PREDICTED: LOW QUALITY PROTEIN: coiled-coil domain-containing protein 69 [Ovis aries]
ENSOARG00000015942	2.68124	2.57941	2.81738	6.34901	4.35754	5.61459	1.27491e-07	1.5498	up	--	--	Biological Process: negative regulation of transcription from RNA polymerase II promoter (GO:0000122);; Molecular Function: transcription coactivator activity (GO:0003713);; Molecular Function: ubiquitin thiolesterase activity (GO:0004221);; Cellular Component: nucleus (GO:0005634);; Cellular Component: cell cortex (GO:0005938);; Biological Process: ubiquitin-dependent protein catabolic process (…	K11833|0|oas:101109478|USP2; ubiquitin specific peptidase 2; K11833 ubiquitin carboxyl-terminal hydrolase 2/21 [EC:3.4.19.12] (A)	Ubiquitin carboxyl-terminal hydrolase 2 GN=USP2 OS=Bos taurus (Bovine) PE=2 SV=1	PREDICTED: ubiquitin carboxyl-terminal hydrolase 2 isoform 1 [Ovis aries]
ENSOARG00000003922	20.5945	12.3702	13.3568	4.55542	6.70715	4.27189	0.00478373	-1.04096	down	--	--	Cellular Component: integral component of membrane (GO:0016021);;	--	Matrix-remodeling-associated protein 8 (Precursor) GN=MXRA8 OS=Bos taurus (Bovine) PE=2 SV=1	PREDICTED: LOW QUALITY PROTEIN: matrix-remodeling-associated protein 8 [Ovis aries]
ENSOARG00000018175	5.19629	5.35866	6.40444	10.3026	9.50334	9.26958	1.43781e-07	1.30624	up	[R]	General function prediction only	Cellular Component: nucleus (GO:0005634);; Cellular Component: cytoplasm (GO:0005737);; Cellular Component: cytoskeleton (GO:0005856);; Biological Process: nucleobase-containing compound metabolic process (GO:0006139);; Cellular Component: membrane (GO:0016020);; Biological Process: regulation of metabolic process (GO:0019222);; Molecular Function: heat shock protein binding (GO:0031072);; Cellul…	K09527|0|oas:101120677|DNAJC7; DnaJ (Hsp40) homolog, subfamily C, member 7; K09527 DnaJ homolog subfamily C member 7 (A)	DnaJ homolog subfamily C member 7 GN=DNAJC7 OS=Pongo abelii (Sumatran orangutan) PE=2 SV=1	PREDICTED: dnaJ homolog subfamily C member 7 isoform 1 [Ovis aries]
ENSOARG00000017982	22.6535	31.157	26.794	0.935025	0.974104	0.859635	8.03656e-28	-4.34219	down	--	--	Biological Process: prostaglandin biosynthetic process (GO:0001516);; Cellular Component: cytosol (GO:0005829);; Molecular Function: oxidoreductase activity, acting on the CH-OH group of donors, NAD or NADP as acceptor (GO:0016616);; Biological Process: oxidation-reduction process (GO:0055114);;	K15717|2.36244e-109|bom:102268856|FAM213B; family with sequence similarity 213, member B; K15717 prostamide/prostaglandin F2alpha synthase [EC:1.11.1.20] (A)	Prostamide/prostaglandin F synthase GN=FAM213B OS=Bos taurus (Bovine) PE=2 SV=1	PREDICTED: prostamide/prostaglandin F synthase [Bos mutus]
ENSOARG00000005971	3.37381	1.68706	1.93441	0.270495	0.57841	0.352304	0.0102651	-2.00248	down	--	--	Molecular Function: receptor binding (GO:0005102);; Cellular Component: extracellular region (GO:0005576);;	K16658|4.22449e-175|oas:101111562|NXPH3; neurexophilin 3; K16658 neurexophilin-3 (A)	Neurexophilin-1 (Precursor) GN=NXPH1 OS=Pongo abelii (Sumatran orangutan) PE=2 SV=1	PREDICTED: LOW QUALITY PROTEIN: neurexophilin-3 [Ovis aries]
ENSOARG00000003586	43.0381	39.3346	45.5865	7.00058	10.2136	8.57919	5.08503e-13	-1.7806	down	--	--	Biological Process: osteoblast differentiation (GO:0001649);; Molecular Function: insulin receptor binding (GO:0005158);; Molecular Function: insulin-like growth factor receptor binding (GO:0005159);; Molecular Function: hormone activity (GO:0005179);; Cellular Component: extracellular space (GO:0005615);; Molecular Function: growth factor activity (GO:0008083);; Biological Process: organ morphog…	K13769|2.63078e-137|bom:102274689|IGF2; insulin-like growth factor 2 (somatomedin A); K13769 insulin-like growth factor 2 (A)	Preptin (Precursor) GN=IGF2 OS=Ovis aries (Sheep) PE=1 SV=2	insulin-like growth factor 2 isoform 2 [Cervus nippon]
ENSOARG00000001485	2.48013	2.11587	2.3672	3.3451	3.01425	3.49759	0.00329534	1.03878	up	[J]	Translation, ribosomal structure and biogenesis	Molecular Function: aminopeptidase activity (GO:0004177);; Cellular Component: mitochondrion (GO:0005739);; Biological Process: proteolysis (GO:0006508);; Molecular Function: metalloexopeptidase activity (GO:0008235);; Biological Process: cellular process (GO:0009987);; Molecular Function: hydrolase activity (GO:0016787);; Molecular Function: metal ion binding (GO:0046872);;	K01265|0|oas:101114168|METAP1D; methionyl aminopeptidase type 1D (mitochondrial); K01265 methionyl aminopeptidase [EC:3.4.11.18] (A)	Methionine aminopeptidase 1 {ECO:0000255|HAMAP-Rule:MF_03174} GN=METAP1 OS=Pongo abelii (Sumatran orangutan) PE=2 SV=1	PREDICTED: methionine aminopeptidase 1D, mitochondrial isoform 1 [Ovis aries]
ENSOARG00000009296	27.9524	26.1831	31.0799	11.1185	8.63727	8.90574	0.000421321	-1.04082	down	[LR]	--	Molecular Function: bis(5'-nucleosyl)-tetraphosphatase (asymmetrical) activity (GO:0004081);; Molecular Function: GTP binding (GO:0005525);; Cellular Component: mitochondrion (GO:0005739);; Biological Process: apoptotic process (GO:0006917);;	K01518|9.68425e-104|oas:101123091|NUDT2; nudix (nucleoside diphosphate linked moiety X)-type motif 2; K01518 bis(5'-nucleosidyl)-tetraphosphatase [EC:3.6.1.17] (A)	Bis(5&apos;-nucleosyl)-tetraphosphatase [asymmetrical] GN=NUDT2 OS=Bos taurus (Bovine) PE=2 SV=3	PREDICTED: bis(5&apos;-nucleosyl)-tetraphosphatase [asymmetrical] isoform 1 [Ovis aries]
ENSOARG00000017195	337.903	385.406	319.586	0	0	0	3.37904e-77	#NAME?	down	--	--	Molecular Function: calmodulin-dependent protein kinase activity (GO:0004683);; Molecular Function: myosin light chain kinase activity (GO:0004687);; Molecular Function: calmodulin binding (GO:0005516);; Biological Process: protein phosphorylation (GO:0006468);; Biological Process: apoptotic process (GO:0006917);; Biological Process: muscle contraction (GO:0006936);; Biological Process: intracell…	K12567|0|oas:101122837|TTN; titin; K12567 titin [EC:2.7.11.1] (A)	Myosin light chain kinase, smooth muscle, deglutamylated form GN=MYLK OS=Bos taurus (Bovine) PE=1 SV=1	PREDICTED: LOW QUALITY PROTEIN: titin isoform X1 [Bos taurus]
ENSOARG00000016513	1.52509	1.48338	2.02481	2.84974	3.07115	3.27581	0.00180926	1.40168	up	[E]	Amino acid transport and metabolism	Molecular Function: protein binding (GO:0005515);; Cellular Component: integral component of membrane (GO:0016021);; Cellular Component: cytoplasmic membrane-bounded vesicle (GO:0016023);; Cellular Component: membrane part (GO:0044425);; Cellular Component: synapse (GO:0045202);; Biological Process: regulation of long-term neuronal synaptic plasticity (GO:0048169);; Biological Process: regulation…	--	Synaptogyrin-1 GN=SYNGR1 OS=Pongo abelii (Sumatran orangutan) PE=2 SV=1	synaptogyrin-1 [Bos taurus]
ENSOARG00000013755	14.9027	13.6382	13.8559	2.66664	3.80751	3.4356	1.6233e-10	-1.56468	down	--	--	Molecular Function: protein tyrosine phosphatase activity (GO:0004725);; Molecular Function: protein binding (GO:0005515);; Biological Process: cellular protein modification process (GO:0006464);; Biological Process: response to stress (GO:0006950);; Biological Process: cell adhesion (GO:0007155);; Biological Process: signal transduction (GO:0007165);; Molecular Function: heparin binding (GO:0008…	K06777|0|oas:101118505|PTPRD; protein tyrosine phosphatase, receptor type, D; K06777 receptor-type tyrosine-protein phosphatase delta [EC:3.1.3.48] (A)	Receptor-type tyrosine-protein phosphatase F (Precursor) GN=PTPRF OS=Bos taurus (Bovine) PE=2 SV=1	PREDICTED: receptor-type tyrosine-protein phosphatase delta isoform X1 [Bos taurus]
ENSOARG00000009930	4.45985	2.23944	3.01712	8.03782	7.31972	6.32865	4.56651e-05	1.7017	up	--	--	Molecular Function: magnesium ion binding (GO:0000287);; Molecular Function: phosphoserine phosphatase activity (GO:0004647);; Molecular Function: calcium ion binding (GO:0005509);; Cellular Component: cytoplasm (GO:0005737);; Biological Process: L-serine biosynthetic process (GO:0006564);; Biological Process: dephosphorylation (GO:0016311);; Molecular Function: protein homodimerization activity …	K01079|1.36689e-165|phd:102341090|PSPH; phosphoserine phosphatase; K01079 phosphoserine phosphatase [EC:3.1.3.3] (A)	Phosphoserine phosphatase GN=PSPH OS=Bos taurus (Bovine) PE=2 SV=1	Phosphoserine phosphatase, partial [Bos mutus]
ENSOARG00000018108	13.663	12.5186	15.184	4.33579	4.61422	3.58678	2.80019e-06	-1.1954	down	--	--	--	--	Protein FAM195B GN=FAM195B OS=Bos taurus (Bovine) PE=3 SV=1	PREDICTED: protein FAM195B [Ovis aries]
ENSOARG00000019607	147.701	158.649	172.991	323.869	265.032	211.693	3.99791e-06	1.26325	up	--	--	Cellular Component: mitochondrial proton-transporting ATP synthase complex, coupling factor F(o) (GO:0000276);; Biological Process: ATP catabolic process (GO:0006200);; Biological Process: ATP synthesis coupled proton transport (GO:0015986);; Molecular Function: proton-transporting ATP synthase activity, rotational mechanism (GO:0046933);;	K02127|8.69088e-174|oas:101114570|ATP5F1; ATP synthase, H+ transporting, mitochondrial Fo complex, subunit B1; K02127 F-type H+-transporting ATPase subunit b (A)	ATP synthase F(0) complex subunit B1, mitochondrial (Precursor) GN=ATP5F1 OS=Bos taurus (Bovine) PE=1 SV=2	PREDICTED: ATP synthase subunit b, mitochondrial [Ovis aries]
ENSOARG00000006034	0.161494	1.12791	1.32747	1.36776	1.59754	1.51421	0.0124093	1.27768	up	[O]	Posttranslational modification, protein turnover, chaperones	Biological Process: negative regulation of transcription from RNA polymerase II promoter (GO:0000122);; Biological Process: organ induction (GO:0001759);; Biological Process: chondrocyte differentiation (GO:0002062);; Biological Process: outflow tract morphogenesis (GO:0003151);; Biological Process: mesenchymal to epithelial transition involved in metanephros morphogenesis (GO:0003337);; Molecula…	--	Homeobox protein SIX1 GN=SIX1 OS=Lagothrix lagotricha (Brown woolly monkey) PE=3 SV=1	PREDICTED: homeobox protein SIX2 isoform X1 [Mustela putorius furo]
ENSOARG00000007876	357.333	486.423	431.515	1137.86	982.746	1205.45	1.41404e-07	1.91113	up	[G]	Carbohydrate transport and metabolism	Cellular Component: nucleus (GO:0005634);; Cellular Component: actin cytoskeleton (GO:0015629);; Cellular Component: pseudopodium (GO:0031143);; Cellular Component: organelle part (GO:0044422);; Biological Process: single-organism cellular process (GO:0044763);; Molecular Function: FATZ binding (GO:0051373);;	--	Myozenin-1 GN=MYOZ1 OS=Bos taurus (Bovine) PE=2 SV=1	PREDICTED: myozenin-1 [Ovis aries]
ENSOARG00000001496	0.850815	0.712793	0.571003	0.145173	0.219127	0.037816	0.0383058	-1.90025	down	[S]	Function unknown	Molecular Function: zinc ion binding (GO:0008270);;	--	Zinc finger SWIM domain-containing protein 8 GN=ZSWIM8 OS=Bos taurus (Bovine) PE=2 SV=1	PREDICTED: LOW QUALITY PROTEIN: zinc finger SWIM domain-containing protein 5-like [Ovis aries]
ENSOARG00000004629	2.70705	2.66744	2.76896	0.672782	0.677007	0.543639	0.00174321	-1.57823	down	[R]	General function prediction only	Molecular Function: nucleic acid binding (GO:0003676);; Cellular Component: nucleus (GO:0005634);; Biological Process: transcription, DNA-templated (GO:0006351);; Biological Process: immune response (GO:0006955);; Biological Process: cytoskeleton organization (GO:0007010);; Biological Process: positive regulation of cell proliferation (GO:0008284);; Biological Process: regulation of cell morphoge…	--	Zinc finger protein 420 GN=ZNF420 OS=Bos taurus (Bovine) PE=2 SV=1	PREDICTED: zinc finger protein 502 [Ovis aries]
ENSOARG00000009097	0.398155	0.219747	1.18423	1.84915	2.48565	2.90447	1.77444e-07	2.54222	up	--	--	Molecular Function: 2'-5'-oligoadenylate synthetase activity (GO:0001730);; Molecular Function: double-stranded RNA binding (GO:0003725);; Molecular Function: ATP binding (GO:0005524);; Cellular Component: extracellular region (GO:0005576);; Cellular Component: nucleus (GO:0005634);; Cellular Component: mitochondrion (GO:0005739);; Cellular Component: endoplasmic reticulum (GO:0005783);; Biologic…	K14216|0|phd:102316296|OAS2; 2'-5'-oligoadenylate synthetase 2, 69/71kDa; K14216 2'-5'-oligoadenylate synthetase [EC:2.7.7.84] (A)	2&apos;-5&apos;-oligoadenylate synthase 2 GN=OAS2 OS=Bos taurus (Bovine) PE=2 SV=1	PREDICTED: 2&apos;-5&apos;-oligoadenylate synthase 3 [Panthera tigris altaica]
ENSOARG00000000006	58.9201	72.535	48.5021	214.98	218.799	258.415	2.56616e-23	2.47495	up	[C]	Energy production and conversion	Biological Process: protein peptidyl-prolyl isomerization (GO:0000413);; Molecular Function: peptidyl-prolyl cis-trans isomerase activity (GO:0003755);; Cellular Component: extracellular region (GO:0005576);; Cellular Component: nucleus (GO:0005634);; Cellular Component: mitochondrial inner membrane (GO:0005743);; Cellular Component: cytosol (GO:0005829);; Biological Process: protein folding (GO:…	K03878|5.99135e-167|oas:808249|ND1; NADH dehydrogenase subunit 1; K03878 NADH-ubiquinone oxidoreductase chain 1 [EC:1.6.5.3] (A)	NADH-ubiquinone oxidoreductase chain 1 GN=MT-ND1 OS=Ovis aries (Sheep) PE=3 SV=1	NADH dehydrogenase subunit 1 [Ovis aries]
ENSOARG00000006601	11.1959	12.2858	12.1813	22.3253	17.8688	19.9184	2.42492e-07	1.28336	up	--	--	Molecular Function: alpha-1,3-mannosyltransferase activity (GO:0000033);; Cellular Component: endoplasmic reticulum membrane (GO:0005789);; Biological Process: protein N-linked glycosylation (GO:0006487);; Cellular Component: integral component of membrane (GO:0016021);;	K03849|0|oas:101109656|ALG8; asparagine-linked glycosylation 8, alpha-1,3-glucosyltransferase homolog (S. cerevisiae); K03849 alpha-1,3-glucosyltransferase [EC:2.4.1.265] (A)	Probable dolichyl pyrophosphate Glc1Man9GlcNAc2 alpha-1,3-glucosyltransferase GN=ALG8 OS=Bos taurus (Bovine) PE=2 SV=1	PREDICTED: probable dolichyl pyrophosphate Glc1Man9GlcNAc2 alpha-1,3-glucosyltransferase [Ovis aries]
ENSOARG00000013303	4.5957	8.21932	6.84027	9.08109	11.9218	10.3612	2.5998e-06	1.19049	up	--	--	Biological Process: negative regulation of transcription from RNA polymerase II promoter (GO:0000122);; Molecular Function: glycoprotein binding (GO:0001948);; Molecular Function: calcium ion binding (GO:0005509);; Cellular Component: endosome (GO:0005768);; Cellular Component: coated pit (GO:0005905);; Biological Process: lipid transport (GO:0006869);; Biological Process: receptor-mediated endoc…	--	Very low-density lipoprotein receptor (Precursor) GN=VLDLR OS=Oryctolagus cuniculus (Rabbit) PE=2 SV=1	PREDICTED: very low-density lipoprotein receptor [Ovis aries]
ENSOARG00000016246	2.03739	2.04507	2.33673	3.81619	3.32486	3.15054	0.000458043	1.20947	up	[GEPR]	--	Cellular Component: integral component of membrane (GO:0016021);; Biological Process: transmembrane transport (GO:0055085);;	--	Major facilitator superfamily domain-containing protein 6 GN=MFSD6 OS=Sus scrofa (Pig) PE=2 SV=1	PREDICTED: major facilitator superfamily domain-containing protein 6 [Ovis aries]
ENSOARG00000017768	0.748235	0.934702	0.759919	2.42885	1.74142	2.54656	4.80982e-05	1.99243	up	--	--	Biological Process: skeletal system development (GO:0001501);; Molecular Function: ion channel activity (GO:0005216);; Molecular Function: protein binding (GO:0005515);; Cellular Component: extracellular region (GO:0005576);; Cellular Component: cytoskeleton (GO:0005856);; Biological Process: organ morphogenesis (GO:0009887);; Biological Process: tissue development (GO:0009888);; Cellular Compone…	--	Kelch-like protein 9 GN=KLHL9 OS=Bos taurus (Bovine) PE=2 SV=1	PREDICTED: LOW QUALITY PROTEIN: kelch repeat and BTB domain-containing protein 13 [Ovis aries]
ENSOARG00000000697	733.475	905.95	768.862	1424.54	1488.35	1486.67	0.00448095	1.39612	up	--	--	Biological Process: skeletal muscle contraction (GO:0003009);; Molecular Function: actin binding (GO:0003779);; Molecular Function: tropomyosin binding (GO:0005523);; Cellular Component: troponin complex (GO:0005861);; Biological Process: regulation of striated muscle contraction (GO:0006942);; Molecular Function: troponin C binding (GO:0030172);; Molecular Function: calcium-dependent ATPase acti…	K12046|5.57138e-140|oas:101104467|TNNT3; troponin T type 3 (skeletal, fast); K12046 troponin T, fast skeletal muscle (A)	Troponin T, fast skeletal muscle GN=TNNT3 OS=Oryctolagus cuniculus (Rabbit) PE=1 SV=4	PREDICTED: troponin T, fast skeletal muscle [Ovis aries]
ENSOARG00000019561	0.972927	1.2333	1.06416	2.41483	1.91773	1.14246	0.0131946	1.25808	up	[J]	Translation, ribosomal structure and biogenesis	--	--	tRNA (adenine(58)-N(1))-methyltransferase catalytic subunit TRMT61A GN=TRMT61A OS=Bos taurus (Bovine) PE=2 SV=1	PREDICTED: potential tRNA (adenine(58)-N(1))-methyltransferase catalytic subunit TRMT61B [Ovis aries]
ENSOARG00000011271	16.0194	15.68	11.4045	24.6034	24.3001	28.8697	3.76455e-08	1.38858	up	--	--	Molecular Function: actin binding (GO:0003779);; Molecular Function: tropomyosin binding (GO:0005523);; Cellular Component: striated muscle thin filament (GO:0005865);; Biological Process: muscle contraction (GO:0006936);; Cellular Component: COP9 signalosome (GO:0008180);; Biological Process: adult locomotory behavior (GO:0008344);; Cellular Component: membrane (GO:0016020);; Cellular Component:…	K10370|0|chx:102169101|TMOD1; tropomodulin 1; K10370 tropomodulin (A)	Tropomodulin-1 GN=TMOD1 OS=Bos taurus (Bovine) PE=2 SV=1	PREDICTED: tropomodulin-1 isoform X1 [Capra hircus]
ENSOARG00000005158	7.02836	3.50266	4.22229	10.8243	9.90207	9.65	0.000394022	1.58922	up	--	--	Molecular Function: hydrolase activity (GO:0016787);;	--	Nucleoside diphosphate-linked moiety X motif 22 GN=NUDT22 OS=Bos taurus (Bovine) PE=2 SV=1	PREDICTED: LOW QUALITY PROTEIN: nucleoside diphosphate-linked moiety X motif 22 [Ovis aries]
ENSOARG00000002647	53.7992	48.6506	43.42	58.9646	60.4265	86.9376	0.0104161	1.04351	up	--	--	Cellular Component: cytoplasm (GO:0005737);; Cellular Component: microtubule (GO:0005874);; Cellular Component: plasma membrane (GO:0005886);; Biological Process: mitotic spindle organization (GO:0007052);; Molecular Function: microtubule binding (GO:0008017);; Biological Process: regulation of localization (GO:0032879);; Cellular Component: cell projection (GO:0042995);; Cellular Component: intr…	K10431|0|oas:101113439|MAP4; microtubule-associated protein 4; K10431 microtubule-associated protein 4 (A)	Microtubule-associated protein 4 GN=MAP4 OS=Bos taurus (Bovine) PE=1 SV=1	PREDICTED: microtubule-associated protein 4 isoform X3 [Bubalus bubalis]
ENSOARG00000003296	2.90468	2.56501	2.78959	4.27921	4.56972	5.00471	0.00643414	1.28244	up	[R]	General function prediction only	Biological Process: skeletal system development (GO:0001501);; Molecular Function: microtubule motor activity (GO:0003777);; Cellular Component: cytoplasm (GO:0005737);; Cellular Component: kinesin complex (GO:0005871);; Cellular Component: microtubule (GO:0005874);; Biological Process: transport (GO:0006810);; Biological Process: cellular component movement (GO:0006928);; Biological Process: axo…	K10407|0|bta:518136|KLC2; kinesin light chain 2; K10407 kinesin light chain (A)	Kinesin light chain 1 GN=KLC1 OS=Pongo abelii (Sumatran orangutan) PE=2 SV=3	PREDICTED: kinesin light chain 2 [Ovis aries]
ENSOARG00000007529	0.688559	0.961096	0.977746	2.0693	1.22707	1.38607	0.0296446	1.35658	up	--	--	Cellular Component: Golgi membrane (GO:0000139);; Cellular Component: plasma membrane (GO:0005886);; Cellular Component: smooth endoplasmic reticulum membrane (GO:0030868);;	K14014|9.08174e-06|bta:100300295|SVIP; small VCP/p97-interacting protein; K14014 small VCP/p97-interacting protein (A)	Small VCP/p97-interacting protein GN=SVIP OS=Pongo abelii (Sumatran orangutan) PE=3 SV=1	PREDICTED: small VCP/p97-interacting protein [Bos taurus]
ENSOARG00000020352	3.97352	3.06188	4.7876	13.1157	8.87635	9.25685	2.25276e-08	1.93578	up	--	--	Cellular Component: mitochondrion (GO:0005739);;	K18159|0|oas:101113336|NDUFAF1; NADH dehydrogenase (ubiquinone) complex I, assembly factor 1; K18159 NADH dehydrogenase [ubiquinone] 1 alpha subcomplex assembly factor 1 (A)	Complex I intermediate-associated protein 30, mitochondrial (Precursor) GN=NDUFAF1 OS=Pan troglodytes (Chimpanzee) PE=2 SV=1	PREDICTED: complex I intermediate-associated protein 30, mitochondrial [Ovis aries]
ENSOARG00000019649	3.88308	2.79105	3.27682	5.71822	3.92112	4.1384	0.000752742	1.00719	up	--	--	Molecular Function: protein binding (GO:0005515);; Molecular Function: ATP binding (GO:0005524);; Cellular Component: mitochondrial inner membrane (GO:0005743);; Biological Process: proteolysis (GO:0006508);; Cellular Component: integral component of membrane (GO:0016021);; Molecular Function: nucleoside-triphosphatase activity (GO:0017111);; Biological Process: protein catabolic process (GO:0030…	K08900|0|phd:102328698|mitochondrial chaperone BCS1-like; K08900 mitochondrial chaperone BCS1 (A)	Mitochondrial chaperone BCS1 GN=BCS1L OS=Bos taurus (Bovine) PE=2 SV=1	PREDICTED: mitochondrial chaperone BCS1-like isoform 1 [Ovis aries]
ENSOARG00000007009	2.57971	1.62416	2.24502	0.258296	0.919709	0.269132	0.0160689	-1.63966	down	--	--	Biological Process: in utero embryonic development (GO:0001701);; Biological Process: neural plate morphogenesis (GO:0001839);; Biological Process: apical constriction (GO:0003383);; Cellular Component: cytoplasm (GO:0005737);; Cellular Component: cytoskeleton (GO:0005856);; Cellular Component: focal adhesion (GO:0005925);; Biological Process: substrate-dependent cell migration, cell attachment t…	--	Band 4.1-like protein 5 GN=EPB41L5 OS=Bos taurus (Bovine) PE=2 SV=1	PREDICTED: band 4.1-like protein 4B [Ovis aries]
ENSOARG00000019040	6.14238	5.8935	3.51333	7.90961	7.48964	6.98732	0.00284086	1.05846	up	[DZ]	--	Cellular Component: microtubule organizing center (GO:0005815);; Cellular Component: spindle (GO:0005819);; Cellular Component: microtubule (GO:0005874);; Cellular Component: cytoplasmic microtubule (GO:0005881);; Biological Process: cell cycle (GO:0007049);; Molecular Function: microtubule binding (GO:0008017);; Cellular Component: midbody (GO:0030496);; Cellular Component: cortical microtubule …	K10436|0|umr:103671663|MAPRE3; microtubule-associated protein, RP/EB family, member 3; K10436 microtubule-associated protein, RP/EB family (A)	Microtubule-associated protein RP/EB family member 1 GN=MAPRE1 OS=Pongo abelii (Sumatran orangutan) PE=2 SV=3	PREDICTED: microtubule-associated protein RP/EB family member 3 isoformX1 [Canis lupus familiaris]
ENSOARG00000014059	2.85814	2.24541	3.43556	5.29595	5.4447	3.92078	1.58903e-06	1.30723	up	--	--	Molecular Function: DNA binding (GO:0003677);; Cellular Component: nucleus (GO:0005634);; Cellular Component: cytoplasm (GO:0005737);; Cellular Component: plasma membrane (GO:0005886);; Molecular Function: metal ion binding (GO:0046872);;	--	--	PREDICTED: zinc finger protein basonuclin-2-like isoform X2 [Bubalus bubalis]
ENSOARG00000002630	2.21793	1.22237	1.34743	2.19818	2.29098	2.0859	0.0330685	1.00203	up	[R]	General function prediction only	Cellular Component: nucleolus (GO:0005730);;	--	Activating signal cointegrator 1 complex subunit 3 GN=ascc3 OS=Bos taurus (Bovine) PE=3 SV=1	PREDICTED: helicase POLQ-like [Ovis aries]
ENSOARG00000013450	63.4503	58.1455	69.5003	113.353	98.9862	91.2441	1.76367e-06	1.19763	up	--	--	Cellular Component: mitochondrial respiratory chain complex I (GO:0005747);; Biological Process: electron transport chain (GO:0022900);;	K03958|9.00192e-57|bta:327713|NDUFB2, AGGG; NADH dehydrogenase (ubiquinone) 1 beta subcomplex, 2, 8kDa; K03958 NADH dehydrogenase (ubiquinone) 1 beta subcomplex subunit 2 (A)	NADH dehydrogenase [ubiquinone] 1 beta subcomplex subunit 2, mitochondrial (Precursor) GN=NDUFB2 OS=Bos taurus (Bovine) PE=1 SV=1	PREDICTED: NADH dehydrogenase [ubiquinone] 1 beta subcomplex subunit 2, mitochondrial [Ovis aries]
ENSOARG00000017977	6.28897	4.26577	4.4459	0.0758153	0.534039	0.78996	3.76905e-06	-2.86323	down	--	--	Cellular Component: cell part (GO:0044464);; Biological Process: single-organism cellular process (GO:0044763);;	K04895|3.14549e-49|oas:101114087|KCNE1L; KCNE1-like; K04895 potassium voltage-gated channel Isk-related subfamily E member 1-like (A)	Neural Wiskott-Aldrich syndrome protein GN=WASL OS=Bos taurus (Bovine) PE=1 SV=1	PREDICTED: potassium voltage-gated channel subfamily E member 1-like protein [Ovis aries]
ENSOARG00000013000	8.39289	10.2788	9.66893	16.1581	10.5218	13.4293	0.00141228	1.03045	up	[J]	Translation, ribosomal structure and biogenesis	Molecular Function: structural constituent of ribosome (GO:0003735);; Cellular Component: mitochondrion (GO:0005739);; Cellular Component: ribosome (GO:0005840);; Biological Process: translation (GO:0006412);;	K02996|0|oas:101102050|MRPS9; mitochondrial ribosomal protein S9; K02996 small subunit ribosomal protein S9 (A)	28S ribosomal protein S9, mitochondrial (Precursor) GN=MRPS9 OS=Bos taurus (Bovine) PE=1 SV=3	PREDICTED: 28S ribosomal protein S9, mitochondrial [Ovis aries]
ENSOARG00000008524	2.11444	1.56602	1.21722	4.42542	8.53532	4.22683	0.000784372	2.33779	up	--	--	Biological Process: prostaglandin biosynthetic process (GO:0001516);; Cellular Component: nuclear envelope lumen (GO:0005641);; Cellular Component: cytoplasm (GO:0005737);; Biological Process: negative regulation of cell proliferation (GO:0008285);; Cellular Component: integral component of membrane (GO:0016021);; Molecular Function: glutathione binding (GO:0043295);; Cellular Component: cytoplas…	K15729|1.66144e-90|oas:101104140|PTGES; prostaglandin E synthase; K15729 microsomal prostaglandin-E synthase 1 [EC:5.3.99.3] (A)	Prostaglandin E synthase GN=PTGES OS=Bos taurus (Bovine) PE=2 SV=1	PREDICTED: prostaglandin E synthase [Ovis aries]
Ovis_aries_newGene_23750	1.07439	3.28414	2.60561	0.206237	0.0345886	0.0358148	0.000678585	-4.15385	down	--	--	--	K02148|2.07519e-14|chx:102182700|ATP6V1C2; ATPase, H+ transporting, lysosomal 42kDa, V1 subunit C2; K02148 V-type H+-transporting ATPase subunit C (A)	--	PREDICTED: V-type proton ATPase subunit C 2 isoform X1 [Capra hircus]
ENSOARG00000016557	2.92553	4.17523	3.7501	0.966844	1.29447	1.08424	0.000501123	-1.17731	down	--	--	Molecular Function: binding (GO:0005488);; Cellular Component: cell part (GO:0044464);; Biological Process: single-organism cellular process (GO:0044763);;	--	Zonadhesin (Precursor) GN=ZAN OS=Sus scrofa (Pig) PE=1 SV=1	PREDICTED: uncharacterized protein C5orf25 homolog [Ovis aries]
ENSOARG00000015194	98.6493	70.2781	46.023	128.373	115.046	115.474	9.64437e-07	1.2817	up	--	--	Biological Process: response to hypoxia (GO:0001666);; Biological Process: lens development in camera-type eye (GO:0002088);; Biological Process: lens morphogenesis in camera-type eye (GO:0002089);; Molecular Function: structural constituent of eye lens (GO:0005212);; Cellular Component: nucleus (GO:0005634);; Cellular Component: mitochondrion (GO:0005739);; Cellular Component: cytosol (GO:000582…	K09542|2.14372e-122|phd:102343164|CRYAB; crystallin, alpha B; K09542 crystallin, alpha B (A)	Alpha-crystallin B chain GN=CRYAB OS=Bos taurus (Bovine) PE=1 SV=2	alpha-crystallin B chain [Bos taurus]
ENSOARG00000019568	2.51544	4.03872	2.76793	4.45768	4.21104	4.86013	0.000372444	1.06127	up	--	--	Molecular Function: RNA 7-methylguanosine cap binding (GO:0000340);; Cellular Component: cytoplasmic mRNA processing body (GO:0000932);; Molecular Function: mRNA binding (GO:0003729);; Molecular Function: translation initiation factor activity (GO:0003743);; Cellular Component: nucleus (GO:0005634);; Cellular Component: polysome (GO:0005844);; Cellular Component: mRNA cap binding complex (GO:0005…	K11593|0|oas:101116530|EIF2C4; eukaryotic translation initiation factor 2C, 4; K11593 eukaryotic translation initiation factor 2C (A)	Protein argonaute-3 {ECO:0000255|HAMAP-Rule:MF_03032} GN=AGO3 OS=Bos taurus (Bovine) PE=2 SV=2	PREDICTED: protein argonaute-4 [Ovis aries]
ENSOARG00000009809	11.7471	9.26985	12.142	19.7853	28.2081	21.3736	3.12008e-09	1.59524	up	--	--	Cellular Component: acrosomal vesicle (GO:0001669);; Cellular Component: F-actin capping protein complex (GO:0008290);; Cellular Component: intercalated disc (GO:0014704);; Cellular Component: membrane (GO:0016020);; Biological Process: regulation of cell morphogenesis (GO:0022604);; Cellular Component: Z disc (GO:0030018);; Cellular Component: lamellipodium (GO:0030027);; Biological Process: lam…	K10365|8.24929e-175|ssc:100134958|CAPZB; capping protein (actin filament) muscle Z-line, beta; K10365 capping protein (actin filament) muscle Z-line, beta (A)	F-actin-capping protein subunit beta GN=CAPZB OS=Pongo abelii (Sumatran orangutan) PE=2 SV=2	PREDICTED: F-actin-capping protein subunit beta isoform X2 [Equus przewalskii]
Ovis_aries_newGene_4411	2.0582	1.93231	1.32745	0.414494	0.262952	0.779268	0.00622424	-1.31077	down	--	--	Molecular Function: sequence-specific DNA binding transcription factor activity (GO:0003700);; Cellular Component: nucleus (GO:0005634);; Cellular Component: cytoplasm (GO:0005737);; Biological Process: transcription, DNA-templated (GO:0006351);;	--	TSC22 domain family protein 1 GN=TSC22D1 OS=Pongo abelii (Sumatran orangutan) PE=2 SV=2	PREDICTED: LOW QUALITY PROTEIN: TSC22 domain family, member 1 [Capra hircus]
ENSOARG00000013916	10.5904	13.1887	10.3382	56.0178	43.8682	49.6598	2.2e-10	2.66011	up	--	--	--	--	--	PREDICTED: ankyrin repeat domain-containing protein 9 [Bubalus bubalis]
ENSOARG00000005515	2.53605	3.31909	2.64455	6.32857	3.41673	3.61667	0.0391079	1.17581	up	[E]	Amino acid transport and metabolism	Molecular Function: aminomethyltransferase activity (GO:0004047);; Cellular Component: mitochondrial matrix (GO:0005759);; Biological Process: glycine catabolic process (GO:0006546);; Molecular Function: oxidoreductase activity (GO:0016491);; Biological Process: oxidation-reduction process (GO:0055114);;	K17509|0|oas:101115897|PDPR; pyruvate dehydrogenase phosphatase regulatory subunit; K17509 pyruvate dehydrogenase phosphatase regulatory subunit (A)	Pyruvate dehydrogenase phosphatase regulatory subunit, mitochondrial (Precursor) GN=PDPR OS=Bos taurus (Bovine) PE=1 SV=1	PREDICTED: pyruvate dehydrogenase phosphatase regulatory subunit, mitochondrial [Ovis aries]
Ovis_aries_newGene_23103	2.4361	0.913535	1.52854	0.194311	0.0139665	0.0723081	8.10981e-05	-3.56224	down	--	--	Molecular Function: G-protein coupled receptor activity (GO:0004930);; Cellular Component: extracellular space (GO:0005615);; Cellular Component: positive transcription elongation factor complex b (GO:0008024);; Biological Process: negative regulation of cell-substrate adhesion (GO:0010812);; Cellular Component: integral component of membrane (GO:0016021);; Biological Process: negative regulation…	K08474|5.4174e-29|bom:102286375|taste receptor type 2 member 42-like; K08474 taste receptor type 2 (A)	--	PREDICTED: taste receptor type 2 member 42-like, partial [Bos mutus]
ENSOARG00000012750	3.16286	3.68249	3.89474	9.30035	6.30662	5.0286	0.00152876	1.46285	up	--	--	--	--	Protein FAM195A GN=FAM195A OS=Bos taurus (Bovine) PE=2 SV=1	PREDICTED: LOW QUALITY PROTEIN: protein FAM195A-like [Ovis aries]
ENSOARG00000015611	5.32332	5.45053	5.91014	1.58416	2.41037	1.61085	0.000941763	-1.05118	down	--	--	Cellular Component: nucleolus (GO:0005730);; Biological Process: regulation of myelination (GO:0031641);; Biological Process: negative regulation of protein kinase B signaling (GO:0051898);;	--	Protein yippee-like 1 GN=YPEL1 OS=Chlorocebus aethiops (Green monkey) PE=3 SV=1	PREDICTED: protein yippee-like 1 [Ovis aries]
ENSOARG00000007257	1.4306	0.786591	0.931294	0.0449055	0.338906	0.0701843	0.00962754	-2.27993	down	--	--	Molecular Function: beta-amyloid binding (GO:0001540);; Molecular Function: protein binding (GO:0005515);; Cellular Component: collagen trimer (GO:0005581);; Cellular Component: basement membrane (GO:0005604);; Cellular Component: extracellular space (GO:0005615);; Cellular Component: integral component of plasma membrane (GO:0005887);; Biological Process: cell adhesion (GO:0007155);; Biological …	--	Collagen alpha-1(III) chain GN=COL3A1 OS=Bos taurus (Bovine) PE=1 SV=1	PREDICTED: collagen alpha-1(XXV) chain [Ovis aries]
ENSOARG00000009126	8.63952	10.2713	10.9947	32.5453	23.9621	17.6765	3.70064e-05	1.82974	up	[RTKL]	--	Molecular Function: magnesium ion binding (GO:0000287);; Biological Process: mitochondrion degradation (GO:0000422);; Molecular Function: protein kinase activity (GO:0004672);; Molecular Function: protein serine/threonine kinase activity (GO:0004674);; Molecular Function: protein binding (GO:0005515);; Molecular Function: ATP binding (GO:0005524);; Cellular Component: mitochondrion (GO:0005739);;…	K05688|0|oas:101102131|PINK1; PTEN induced putative kinase 1; K05688 PTEN induced putative kinase 1 [EC:2.7.11.1] (A)	Collagen alpha-1(II) chain (Precursor) GN=COL2A1 OS=Bos taurus (Bovine) PE=1 SV=4	serine/threonine-protein kinase PINK1, mitochondrial [Bos taurus]
ENSOARG00000013116	349.014	240.563	348.069	713.565	578.91	394.674	0.00035829	1.37677	up	[P]	Inorganic ion transport and metabolism	Molecular Function: carbonate dehydratase activity (GO:0004089);; Cellular Component: cytoplasm (GO:0005737);; Cellular Component: plasma membrane (GO:0005886);; Biological Process: one-carbon metabolic process (GO:0006730);; Molecular Function: zinc ion binding (GO:0008270);; Molecular Function: nickel cation binding (GO:0016151);; Biological Process: angiotensin-activated signaling pathway (GO:…	K01672|0|oas:101118196|CA3; carbonic anhydrase III, muscle specific; K01672 carbonic anhydrase [EC:4.2.1.1] (A)	Carbonic anhydrase 3 GN=CA3 OS=Bos taurus (Bovine) PE=2 SV=3	PREDICTED: carbonic anhydrase 3 [Ovis aries]
ENSOARG00000008409	6.10165	8.38032	6.94687	2.03849	3.02461	1.96147	0.000565267	-1.09338	down	--	--	Molecular Function: binding (GO:0005488);; Cellular Component: intracellular membrane-bounded organelle (GO:0043231);; Biological Process: cellular macromolecule metabolic process (GO:0044260);; Biological Process: single-organism process (GO:0044699);; Biological Process: nucleic acid metabolic process (GO:0090304);;	--	Transcriptional regulator ATRX GN=ATRX OS=Pongo pygmaeus (Bornean orangutan) PE=2 SV=1	PREDICTED: coiled-coil domain-containing protein 82 [Ovis aries]
ENSOARG00000003399	25.4792	13.9542	13.9421	0.475506	1.74308	1.30942	5.16488e-08	-3.37513	down	--	--	--	--	--	PREDICTED: uncharacterized protein LOC101108414 isoform 2 [Ovis aries]
ENSOARG00000020933	9.08864	10.8577	11.5574	14.8143	13.3819	17.5713	5.79366e-05	1.07127	up	--	--	--	--	Protein FAM214B GN=FAM214B OS=Macaca fascicularis (Crab-eating macaque) PE=2 SV=1	PREDICTED: protein FAM214A [Ovis aries]
ENSOARG00000009555	190.228	211.873	228.708	67.6971	61.9233	48.8178	1.58027e-06	-1.29922	down	[B]	Chromatin structure and dynamics	Cellular Component: nucleosome (GO:0000786);; Molecular Function: DNA binding (GO:0003677);; Cellular Component: nucleus (GO:0005634);; Biological Process: nucleosome assembly (GO:0006334);; Molecular Function: protein heterodimerization activity (GO:0046982);; Biological Process: regulation of gene silencing (GO:0060968);;	K11253|5.5628e-93|xtr:100038101|h3f3b; H3 histone, family 3B (H3.3B); K11253 histone H3 (A)	Histone H3.3 GN=H3F3A OS=Oryctolagus cuniculus (Rabbit) PE=2 SV=2	PREDICTED: histone H3.3-like [Bison bison bison]
ENSOARG00000006011	40.0607	39.4059	37.0272	13.3371	11.8233	11.702	8.44411e-06	-1.12907	down	--	--	Molecular Function: RNA binding (GO:0003723);; Cellular Component: cytoplasm (GO:0005737);; Biological Process: posttranscriptional regulation of gene expression (GO:0010608);; Biological Process: multicellular organismal process (GO:0032501);; Biological Process: developmental process (GO:0032502);; Cellular Component: intracellular organelle (GO:0043229);; Biological Process: primary metabolic …	K17597|0|umr:103681259|STAU2; staufen double-stranded RNA binding protein 2; K17597 double-stranded RNA-binding protein Staufen (A)	Double-stranded RNA-binding protein Staufen homolog 1 GN=STAU1 OS=Ailuropoda melanoleuca (Giant panda) PE=3 SV=1	PREDICTED: double-stranded RNA-binding protein Staufen homolog 2 isoform X1 [Bubalus bubalis]
ENSOARG00000015775	35.5992	24.9463	37.8836	76.1314	80.1248	74.2636	2.3899e-12	1.76352	up	[E]	Amino acid transport and metabolism	Molecular Function: L-alanine:2-oxoglutarate aminotransferase activity (GO:0004021);; Cellular Component: cytoplasm (GO:0005737);; Cellular Component: mitochondrion (GO:0005739);; Biological Process: 2-oxoglutarate metabolic process (GO:0006103);; Biological Process: biosynthetic process (GO:0009058);; Molecular Function: pyridoxal phosphate binding (GO:0030170);; Biological Process: L-alanine me…	K00814|0|oas:101109822|GPT2; glutamic pyruvate transaminase (alanine aminotransferase) 2; K00814 alanine transaminase [EC:2.6.1.2] (A)	Alanine aminotransferase 1 GN=GPT OS=Bos taurus (Bovine) PE=1 SV=1	PREDICTED: alanine aminotransferase 2 [Ovis aries]
ENSOARG00000016718	79.0011	115.987	110.746	370.119	295.899	277.675	7.0151e-16	2.14586	up	[R]	General function prediction only	Molecular Function: catalytic activity (GO:0003824);; Cellular Component: mitochondrial inner membrane (GO:0005743);; Biological Process: mitochondrial electron transport, ubiquinol to cytochrome c (GO:0006122);; Molecular Function: metallopeptidase activity (GO:0008237);; Biological Process: electron transport chain (GO:0022900);; Molecular Function: metal ion binding (GO:0046872);; Cellular Com…	K00414|0|oas:101110095|cytochrome b-c1 complex subunit 1, mitochondrial-like; K00414 ubiquinol-cytochrome c reductase core subunit 1 (A)	Cytochrome b-c1 complex subunit 1, mitochondrial (Precursor) GN=UQCRC1 OS=Bos taurus (Bovine) PE=1 SV=2	PREDICTED: cytochrome b-c1 complex subunit 1, mitochondrial-like [Ovis aries]
ENSOARG00000005637	4.89245	3.59581	4.0853	1.2133	1.57702	1.2642	0.0492757	-1.09857	down	--	--	Molecular Function: RNA polymerase II regulatory region sequence-specific DNA binding (GO:0000977);; Molecular Function: sequence-specific DNA binding transcription factor activity (GO:0003700);; Cellular Component: nucleus (GO:0005634);; Cellular Component: nucleolus (GO:0005730);; Biological Process: motor neuron axon guidance (GO:0008045);; Biological Process: tissue development (GO:0009888);;…	K15592|0|phd:102338890|ETV4; ets variant 4; K15592 ets translocation variant 4 (A)	ETS translocation variant 1 GN=ETV1 OS=Bos taurus (Bovine) PE=2 SV=1	PREDICTED: ETS translocation variant 4 isoform X1 [Bubalus bubalis]
ENSOARG00000005587	0.0230847	0.101926	0.0274644	4.24368	4.67611	3.20125	8.50765e-30	6.80473	up	--	--	Biological Process: skeletal system development (GO:0001501);; Molecular Function: protein binding (GO:0005515);; Biological Process: protein glycosylation (GO:0006486);; Biological Process: nervous system development (GO:0007399);; Molecular Function: UDP-glycosyltransferase activity (GO:0008194);; Biological Process: anatomical structure morphogenesis (GO:0009653);; Biological Process: tissue d…	K02368|0|oas:101113394|EXTL1; exostoses (multiple)-like 1; K02368 alpha-1,4-N-acetylglucosaminyltransferase EXTL1 [EC:2.4.1.224] (A)	Exostosin-1 GN=EXT1 OS=Bos taurus (Bovine) PE=2 SV=1	PREDICTED: LOW QUALITY PROTEIN: exostosin-like 1 [Ovis aries]
Ovis_aries_newGene_26965	0.0161521	0.427898	0.0192164	1.2092	1.54127	0.461973	0.00301219	3.25023	up	--	--	--	--	--	PREDICTED: uncharacterized protein LOC104976925, partial [Bos taurus]
ENSOARG00000013242	6.36963	7.40501	3.52113	15.1101	11.2197	21.0044	0.00188642	1.9954	up	[RTKL]	--	Molecular Function: nucleotide binding (GO:0000166);; Biological Process: mitotic cell cycle (GO:0000278);; Cellular Component: immunological synapse (GO:0001772);; Biological Process: regulation of cytokine production (GO:0001817);; Biological Process: negative regulation of protein phosphorylation (GO:0001933);; Biological Process: myeloid leukocyte activation (GO:0002274);; Biological Process:…	K18052|0|oas:101113426|PRKCQ; protein kinase C, theta; K18052 novel protein kinase C theta type [EC:2.7.11.13] (A)	Protein kinase C delta type catalytic subunit GN=PRKCD OS=Canis familiaris (Dog) PE=2 SV=1	PREDICTED: protein kinase C theta type isoform 1 [Ovis aries]
ENSOARG00000014701	2.19634	3.73354	2.77634	8.86067	10.2032	10.1366	2.43823e-13	2.26595	up	[O]	Posttranslational modification, protein turnover, chaperones	Molecular Function: catalytic activity (GO:0003824);; Molecular Function: ubiquitin-protein transferase activity (GO:0004842);; Molecular Function: protein binding (GO:0005515);; Cellular Component: nucleus (GO:0005634);; Cellular Component: cytoplasm (GO:0005737);; Cellular Component: Golgi apparatus (GO:0005794);; Cellular Component: membrane (GO:0016020);; Biological Process: cellular componen…	K05633|0|oas:101122347|NEDD4-like E3 ubiquitin-protein ligase WWP1-like; K05633 atrophin-1 interacting protein 5 (WW domain containing E3 ubiquitin protein ligase 1) [EC:6.3.2.19] (A)	E3 ubiquitin-protein ligase NEDD4-like GN=NEDD4L OS=Pongo abelii (Sumatran orangutan) PE=2 SV=1	PREDICTED: NEDD4-like E3 ubiquitin-protein ligase WWP1-like [Ovis aries]
Ovis_aries_newGene_271	0.442647	0.21321	0.215438	0.535564	1.00207	1.11607	0.00131259	2.16321	up	--	--	Biological Process: angiogenesis (GO:0001525);; Molecular Function: RNA binding (GO:0003723);; Molecular Function: RNA-directed DNA polymerase activity (GO:0003964);; Molecular Function: G-protein coupled receptor activity (GO:0004930);; Molecular Function: structural molecule activity (GO:0005198);; Cellular Component: fascia adherens (GO:0005916);; Biological Process: RNA-dependent DNA replicat…	--	--	bitter taste receptor Bota-T2R65A [Bos taurus]
ENSOARG00000012985	7.07237	5.74216	7.17795	27.1561	25.9799	14.8159	2.15469e-07	2.28838	up	[H]	Coenzyme transport and metabolism	Molecular Function: hydroxymethylbilane synthase activity (GO:0004418);; Biological Process: protoporphyrinogen IX biosynthetic process (GO:0006782);; Biological Process: peptidyl-pyrromethane cofactor linkage (GO:0018160);;	K01749|0|oas:100528012|HMBS; hydroxymethylbilane synthase; K01749 hydroxymethylbilane synthase [EC:2.5.1.61] (A)	Porphobilinogen deaminase GN=HMBS OS=Bos taurus (Bovine) PE=2 SV=1	PREDICTED: porphobilinogen deaminase isoform 1 [Ovis aries]
ENSOARG00000008099	2.389	3.2265	1.54651	5.26024	6.46955	5.51138	3.41349e-05	1.79036	up	--	--	Molecular Function: protein domain specific binding (GO:0019904);; Biological Process: system development (GO:0048731);;	--	Deformed epidermal autoregulatory factor 1 homolog GN=DEAF1 OS=Pan troglodytes (Chimpanzee) PE=2 SV=1	PREDICTED: sterile alpha motif domain-containing protein 11 [Bubalus bubalis]
ENSOARG00000002804	119.664	139.234	92.1341	348.929	405.53	596.848	2.63533e-05	2.48396	up	--	--	Biological Process: in utero embryonic development (GO:0001701);; Biological Process: suckling behavior (GO:0001967);; Molecular Function: nucleic acid binding (GO:0003676);; Molecular Function: ubiquitin-protein transferase activity (GO:0004842);; Molecular Function: protein binding (GO:0005515);; Biological Process: ubiquitin-dependent protein catabolic process (GO:0006511);; Biological Process…	K11978|0|oas:101107938|UBR3; ubiquitin protein ligase E3 component n-recognin 3 (putative); K11978 E3 ubiquitin-protein ligase UBR3 [EC:6.3.2.19] (A)	Cleavage and polyadenylation specificity factor subunit 6 GN=CPSF6 OS=Pongo abelii (Sumatran orangutan) PE=2 SV=1	PREDICTED: E3 ubiquitin-protein ligase UBR3 [Ovis aries]
ENSOARG00000009024	1.09423	1.02311	1.54688	0.35337	0.172407	0.490927	0.0466291	-1.30015	down	[G]	Carbohydrate transport and metabolism	Cellular Component: cytoplasm (GO:0005737);; Biological Process: carbohydrate metabolic process (GO:0005975);; Molecular Function: kinase activity (GO:0016301);;	--	--	PREDICTED: probable gluconokinase isoform X1 [Pantholops hodgsonii]
ENSOARG00000010290	6.44545	3.85141	5.67453	9.34673	10.4485	9.38507	6.03829e-07	1.40915	up	--	--	Cellular Component: cytoplasm (GO:0005737);; Cellular Component: plasma membrane (GO:0005886);; Cellular Component: integral component of membrane (GO:0016021);;	--	Atrophin-1 GN=ATN1 OS=Pan troglodytes (Chimpanzee) PE=2 SV=1	PREDICTED: plexin domain-containing protein 1 [Ovis aries]
Ovis_aries_newGene_29377	13.0759	13.8507	14.5844	20.5246	17.6278	19.6694	0.000248467	1.00927	up	--	--	--	K03265|6.06018e-08|pbi:103066962|eukaryotic peptide chain release factor subunit 1-like; K03265 peptide chain release factor subunit 1 (A)	Eukaryotic peptide chain release factor subunit 1 GN=ETF1 OS=Oryctolagus cuniculus (Rabbit) PE=1 SV=3	Eukaryotic peptide chain release factor subunit 1 [Tupaia chinensis]
ENSOARG00000001983	4.44985	5.56679	6.06033	1.68838	1.47027	2.33434	0.00882587	-1.01356	down	[R]	General function prediction only	Biological Process: skeletal system development (GO:0001501);; Cellular Component: Ada2/Gcn5/Ada3 transcription activator complex (GO:0005671);; Cellular Component: microtubule organizing center (GO:0005815);; Biological Process: regulation of transcription, DNA-templated (GO:0006355);; Biological Process: lipid metabolic process (GO:0006629);; Biological Process: phosphate-containing compound me…	K14963|0|oas:101113552|WDR5B; WD repeat domain 5B; K14963 COMPASS component SWD3 (A)	WD repeat-containing protein 5B OS=Pongo abelii (Sumatran orangutan) PE=2 SV=1	PREDICTED: WD repeat-containing protein 5B [Ovis aries]
ENSOARG00000012542	5.17527	3.17295	2.97301	0.264442	0.792118	0.666413	5.37871e-06	-2.17195	down	--	--	--	--	--	PREDICTED: uncharacterized protein C12orf55 homolog [Pantholops hodgsonii]
ENSOARG00000018675	19.137	21.4775	20.3133	74.0828	53.5991	55.7816	6.46301e-14	2.11799	up	[F]	Nucleotide transport and metabolism	Molecular Function: ATP binding (GO:0005524);; Cellular Component: mitochondrial matrix (GO:0005759);; Biological Process: nucleobase-containing compound metabolic process (GO:0006139);; Molecular Function: phosphotransferase activity, alcohol group as acceptor (GO:0016773);; Biological Process: electron transport chain (GO:0022900);; Cellular Component: respiratory chain (GO:0070469);;	K03954|0|oas:101122393|NDUFA10; NADH dehydrogenase (ubiquinone) 1 alpha subcomplex, 10, 42kDa; K03954 NADH dehydrogenase (ubiquinone) 1 alpha subcomplex subunit 10 (A)	NADH dehydrogenase [ubiquinone] 1 alpha subcomplex subunit 10, mitochondrial (Precursor) GN=NDUFA10 OS=Bos taurus (Bovine) PE=1 SV=1	PREDICTED: NADH dehydrogenase [ubiquinone] 1 alpha subcomplex subunit 10, mitochondrial [Ovis aries]
ENSOARG00000000521	29.8681	39.0248	30.4583	113.069	79.4665	70.1327	8.02154e-07	1.92372	up	[IQ]	--	Molecular Function: fatty acid binding (GO:0005504);; Cellular Component: mitochondrial respiratory chain complex I (GO:0005747);; Cellular Component: mitochondrial matrix (GO:0005759);; Biological Process: mitochondrial electron transport, NADH to ubiquinone (GO:0006120);; Biological Process: fatty acid biosynthetic process (GO:0006633);; Molecular Function: NADH dehydrogenase (ubiquinone) activ…	K03955|9.3588e-71|cge:100765100|Ndufab1; NADH dehydrogenase (ubiquinone) 1, alpha/beta subcomplex, 1, 8kDa; K03955 NADH dehydrogenase (ubiquinone) 1 alpha/beta subcomplex 1 (A)	Acyl carrier protein, mitochondrial (Precursor) GN=NDUFAB1 OS=Bos taurus (Bovine) PE=1 SV=2	PREDICTED: acyl carrier protein, mitochondrial-like [Ovis aries]
ENSOARG00000000322	7.12111	6.69408	9.53494	17.6429	12.0067	14.7109	1.48867e-06	1.45889	up	--	--	Biological Process: skeletal system development (GO:0001501);; Molecular Function: binding (GO:0005488);; Cellular Component: mitochondrial outer membrane (GO:0005741);; Biological Process: mitochondrion organization (GO:0007005);; Biological Process: organ morphogenesis (GO:0009887);; Biological Process: tissue development (GO:0009888);; Biological Process: macromolecule metabolic process (GO:00…	--	Mitochondrial dynamics protein MID49 GN=MIEF2 OS=Pongo abelii (Sumatran orangutan) PE=2 SV=1	PREDICTED: mitochondrial dynamic protein MID49 [Ovis aries]
ENSOARG00000012840	2.54017	3.10587	3.95197	8.50597	8.12324	10.5564	7.7444e-06	2.03346	up	[J]	Translation, ribosomal structure and biogenesis	Molecular Function: ribonuclease P activity (GO:0004526);; Cellular Component: nucleolus (GO:0005730);; Biological Process: tRNA processing (GO:0008033);; Biological Process: response to drug (GO:0042493);;	K03540|4.64271e-117|bta:615278|RPP21, TRIM39; E3 ubiquitin-protein ligase TRIM39; K12015 tripartite motif-containing protein 39 [EC:6.3.2.19] (A)	Ribonuclease P protein subunit p21 GN=RPP21 OS=Macaca mulatta (Rhesus macaque) PE=3 SV=1	PREDICTED: ribonuclease P protein subunit p21 isoform X1 [Bos taurus]
ENSOARG00000018822	3.45862	3.31848	3.91697	0.331954	0.361875	0.25941	3.61884e-06	-2.96358	down	[J]	Translation, ribosomal structure and biogenesis	Biological Process: system process (GO:0003008);; Biological Process: muscle contraction (GO:0006936);; Molecular Function: cytoskeletal protein binding (GO:0008092);; Biological Process: cellular process (GO:0009987);; Biological Process: regulation of ATPase activity (GO:0043462);; Biological Process: regulation of system process (GO:0044057);; Cellular Component: intracellular organelle part (…	K12045|6.41035e-49|fca:493940|TNNT2; troponin T type 2 (cardiac); K12045 troponin T, cardiac muscle (A)	Troponin T, cardiac muscle GN=TNNT2 OS=Bos taurus (Bovine) PE=1 SV=3	PREDICTED: troponin T, cardiac muscle [Capra hircus]
ENSOARG00000013989	28.211	21.4277	28.1344	46.62	38.2852	33.8962	3.57095e-06	1.14397	up	--	--	Molecular Function: signal transducer activity (GO:0004871);; Cellular Component: integral component of membrane (GO:0016021);; Biological Process: positive regulation of I-kappaB kinase/NF-kappaB signaling (GO:0043123);;	--	--	PREDICTED: transmembrane protein 9B isoform 1 [Ovis aries]
ENSOARG00000013280	0.610602	0.219674	0.565014	1.3168	0.946476	0.548817	0.0376472	1.5478	up	--	--	Cellular Component: Golgi apparatus (GO:0005794);; Cellular Component: plasma membrane (GO:0005886);; Biological Process: potassium ion transport (GO:0006813);; Molecular Function: G-protein activated inward rectifier potassium channel activity (GO:0015467);; Cellular Component: integral component of membrane (GO:0016021);; Biological Process: regulation of ion transmembrane transport (GO:0034765…	K04999|0|phd:102339177|KCNJ5; potassium inwardly-rectifying channel, subfamily J, member 5; K04999 potassium inwardly-rectifying channel subfamily J member 5 (A)	G protein-activated inward rectifier potassium channel 4 GN=KCNJ5 OS=Sus scrofa (Pig) PE=2 SV=1	PREDICTED: G protein-activated inward rectifier potassium channel 4 [Ovis aries]
ENSOARG00000010356	8.02397	10.7435	10.3692	19.4818	13.7937	19.0366	1.41602e-05	1.37397	up	--	--	Molecular Function: inositol hexakisphosphate 6-kinase activity (GO:0000831);; Cellular Component: nucleus (GO:0005634);; Cellular Component: cytoplasm (GO:0005737);; Biological Process: protein phosphorylation (GO:0006468);; Molecular Function: inositol-1,4,5-trisphosphate 3-kinase activity (GO:0008440);; Biological Process: cellular process (GO:0009987);; Molecular Function: kinase activity (GO…	K07756|0|phd:102334345|IP6K3; inositol hexakisphosphate kinase 3; K07756 inositol-hexakisphosphate kinase [EC:2.7.4.21] (A)	Inositol hexakisphosphate kinase 2 GN=IP6K2 OS=Oryctolagus cuniculus (Rabbit) PE=2 SV=1	PREDICTED: inositol hexakisphosphate kinase 3 isoform X2 [Bubalus bubalis]
ENSOARG00000020639	27.9092	31.7779	29.4937	82.1348	71.4051	60.1265	6.28768e-13	1.78436	up	--	--	Molecular Function: binding (GO:0005488);; Cellular Component: mitochondrial inner membrane (GO:0005743);; Biological Process: cellular component movement (GO:0006928);; Biological Process: determination of left/right symmetry (GO:0007368);; Biological Process: nervous system development (GO:0007399);; Biological Process: anatomical structure morphogenesis (GO:0009653);; Cellular Component: integ…	K17785|0|oas:101105896|IMMT; inner membrane protein, mitochondrial; K17785 mitofilin (A)	Myosin-1 GN=MYH1 OS=Bos taurus (Bovine) PE=2 SV=2	PREDICTED: mitochondrial inner membrane protein isoform 2 [Ovis aries]
Ovis_aries_newGene_32346	0.20501	0.181037	0.467485	2.28795	1.83041	1.31783	2.92359e-09	3.19161	up	--	--	--	--	--	PREDICTED: coiled-coil domain-containing protein 112 [Pantholops hodgsonii]
ENSOARG00000003442	26.7652	27.0634	33.4637	56.0614	42.7889	47.8948	4.01131e-07	1.28024	up	--	--	Biological Process: mitochondrion degradation (GO:0000422);; Biological Process: response to hypoxia (GO:0001666);; Cellular Component: mitochondrion (GO:0005739);; Cellular Component: integral component of mitochondrial outer membrane (GO:0031307);;	--	FUN14 domain-containing protein 2 GN=FUNDC2 OS=Bos taurus (Bovine) PE=2 SV=1	PREDICTED: FUN14 domain-containing protein 2 [Ovis aries]
ENSOARG00000015208	19.4464	8.73225	15.4515	166.682	67.0039	103.435	9.19517e-05	3.50026	up	--	--	Biological Process: protein import into nucleus, translocation (GO:0000060);; Molecular Function: transcription coactivator activity (GO:0003713);; Molecular Function: actin binding (GO:0003779);; Cellular Component: plasma membrane (GO:0005886);; Cellular Component: actin cytoskeleton (GO:0015629);; Cellular Component: sarcomere (GO:0030017);; Biological Process: positive regulation of Rho prote…	--	Actin-binding Rho-activating protein GN=ABRA OS=Sus scrofa (Pig) PE=2 SV=1	PREDICTED: actin-binding Rho-activating protein [Ovis aries]
ENSOARG00000004210	0.492469	0.309435	0.214079	4.05704	4.34412	2.35577	5.19338e-14	3.9378	up	[PE]	--	Biological Process: response to hypoxia (GO:0001666);; Biological Process: regulation of sodium ion transport (GO:0002028);; Molecular Function: NADPH-hemoprotein reductase activity (GO:0003958);; Molecular Function: nitric-oxide synthase activity (GO:0004517);; Molecular Function: receptor binding (GO:0005102);; Molecular Function: iron ion binding (GO:0005506);; Molecular Function: calmodulin b…	K13240|0|oas:443533|NNOS, NOS1; nitric oxide synthase; K13240 nitric-oxide synthase, brain [EC:1.14.13.39] (A)	Nitric oxide synthase, brain GN=NOS1 OS=Oryctolagus cuniculus (Rabbit) PE=2 SV=1	PREDICTED: LOW QUALITY PROTEIN: nitric oxide synthase, brain [Ovis aries]
ENSOARG00000005082	1.94295	1.9176	3.05943	3.63639	3.20481	3.71466	0.0160689	1.14094	up	[R]	General function prediction only	Molecular Function: GTPase activity (GO:0003924);; Molecular Function: GTP binding (GO:0005525);; Biological Process: GTP catabolic process (GO:0006184);; Biological Process: apoptotic process (GO:0006915);; Biological Process: regulation of cell death (GO:0010941);; Cellular Component: extrinsic component of mitochondrial inner membrane (GO:0031314);; Biological Process: mitochondrial translatio…	--	Nitric oxide-associated protein 1 GN=NOA1 OS=Bos taurus (Bovine) PE=2 SV=1	PREDICTED: nitric oxide-associated protein 1 [Pantholops hodgsonii]
ENSOARG00000018505	25.0642	20.2731	18.8479	6.90384	8.30413	6.16705	2.82323e-05	-1.0553	down	--	--	Molecular Function: inositol-1,3,4,5,6-pentakisphosphate kinase activity (GO:0000827);; Molecular Function: inositol hexakisphosphate 5-kinase activity (GO:0000832);; Molecular Function: acid phosphatase activity (GO:0003993);; Molecular Function: ATP binding (GO:0005524);; Cellular Component: cytosol (GO:0005829);; Biological Process: inositol metabolic process (GO:0006020);; Cellular Component:…	K13024|0|oas:101114441|PPIP5K2; diphosphoinositol pentakisphosphate kinase 2; K13024 inositol hexakisphosphate/diphosphoinositol-pentakisphosphate kinase [EC:2.7.4.21 2.7.4.24] (A)	Inositol hexakisphosphate and diphosphoinositol-pentakisphosphate kinase 2 GN=PPIP5K2 OS=Pongo abelii (Sumatran orangutan) PE=2 SV=1	PREDICTED: inositol hexakisphosphate and diphosphoinositol-pentakisphosphate kinase 2 isoform 1 [Ovis aries]
Ovis_aries_newGene_33190	0.0735727	0.00721881	0.340398	0.387592	0.738997	1.14779	0.00700596	2.97909	up	--	--	Molecular Function: protein kinase activity (GO:0004672);; Cellular Component: proteinaceous extracellular matrix (GO:0005578);; Cellular Component: mitochondrion (GO:0005739);; Cellular Component: plasma membrane (GO:0005886);; Cellular Component: anchored component of membrane (GO:0031225);; Molecular Function: heparan sulfate proteoglycan binding (GO:0043395);; Biological Process: cellular res…	K08111|5.2739e-25|bom:102284894|GPC5; glypican 5; K08111 glypican 5 (A)	--	reverse transcriptase-like [Bos taurus]
ENSOARG00000010627	20.8793	16.3247	16.3414	5.47824	7.04847	5.31424	3.32593e-05	-1.05356	down	--	--	Biological Process: immune system process (GO:0002376);; Cellular Component: trans-Golgi network (GO:0005802);; Cellular Component: cytosol (GO:0005829);; Cellular Component: plasma membrane (GO:0005886);; Biological Process: response to stress (GO:0006950);; Biological Process: protein localization (GO:0008104);; Cellular Component: endomembrane system (GO:0012505);; Molecular Function: protein …	--	Lysosomal-trafficking regulator GN=LYST OS=Bos taurus (Bovine) PE=1 SV=1	PREDICTED: neurobeachin [Capra hircus]
ENSOARG00000016831	13.6846	17.0224	16.4737	35.1892	25.7872	24.4939	1.13083e-06	1.38052	up	--	--	Cellular Component: mitochondrial inner membrane (GO:0005743);; Molecular Function: NADH dehydrogenase (ubiquinone) activity (GO:0008137);; Cellular Component: integral component of membrane (GO:0016021);; Biological Process: electron transport chain (GO:0022900);; Cellular Component: respiratory chain (GO:0070469);;	K03959|6.01445e-53|oas:101106662|NDUFB3; NADH dehydrogenase (ubiquinone) 1 beta subcomplex, 3, 12kDa; K03959 NADH dehydrogenase (ubiquinone) 1 beta subcomplex subunit 3 (A)	NADH dehydrogenase [ubiquinone] 1 beta subcomplex subunit 3 GN=NDUFB3 OS=Bos taurus (Bovine) PE=1 SV=2	PREDICTED: NADH dehydrogenase [ubiquinone] 1 beta subcomplex subunit 3 [Ovis aries]
ENSOARG00000017983	15.5229	16.3366	16.8077	5.21793	5.84029	5.75937	0.000144705	-1.00305	down	--	--	Biological Process: tRNA processing (GO:0008033);; Molecular Function: methyltransferase activity (GO:0008168);; Biological Process: methylation (GO:0032259);;	K15446|0|oas:101112862|TRMT13; tRNA methyltransferase 13 homolog (S. cerevisiae); K15446 tRNA:m4X modification enzyme [EC:2.1.1.225] (A)	--	PREDICTED: tRNA guanosine-2&apos;-O-methyltransferase TRM13 homolog [Ovis aries]
ENSOARG00000006546	16.5838	7.46951	10.6586	13.1894	15.4166	19.4448	0.0172123	1.02512	up	[C]	Energy production and conversion	Biological Process: retinoid metabolic process (GO:0001523);; Molecular Function: succinate-semialdehyde dehydrogenase (NAD+) activity (GO:0004777);; Cellular Component: mitochondrion (GO:0005739);; Biological Process: glucose metabolic process (GO:0006006);; Biological Process: acetate metabolic process (GO:0006083);; Biological Process: succinate metabolic process (GO:0006105);; Biological Proc…	K00139|0|oas:101107828|ALDH5A1; aldehyde dehydrogenase 5 family, member A1; K00139 succinate-semialdehyde dehydrogenase [EC:1.2.1.24] (A)	Succinate-semialdehyde dehydrogenase, mitochondrial (Precursor) GN=ALDH5A1 OS=Hylobates lar (Common gibbon) PE=2 SV=1	PREDICTED: succinate-semialdehyde dehydrogenase, mitochondrial [Ovis aries]
ENSOARG00000009602	575.728	758.028	686.943	2085.41	2018.95	1693.42	7.40305e-07	2.04145	up	[C]	Energy production and conversion	Molecular Function: L-lactate dehydrogenase activity (GO:0004459);; Cellular Component: cytoplasm (GO:0005737);; Cellular Component: mitochondrion (GO:0005739);; Cellular Component: cytosol (GO:0005829);; Cellular Component: cilium (GO:0005929);; Biological Process: glycolytic process (GO:0006096);; Biological Process: cellular response to extracellular stimulus (GO:0031668);; Biological Process:…	K00016|0|bom:102274962|LDHA; lactate dehydrogenase A; K00016 L-lactate dehydrogenase [EC:1.1.1.27] (A)	L-lactate dehydrogenase A chain GN=LDHA OS=Bos taurus (Bovine) PE=2 SV=2	PREDICTED: L-lactate dehydrogenase A chain isoform X2 [Pantholops hodgsonii]
ENSOARG00000016878	23.8189	18.867	19.0845	39.6329	40.0672	62.7299	0.000884513	1.75336	up	--	--	Molecular Function: protein binding (GO:0005515);; Biological Process: gene expression (GO:0010467);; Cellular Component: actin cytoskeleton (GO:0015629);; Biological Process: cellular component organization (GO:0016043);; Biological Process: RNA metabolic process (GO:0016070);; Biological Process: developmental process (GO:0032502);; Cellular Component: intracellular membrane-bounded organelle (…	--	Mediator of DNA damage checkpoint protein 1 GN=MDC1 OS=Sus scrofa (Pig) PE=3 SV=1	PREDICTED: synaptopodin-2 [Ovis aries]
ENSOARG00000015947	13.0254	12.6686	15.605	30.6479	26.1896	22.9339	2.92052e-08	1.47681	up	[O]	Posttranslational modification, protein turnover, chaperones	Biological Process: regulation of the force of heart contraction (GO:0002026);; Molecular Function: binding (GO:0005488);; Cellular Component: nucleus (GO:0005634);; Cellular Component: cytoplasm (GO:0005737);; Cellular Component: mitochondrion (GO:0005739);; Molecular Function: electron carrier activity (GO:0009055);; Biological Process: gene expression (GO:0010467);; Biological Process: negativ…	K07390|2.44892e-66|oas:101120526|GLRX5; glutaredoxin 5; K07390 monothiol glutaredoxin (A)	Glutaredoxin-3 GN=GLRX3 OS=Bos taurus (Bovine) PE=2 SV=1	PREDICTED: glutaredoxin-related protein 5, mitochondrial [Ovis aries]
ENSOARG00000004980	10.5535	3.70307	6.23628	0.639496	0.585011	0.575463	0.00105432	-2.95544	down	--	--	Molecular Function: signal transducer activity (GO:0004871);; Molecular Function: protein binding (GO:0005515);; Cellular Component: extracellular region (GO:0005576);; Biological Process: response to stress (GO:0006950);; Biological Process: cell surface receptor signaling pathway (GO:0007166);; Cellular Component: membrane (GO:0016020);; Biological Process: cell differentiation (GO:0030154);; M…	--	Fibulin-5 (Precursor) GN=FBLN5 OS=Pongo abelii (Sumatran orangutan) PE=2 SV=1	PREDICTED: LOW QUALITY PROTEIN: matrilin-4 [Ovis aries]
ENSOARG00000005146	10.0584	8.30733	10.0691	27.1852	19.863	16.7302	1.49254e-06	1.69508	up	--	--	Cellular Component: mitochondrion (GO:0005739);;	K18184|4.23227e-71|oas:101117005|COX20; COX20 Cox2 chaperone homolog (S. cerevisiae); K18184 cytochrome c oxidase assembly protein subunit 20 (A)	--	PREDICTED: cytochrome c oxidase protein 20 homolog [Ovis aries]
Ovis_aries_newGene_11309	8.20147	3.82068	9.21998	21.4202	13.7735	8.67455	0.0269093	1.57842	up	[H]	Coenzyme transport and metabolism	Cellular Component: nucleus (GO:0005634);; Cellular Component: cytosol (GO:0005829);; Biological Process: Mo-molybdopterin cofactor biosynthetic process (GO:0006777);; Molecular Function: transferase activity (GO:0016740);; Cellular Component: molybdopterin synthase complex (GO:0019008);; Molecular Function: molybdopterin synthase activity (GO:0030366);; Molecular Function: identical protein bind…	K03635|1.06837e-29|phd:102318090|MOCS2; molybdenum cofactor synthesis 2; K03635 molybdopterin synthase catalytic subunit [EC:2.8.1.12] (A)	Molybdopterin synthase catalytic subunit {ECO:0000255|HAMAP-Rule:MF_03052} OS=Bos taurus (Bovine) PE=2 SV=2	Molybdopterin synthase catalytic subunit [Tupaia chinensis]
ENSOARG00000001689	49.0032	29.996	38.3305	12.9696	15.3816	8.34265	0.000342417	-1.14714	down	[R]	General function prediction only	Cellular Component: Golgi membrane (GO:0000139);; Biological Process: cytokinesis (GO:0000910);; Biological Process: kidney development (GO:0001822);; Molecular Function: GTPase activity (GO:0003924);; Molecular Function: GTP binding (GO:0005525);; Molecular Function: phospholipid binding (GO:0005543);; Cellular Component: nucleus (GO:0005634);; Cellular Component: endosome (GO:0005768);; Cellula…	K07944|6.70167e-117|phd:102325915|ARL3; ADP-ribosylation factor-like 3; K07944 ADP-ribosylation factor-like protein 3 (A)	ADP-ribosylation factor-like protein 3 GN=ARL3 OS=Bos taurus (Bovine) PE=2 SV=1	ADP-ribosylation factor-like protein 3 [Bos taurus]
ENSOARG00000002052	3.79281	2.91512	3.30909	7.92234	6.96088	7.58509	5.79612e-10	1.70381	up	[R]	General function prediction only	Molecular Function: binding (GO:0005488);; Biological Process: organelle organization (GO:0006996);; Cellular Component: microtubule cytoskeleton (GO:0015630);; Biological Process: cell cycle process (GO:0022402);; Cellular Component: intracellular membrane-bounded organelle (GO:0043231);; Cellular Component: protein complex (GO:0043234);; Biological Process: cellular protein metabolic process (G…	K13956|0|oas:101122737|IPP; intracisternal A particle-promoted polypeptide; K13956 actin-binding protein IPP (A)	Kelch-like protein 20 GN=KLHL20 OS=Bos taurus (Bovine) PE=2 SV=3	PREDICTED: actin-binding protein IPP [Ovis aries]
ENSOARG00000002948	13.2475	6.04523	9.99358	24.1012	18.1197	19.0828	3.18185e-09	1.61299	up	--	--	Molecular Function: protein phosphatase inhibitor activity (GO:0004864);; Molecular Function: protein serine/threonine phosphatase inhibitor activity (GO:0004865);; Cellular Component: cytoplasm (GO:0005737);; Biological Process: regulation of phosphorylation (GO:0042325);;	K17556|5.47809e-25|hgl:101722824|Ppp1r14c; protein phosphatase 1, regulatory (inhibitor) subunit 14C; K17556 protein phosphatase 1 regulatory subunit 14C (A)	Protein phosphatase 1 regulatory subunit 14B GN=PPP1R14B OS=Sus scrofa (Pig) PE=2 SV=1	PREDICTED: protein phosphatase 1 regulatory subunit 14C [Eptesicus fuscus]
ENSOARG00000000798	1.99791	0.271427	1.2799	7.54241	9.64801	4.12922	2.60002e-05	3.13369	up	--	--	Cellular Component: mitochondrial inner membrane (GO:0005743);; Cellular Component: integral component of membrane (GO:0016021);; Biological Process: electron transport chain (GO:0022900);; Biological Process: negative regulation of apoptotic process (GO:0043066);; Cellular Component: protein complex (GO:0043234);; Cellular Component: respiratory chain (GO:0070469);;	--	HIG1 domain family member 1A, mitochondrial GN=HIGD1A OS=Pongo abelii (Sumatran orangutan) PE=3 SV=1	PREDICTED: HIG1 domain family member 1A-like [Ovis aries]
ENSOARG00000007380	0.576703	0.416671	0.576961	0.13083	0.0987385	0.0113599	0.0132577	-2.19458	down	--	--	Molecular Function: structural molecule activity (GO:0005198);; Cellular Component: viral envelope (GO:0019031);;	--	--	envelope glycoprotein [Ovis aries]
ENSOARG00000009962	25.2587	40.2313	25.8529	4.78393	8.52203	12.7715	0.0250671	-1.27394	down	[Z]	Cytoskeleton	Molecular Function: actin binding (GO:0003779);; Cellular Component: nucleus (GO:0005634);; Cellular Component: cytoplasm (GO:0005737);; Biological Process: actin filament organization (GO:0007015);; Biological Process: cell communication (GO:0007154);; Biological Process: nervous system development (GO:0007399);; Molecular Function: protein phosphatase 1 binding (GO:0008157);; Biological Process…	--	Smoothelin-like protein 2 GN=SMTNL2 OS=Bos taurus (Bovine) PE=2 SV=1	PREDICTED: LOW QUALITY PROTEIN: smoothelin-like protein 1-like [Ovis aries]
ENSOARG00000007542	5.95151	3.18927	4.38758	1.41747	1.40508	1.78555	0.0418983	-1.00293	down	--	--	--	--	--	PREDICTED: uncharacterized protein C3orf32 homolog [Ovis aries]
ENSOARG00000010175	30.7117	37.7183	54.7188	58.7815	78.3059	87.4781	0.000115893	1.39573	up	[C]	Energy production and conversion	Cellular Component: mitochondrial matrix (GO:0005759);; Molecular Function: electron carrier activity (GO:0009055);; Molecular Function: oxidoreductase activity (GO:0016491);; Biological Process: electron transport chain (GO:0022900);; Molecular Function: flavin adenine dinucleotide binding (GO:0050660);;	K03522|8.34844e-158|phd:102344008|ETFA; electron-transfer-flavoprotein, alpha polypeptide; K03522 electron transfer flavoprotein alpha subunit (A)	Electron transfer flavoprotein subunit alpha, mitochondrial (Precursor) GN=ETFA OS=Bos taurus (Bovine) PE=2 SV=1	PREDICTED: electron transfer flavoprotein subunit alpha, mitochondrial-like, partial [Tursiops truncatus]
ENSOARG00000001967	5.13213	6.53764	5.50822	2.48872	2.22101	1.20193	0.00143582	-1.02576	down	--	--	Biological Process: skeletal system development (GO:0001501);; Molecular Function: protein phosphatase inhibitor activity (GO:0004864);; Molecular Function: binding (GO:0005488);; Cellular Component: nucleus (GO:0005634);; Biological Process: organ morphogenesis (GO:0009887);; Biological Process: tissue development (GO:0009888);; Biological Process: negative regulation of phosphatase activity (GO…	K17565|0|oas:101107271|PPP1R26; protein phosphatase 1, regulatory subunit 26; K17565 protein phosphatase 1 regulatory subunit 26 (A)	Collagen alpha-1(I) chain GN=COL1A1 OS=Mammut americanum (American mastodon) PE=1 SV=4	PREDICTED: LOW QUALITY PROTEIN: protein phosphatase 1 regulatory subunit 26 [Ovis aries]
ENSOARG00000005338	9.60471	7.34727	8.70098	2.78183	3.08019	2.75812	0.000278295	-1.03851	down	[R]	General function prediction only	Molecular Function: nucleic acid binding (GO:0003676);; Biological Process: regulation of transcription, DNA-templated (GO:0006355);; Biological Process: immune response (GO:0006955);; Cellular Component: intracellular part (GO:0044424);; Biological Process: single-organism cellular process (GO:0044763);; Biological Process: negative regulation of cellular process (GO:0048523);;	K09228|0|oas:101102665|ZFP82; zinc finger protein 82 homolog (mouse); K09228 KRAB domain-containing zinc finger protein (A)	Zinc finger protein 30 homolog GN=ZFP30 OS=Macaca fascicularis (Crab-eating macaque) PE=2 SV=1	Zinc finger protein 82-like protein, partial [Bos mutus]
ENSOARG00000019036	2.93443	2.63115	2.79292	5.29487	6.0083	5.39963	0.00146745	1.53041	up	--	--	Biological Process: single-organism cellular process (GO:0044763);; Biological Process: system development (GO:0048731);; Biological Process: response to stimulus (GO:0050896);;	--	UPF0583 protein C15orf59 homolog OS=Bos taurus (Bovine) PE=2 SV=1	PREDICTED: UPF0583 protein C15orf59 homolog isoform 1 [Ovis aries]
ENSOARG00000010650	30.6785	25.4826	31.2514	93.0293	93.0007	107.41	4.53275e-19	2.28514	up	[C]	Energy production and conversion	Molecular Function: retinal dehydrogenase activity (GO:0001758);; Molecular Function: aldehyde dehydrogenase (NAD) activity (GO:0004029);; Cellular Component: nucleus (GO:0005634);; Cellular Component: mitochondrial matrix (GO:0005759);; Biological Process: ethanol catabolic process (GO:0006068);; Biological Process: monocarboxylic acid metabolic process (GO:0032787);; Biological Process: cellula…	K00128|0|oas:101116511|ALDH2; aldehyde dehydrogenase 2 family (mitochondrial); K00128 aldehyde dehydrogenase (NAD+) [EC:1.2.1.3] (A)	Aldehyde dehydrogenase, mitochondrial (Precursor) GN=ALDH2 OS=Bos taurus (Bovine) PE=1 SV=2	PREDICTED: aldehyde dehydrogenase, mitochondrial isoform 1 [Ovis aries]
ENSOARG00000009266	129.319	69.6152	100.259	29.8803	42.7452	19.8584	0.00840642	-1.16441	down	[B]	Chromatin structure and dynamics	Cellular Component: nucleosome (GO:0000786);; Molecular Function: DNA binding (GO:0003677);; Cellular Component: nucleoplasm (GO:0005654);; Cellular Component: nucleolus (GO:0005730);; Biological Process: nucleosome assembly (GO:0006334);; Cellular Component: actin cytoskeleton (GO:0015629);; Biological Process: negative regulation of megakaryocyte differentiation (GO:0045653);; Molecular Functio…	K11254|5.23473e-51|dse:Dsec_GM19606|GM19606 gene product from transcript GM19606-RA; K11254 histone H4 (A)	Histone H4 OS=Pongo abelii (Sumatran orangutan) PE=3 SV=1	PREDICTED: histone H4-like [Sarcophilus harrisii]
Ovis_aries_newGene_36666	0.752417	0.982202	2.02385	0.0272118	0.164296	0.0283534	0.00629989	-3.60696	down	--	--	--	--	--	PREDICTED: CB1 cannabinoid receptor-interacting protein 1 isoform X1 [Bos taurus]
ENSOARG00000010625	1.25453	1.4629	0.803676	0.227437	0.309642	0.320619	0.0313789	-1.5058	down	[V]	Defense mechanisms	Molecular Function: binding (GO:0005488);; Molecular Function: ATP binding (GO:0005524);; Molecular Function: phospholipid transporter activity (GO:0005548);; Cellular Component: mitochondrion (GO:0005739);; Cellular Component: Golgi apparatus (GO:0005794);; Biological Process: ATP catabolic process (GO:0006200);; Biological Process: regulation of transcription, DNA-templated (GO:0006355);; Cellu…	K05679|0|phd:102326950|ABCG1; ATP-binding cassette, sub-family G (WHITE), member 1; K05679 ATP-binding cassette, subfamily G (WHITE), member 1 (A)	ATP-binding cassette sub-family G member 2 GN=ABCG2 OS=Macaca mulatta (Rhesus macaque) PE=2 SV=1	PREDICTED: ATP-binding cassette sub-family G member 1 isoform 2 [Ovis aries]
ENSOARG00000000826	6.44042	7.59314	6.92868	16.0289	9.9645	9.33795	0.00530289	1.27682	up	[HC]	--	Cellular Component: mitochondrion (GO:0005739);; Cellular Component: Golgi apparatus (GO:0005794);; Biological Process: ubiquinone biosynthetic process (GO:0006744);; Molecular Function: oxidoreductase activity, acting on paired donors, with incorporation or reduction of molecular oxygen, NAD(P)H as one donor, and incorporation of one atom of oxygen (GO:0016709);; Cellular Component: cell project…	K06126|0|oas:101105664|COQ6; coenzyme Q6 homolog, monooxygenase (S. cerevisiae); K06126 ubiquinone biosynthesis monooxygenase Coq6 [EC:1.14.13.-] (A)	Ubiquinone biosynthesis monooxygenase COQ6 GN=COQ6 OS=Bos taurus (Bovine) PE=2 SV=2	PREDICTED: ubiquinone biosynthesis monooxygenase COQ6, partial [Ovis aries]
ENSOARG00000016671	3.13532	3.46614	2.24948	5.93271	5.25878	4.1591	7.29576e-06	1.31904	up	--	--	Molecular Function: nucleotide binding (GO:0000166);; Molecular Function: nucleic acid binding (GO:0003676);; Molecular Function: RNA binding (GO:0003723);; Molecular Function: protein binding (GO:0005515);; Cellular Component: nucleus (GO:0005634);; Cellular Component: plasma membrane (GO:0005886);; Biological Process: RNA processing (GO:0006396);; Biological Process: organelle organization (GO:…	K02602|0|oas:101102192|CPEB3; cytoplasmic polyadenylation element binding protein 3; K02602 cytoplasmic polyadenylation element-binding protein (A)	Cytoplasmic polyadenylation element-binding protein 1 GN=CPEB1 OS=Pongo abelii (Sumatran orangutan) PE=2 SV=1	PREDICTED: LOW QUALITY PROTEIN: cytoplasmic polyadenylation element-binding protein 3 [Ovis aries]
Ovis_aries_newGene_22586	1.85071	3.36471	2.18024	0.618796	0.425246	0.0314516	0.00177465	-2.29188	down	--	--	Molecular Function: receptor binding (GO:0005102);; Cellular Component: peroxisome (GO:0005777);; Biological Process: putrescine biosynthetic process (GO:0009446);; Biological Process: putrescine catabolic process (GO:0009447);; Biological Process: spermidine catabolic process (GO:0046203);; Biological Process: spermine catabolic process (GO:0046208);; Molecular Function: polyamine oxidase activi…	--	--	PREDICTED: LOW QUALITY PROTEIN: cohesin subunit SA-2 [Bison bison bison]
ENSOARG00000008799	10.958	10.3248	13.7231	3.93967	3.70109	2.84772	3.4822e-05	-1.21375	down	[RTKL]	--	Molecular Function: sequence-specific DNA binding RNA polymerase II transcription factor activity (GO:0000981);; Molecular Function: nucleic acid binding (GO:0003676);; Molecular Function: binding (GO:0005488);; Cellular Component: nucleus (GO:0005634);; Biological Process: transcription, DNA-templated (GO:0006351);; Biological Process: regulation of transcription from RNA polymerase II promoter …	--	Neurotrophin receptor-interacting factor homolog GN=ZNF274 OS=Bos taurus (Bovine) PE=2 SV=1	PREDICTED: zinc finger protein 576 isoform X1 [Capra hircus]
ENSOARG00000006385	12.0629	9.19776	9.74056	18.1339	13.5844	17.2151	0.000120021	1.20002	up	--	--	Molecular Function: ubiquitin-protein transferase activity (GO:0004842);; Cellular Component: lysosome (GO:0005764);; Cellular Component: endosome (GO:0005768);; Molecular Function: zinc ion binding (GO:0008270);; Cellular Component: cell junction (GO:0030054);; Cellular Component: synaptic vesicle membrane (GO:0030672);; Biological Process: proteasome-mediated ubiquitin-dependent protein catabol…	K10694|2.47089e-112|oas:101116930|ZNRF1; zinc and ring finger 1, E3 ubiquitin protein ligase; K10694 E3 ubiquitin-protein ligase ZNRF1/2 [EC:6.3.2.19] (A)	E3 ubiquitin-protein ligase ZNRF1 GN=ZNRF1 OS=Bos taurus (Bovine) PE=3 SV=2	PREDICTED: E3 ubiquitin-protein ligase ZNRF1 [Ovis aries]
ENSOARG00000007926	23.6877	13.0048	18.0771	5.37965	7.82665	4.65987	0.0127099	-1.08207	down	[E]	Amino acid transport and metabolism	Molecular Function: 1-alkyl-2-acetylglycerophosphocholine esterase activity (GO:0003847);; Cellular Component: nucleolus (GO:0005730);; Cellular Component: cytoplasm (GO:0005737);; Cellular Component: plasma membrane (GO:0005886);; Biological Process: spermatogenesis (GO:0007283);; Biological Process: lipid catabolic process (GO:0016042);; Biological Process: positive regulation of macroautophagy…	K16795|3.78672e-169|oas:101102006|PAFAH1B3; platelet-activating factor acetylhydrolase 1b, catalytic subunit 3 (29kDa); K16795 platelet-activating factor acetylhydrolase IB subunit beta/gamma [EC:3.1.1.47] (A)	Platelet-activating factor acetylhydrolase IB subunit gamma GN=PAFAH1B3 OS=Bos taurus (Bovine) PE=1 SV=1	PREDICTED: platelet-activating factor acetylhydrolase IB subunit gamma [Ovis aries]
ENSOARG00000020146	4.01963	5.23731	6.08157	1.66548	0.469772	1.24893	0.000259642	-1.6452	down	--	--	Cellular Component: nucleus (GO:0005634);; Biological Process: single-multicellular organism process (GO:0044707);; Biological Process: single-organism cellular process (GO:0044763);; Biological Process: response to stimulus (GO:0050896);;	--	COMM domain-containing protein 5 GN=COMMD5 OS=Bos taurus (Bovine) PE=2 SV=1	PREDICTED: COMM domain-containing protein 5 [Ovis aries]
ENSOARG00000017506	1.85837	1.11419	1.23347	2.335	3.06193	2.69576	5.68229e-06	1.48631	up	--	--	Cellular Component: integral component of membrane (GO:0016021);;	--	--	PREDICTED: transmembrane protein 56 [Ovis aries]
ENSOARG00000005812	4.3547	2.54013	2.23395	0.79757	0.969782	0.311637	0.0241454	-1.60894	down	--	--	Cellular Component: nucleosome (GO:0000786);; Cellular Component: Barr body (GO:0001740);; Molecular Function: DNA binding (GO:0003677);; Molecular Function: protein binding (GO:0005515);; Cellular Component: chromosome (GO:0005694);; Biological Process: nucleosome assembly (GO:0006334);; Biological Process: dosage compensation (GO:0007549);; Molecular Function: protein heterodimerization activit…	K11251|0|tup:102491433|core histone macro-H2A.2-like; K11251 histone H2A (A)	Histone H2A type 2-C GN=HIST2H2AC OS=Bos taurus (Bovine) PE=2 SV=1	core histone macro-H2A.2 [Bos taurus]
ENSOARG00000002877	2.6415	1.80695	1.54919	3.51248	5.32517	3.4825	1.35379e-05	1.57248	up	[P]	Inorganic ion transport and metabolism	Cellular Component: endoplasmic reticulum (GO:0005783);; Biological Process: sodium ion transport (GO:0006814);; Biological Process: regulation of pH (GO:0006885);; Cellular Component: cell surface (GO:0009986);; Biological Process: response to acidic pH (GO:0010447);; Molecular Function: sodium:proton antiporter activity (GO:0015385);; Cellular Component: integral component of membrane (GO:00160…	K14723|0|oas:101107725|SLC9A5; solute carrier family 9, subfamily A (NHE5, cation proton antiporter 5), member 5; K14723 solute carrier family 9 (sodium/hydrogen exchanger), member 5 (A)	Sodium/hydrogen exchanger 3 GN=SLC9A3 OS=Didelphis virginiana (North American opossum) PE=1 SV=1	PREDICTED: LOW QUALITY PROTEIN: sodium/hydrogen exchanger 5 [Ovis aries]
ENSOARG00000013893	15.7522	16.0455	15.8912	37.5558	27.286	24.431	4.16691e-06	1.43131	up	--	--	Biological Process: protein targeting to mitochondrion (GO:0006626);; Biological Process: anterograde axon cargo transport (GO:0008089);; Biological Process: retrograde axon cargo transport (GO:0008090);; Biological Process: positive regulation of mitochondrion organization (GO:0010822);; Biological Process: axon transport of mitochondrion (GO:0019896);; Cellular Component: integral component of …	--	Protein MGARP GN=MGARP OS=Bos taurus (Bovine) PE=2 SV=2	PREDICTED: protein MGARP isoform 1 [Ovis aries]
ENSOARG00000007710	2.15652	2.06471	2.24157	4.96605	4.50322	3.95458	2.69258e-05	1.58297	up	--	--	Molecular Function: zinc ion binding (GO:0008270);; Cellular Component: intracellular organelle (GO:0043229);; Biological Process: single-organism cellular process (GO:0044763);;	--	Parotid hormone (Precursor) OS=Sus scrofa (Pig) PE=1 SV=2	PREDICTED: LOW QUALITY PROTEIN: RING finger protein 157 [Ovis aries]
ENSOARG00000019159	3.20361	1.43114	1.81602	0.282156	0.678272	0.228662	0.00834528	-1.91018	down	--	--	Molecular Function: transcription regulatory region sequence-specific DNA binding (GO:0000976);; Molecular Function: RNA polymerase II core promoter proximal region sequence-specific DNA binding transcription factor activity involved in positive regulation of transcription (GO:0001077);; Molecular Function: RNA polymerase II transcription coactivator activity (GO:0001105);; Molecular Function: vo…	K09268|1.40465e-37|pps:100970914|SOX12; SRY (sex determining region Y)-box 12; K09268 transcription factor SOX4/11/12 (SOX group C) (A)	Parotid hormone (Precursor) OS=Sus scrofa (Pig) PE=1 SV=2	PREDICTED: LOW QUALITY PROTEIN: transcription factor SOX-12 [Bos taurus]
ENSOARG00000019941	2.41896	2.54513	3.50691	0.486491	0.395553	0.442018	4.88605e-09	-2.1478	down	--	--	Biological Process: embryonic heart tube morphogenesis (GO:0003143);; Biological Process: outflow tract morphogenesis (GO:0003151);; Molecular Function: ryanodine-sensitive calcium-release channel activity (GO:0005219);; Molecular Function: voltage-gated calcium channel activity (GO:0005245);; Molecular Function: calcium ion binding (GO:0005509);; Molecular Function: calmodulin binding (GO:000551…	K04963|0|oas:101111289|RYR3; ryanodine receptor 3; K04963 ryanodine receptor 3 (A)	Ryanodine receptor 3 OS=Oryctolagus cuniculus (Rabbit) PE=1 SV=1	PREDICTED: ryanodine receptor 3 [Ovis aries]
ENSOARG00000017897	3.39987	25.012	11.5877	21.457	25.3186	19.6307	0.0391583	1.22227	up	[G]	Carbohydrate transport and metabolism	Molecular Function: 6-phosphofructo-2-kinase activity (GO:0003873);; Molecular Function: fructose-2,6-bisphosphate 2-phosphatase activity (GO:0004331);; Molecular Function: ATP binding (GO:0005524);; Biological Process: fructose metabolic process (GO:0006000);; Biological Process: fructose 2,6-bisphosphate metabolic process (GO:0006003);; Biological Process: glycolytic process (GO:0006096);; Biol…	K01103|0|phd:102318460|PFKFB4; 6-phosphofructo-2-kinase/fructose-2,6-biphosphatase 4; K19030 6-phosphofructo-2-kinase / fructose-2,6-biphosphatase 4 [EC:2.7.1.105 3.1.3.46] (A)	Fructose-2,6-bisphosphatase GN=PFKFB4 OS=Macaca fascicularis (Crab-eating macaque) PE=2 SV=3	6-phosphofructo-2-kinase/fructose-2,6-bisphosphatase 4 [Bos taurus]
ENSOARG00000001715	4.04424	5.60614	5.14721	7.66692	7.6757	6.72508	0.0108721	1.09727	up	[D]	Cell cycle control, cell division, chromosome partitioning	Biological Process: single-organism cellular process (GO:0044763);; Biological Process: single-organism transport (GO:0044765);;	K12329|2.04095e-170|oas:101114596|protein phosphatase 1 regulatory subunit 12B-like; K12329 protein phosphatase 1 regulatory subunit 12B (A)	Protein phosphatase 1 regulatory inhibitor subunit 16B (Precursor) GN=PPP1R16B OS=Bos taurus (Bovine) PE=1 SV=1	PREDICTED: protein phosphatase 1 regulatory subunit 12B-like, partial [Ovis aries]
ENSOARG00000003193	5.99436	4.92285	4.56423	5.08591	9.0315	9.66341	0.024302	1.16018	up	--	--	Biological Process: skeletal system development (GO:0001501);; Biological Process: regulation of cytokine production (GO:0001817);; Biological Process: regulation of protein phosphorylation (GO:0001932);; Biological Process: regulation of immune system process (GO:0002682);; Molecular Function: protein binding (GO:0005515);; Cellular Component: proteinaceous extracellular matrix (GO:0005578);; Ce…	--	Adiponectin (Precursor) GN=ADIPOQ OS=Bos taurus (Bovine) PE=1 SV=1	Complement C1q tumor necrosis factor-related protein 1, partial [Bos mutus]
ENSOARG00000006233	11.296	12.7364	12.1371	18.4673	15.1152	17.4466	0.000524858	1.0271	up	[OU]	--	Molecular Function: serine-type endopeptidase activity (GO:0004252);; Molecular Function: ATP binding (GO:0005524);; Cellular Component: mitochondrial matrix (GO:0005759);; Biological Process: proteolysis (GO:0006508);;	K01358|1.21734e-178|oas:101106323|CLPP; ClpP caseinolytic peptidase, ATP-dependent, proteolytic subunit homolog (E. coli); K01358 ATP-dependent Clp protease, protease subunit [EC:3.4.21.92] (A)	ATP-dependent Clp protease proteolytic subunit, mitochondrial (Precursor) GN=CLPP OS=Bos taurus (Bovine) PE=2 SV=1	PREDICTED: putative ATP-dependent Clp protease proteolytic subunit, mitochondrial [Ovis aries]
ENSOARG00000015684	4.21952	2.5929	2.38064	0.217104	1.01952	0.207362	0.000390209	-2.1569	down	--	--	Biological Process: kidney development (GO:0001822);; Biological Process: regionalization (GO:0003002);; Biological Process: developmental process involved in reproduction (GO:0003006);; Molecular Function: protein binding (GO:0005515);; Cellular Component: cytoskeleton (GO:0005856);; Cellular Component: cell-cell junction (GO:0005911);; Biological Process: transcription, DNA-templated (GO:000635…	--	Junction plakoglobin GN=Jup OS=Sus scrofa (Pig) PE=2 SV=1	PREDICTED: armadillo repeat-containing protein 4 [Ovis aries]
ENSOARG00000014352	0.0413038	0.572638	0.398034	0.821133	1.14436	1.82572	0.00672988	2.41401	up	--	--	Biological Process: diet induced thermogenesis (GO:0002024);; Biological Process: vasodilation by norepinephrine-epinephrine involved in regulation of systemic arterial blood pressure (GO:0002025);; Biological Process: regulation of sodium ion transport (GO:0002028);; Biological Process: desensitization of G-protein coupled receptor protein signaling pathway by arrestin (GO:0002032);; Molecular F…	K04142|0|oas:100170320|ADRB2; adrenoceptor beta 2, surface; K04142 adrenergic receptor beta-2 (A)	Beta-2 adrenergic receptor GN=ADRB2 OS=Bos taurus (Bovine) PE=2 SV=2	beta-2 adrenergic receptor [Ovis aries]
ENSOARG00000007886	6.91521	4.87499	8.15804	0.580051	1.45923	1.10804	0.000440942	-2.13129	down	[L]	Replication, recombination and repair	Molecular Function: protein binding (GO:0005515);; Cellular Component: mitochondrial inner membrane (GO:0005743);; Biological Process: cellular response to DNA damage stimulus (GO:0006974);; Biological Process: cristae formation (GO:0042407);; Biological Process: system development (GO:0048731);; Biological Process: regulation of cellular process (GO:0050794);;	--	MICOS complex subunit MIC25 GN=CHCHD6 OS=Bos taurus (Bovine) PE=2 SV=1	PREDICTED: uncharacterized protein LOC101116871 [Ovis aries]
ENSOARG00000018983	6.88771	7.87778	8.19446	15.0738	12.2113	11.697	3.0765e-06	1.28936	up	[R]	General function prediction only	Cellular Component: mitochondrion (GO:0005739);; Cellular Component: cytoplasmic membrane-bounded vesicle (GO:0016023);;	--	Monoacylglycerol lipase ABHD6 GN=ABHD6 OS=Bos taurus (Bovine) PE=2 SV=1	PREDICTED: serine hydrolase-like protein-like [Ovis aries]
ENSOARG00000010837	1.79745	2.34577	2.27093	4.65744	3.70142	2.71593	0.000267078	1.30536	up	[QR]	--	Cellular Component: cytoplasm (GO:0005737);; Molecular Function: thiopurine S-methyltransferase activity (GO:0008119);; Biological Process: methylation (GO:0032259);;	K00569|3.13338e-177|oas:101123418|TPMT; thiopurine S-methyltransferase; K00569 thiopurine S-methyltransferase [EC:2.1.1.67] (A)	Thiopurine S-methyltransferase GN=TPMT OS=Bos taurus (Bovine) PE=2 SV=1	PREDICTED: thiopurine S-methyltransferase [Ovis aries]
ENSOARG00000020642	10.3402	13.4612	12.0229	21.3875	15.954	15.9467	2.72196e-05	1.09653	up	--	--	Molecular Function: structural constituent of ribosome (GO:0003735);; Cellular Component: mitochondrion (GO:0005739);; Cellular Component: ribosome (GO:0005840);; Biological Process: translation (GO:0006412);;	K02916|1.43269e-123|oas:101106507|MRPL35; mitochondrial ribosomal protein L35; K02916 large subunit ribosomal protein L35 (A)	39S ribosomal protein L35, mitochondrial (Precursor) GN=MRPL35 OS=Bos taurus (Bovine) PE=2 SV=2	PREDICTED: 39S ribosomal protein L35, mitochondrial [Ovis aries]
ENSOARG00000012437	15.9228	10.7256	21.3436	45.0181	38.3314	32.1391	3.80051e-13	1.79829	up	[R]	General function prediction only	Biological Process: D-xylose catabolic process (GO:0042843);; Molecular Function: trans-1,2-dihydrobenzene-1,2-diol dehydrogenase activity (GO:0047115);; Molecular Function: D-xylose 1-dehydrogenase (NADP+) activity (GO:0047837);; Biological Process: oxidation-reduction process (GO:0055114);;	K00078|0|oas:101103175|DHDH; dihydrodiol dehydrogenase (dimeric); K00078 dihydrodiol dehydrogenase / D-xylose 1-dehydrogenase (NADP) [EC:1.3.1.20 1.1.1.179] (A)	Trans-1,2-dihydrobenzene-1,2-diol dehydrogenase GN=DHDH OS=Bos taurus (Bovine) PE=2 SV=1	PREDICTED: trans-1,2-dihydrobenzene-1,2-diol dehydrogenase [Ovis aries]
ENSOARG00000018765	3.33926	1.98196	2.18178	0.18214	0.985153	0.711683	0.0262733	-1.45699	down	[S]	Function unknown	Cellular Component: cytoskeleton (GO:0005856);; Biological Process: signal transduction (GO:0007165);; Cellular Component: intracellular membrane-bounded organelle (GO:0043231);; Cellular Component: organelle part (GO:0044422);; Biological Process: single-organism developmental process (GO:0044767);; Biological Process: organ development (GO:0048513);; Biological Process: positive regulation of b…	K16606|0|chx:102175961|LRRC49; leucine rich repeat containing 49; K16606 leucine-rich repeat-containing protein 49 (A)	Protein phosphatase 1 regulatory subunit 7 GN=PPP1R7 OS=Bos taurus (Bovine) PE=1 SV=1	PREDICTED: leucine-rich repeat-containing protein 49 isoform X1 [Capra hircus]
ENSOARG00000012234	7.43285	6.39537	13.1511	30.0682	20.4195	19.4916	2.34394e-06	1.90245	up	--	--	Biological Process: cell adhesion (GO:0007155);; Cellular Component: integral component of membrane (GO:0016021);; Biological Process: tissue regeneration (GO:0042246);;	--	--	PREDICTED: ninjurin-2 [Ovis aries]
Ovis_aries_newGene_34704	0.242933	1.96648	0.0481704	3.16584	2.74514	3.15829	0.000116803	2.49571	up	--	--	Molecular Function: receptor binding (GO:0005102);; Cellular Component: peroxisome (GO:0005777);; Biological Process: putrescine biosynthetic process (GO:0009446);; Biological Process: putrescine catabolic process (GO:0009447);; Biological Process: spermidine catabolic process (GO:0046203);; Biological Process: spermine catabolic process (GO:0046208);; Molecular Function: polyamine oxidase activi…	K10838|5.48419e-08|oas:101109650|XPC; xeroderma pigmentosum, complementation group C; K10838 xeroderma pigmentosum group C-complementing protein (A)	--	PREDICTED: peroxisomal N(1)-acetyl-spermine/spermidine oxidase isoform X2 [Bos taurus]
ENSOARG00000014550	23.5337	31.1284	34.3939	171.892	125.62	148.946	6.53748e-22	2.85204	up	[C]	Energy production and conversion	Molecular Function: pyruvate dehydrogenase (acetyl-transferring) activity (GO:0004739);; Cellular Component: mitochondrial matrix (GO:0005759);; Biological Process: acetyl-CoA biosynthetic process from pyruvate (GO:0006086);; Biological Process: glycolytic process (GO:0006096);; Biological Process: tricarboxylic acid cycle (GO:0006099);; Cellular Component: pyruvate dehydrogenase complex (GO:0045…	K00161|0|oas:101110118|PDHA1; pyruvate dehydrogenase (lipoamide) alpha 1; K00161 pyruvate dehydrogenase E1 component alpha subunit [EC:1.2.4.1] (A)	Pyruvate dehydrogenase E1 component subunit alpha, somatic form, mitochondrial (Precursor) GN=PDHA1 OS=Bos taurus (Bovine) PE=2 SV=1	pyruvate dehydrogenase E1 component subunit alpha, somatic form, mitochondrial precursor [Bos taurus]
ENSOARG00000019263	10.33	10.8776	17.113	26.5885	25.2546	23.3795	6.4587e-09	1.49874	up	[IQR]	--	Molecular Function: 3-keto sterol reductase activity (GO:0000253);; Molecular Function: retinal dehydrogenase activity (GO:0001758);; Molecular Function: carbonyl reductase (NADPH) activity (GO:0004090);; Molecular Function: binding (GO:0005488);; Cellular Component: mitochondrion (GO:0005739);; Cellular Component: peroxisome (GO:0005777);; Biological Process: nitrogen compound metabolic process …	K11147|0|oas:101119050|dehydrogenase/reductase SDR family member 4-like; K11147 dehydrogenase/reductase SDR family member 4 [EC:1.1.-.-] (A)	Dehydrogenase/reductase SDR family member 4 GN=DHRS4 OS=Bos taurus (Bovine) PE=2 SV=2	PREDICTED: dehydrogenase/reductase SDR family member 4-like [Ovis aries]
ENSOARG00000019050	0.378816	0.262835	0.257534	1.85686	1.07582	1.06705	7.76623e-06	2.69099	up	--	--	Molecular Function: protein binding (GO:0005515);; Cellular Component: cytosol (GO:0005829);; Biological Process: response to stress (GO:0006950);; Biological Process: cell communication (GO:0007154);; Molecular Function: phosphatidylinositol binding (GO:0035091);; Cellular Component: cell projection (GO:0042995);; Cellular Component: NADPH oxidase complex (GO:0043020);; Molecular Function: ion b…	K08012|0|oas:101122939|NCF4; neutrophil cytosolic factor 4, 40kDa; K08012 neutrophil cytosolic factor 4 (A)	E3 ubiquitin-protein ligase SH3RF1 GN=SH3RF1 OS=Pongo abelii (Sumatran orangutan) PE=2 SV=1	PREDICTED: neutrophil cytosol factor 4 [Ovis aries]
ENSOARG00000014431	7.45411	5.56815	4.34611	1.33957	0.480714	2.19628	0.00151007	-1.54595	down	--	--	Biological Process: immune system process (GO:0002376);; Molecular Function: receptor activity (GO:0004872);; Cellular Component: integral component of plasma membrane (GO:0005887);; Biological Process: apoptotic process (GO:0006915);; Cellular Component: membrane (GO:0016020);; Biological Process: positive regulation of JNK cascade (GO:0046330);; Biological Process: regulation of cellular proces…	K05163|0|oas:101118670|EDA2R; ectodysplasin A2 receptor; K05163 tumor necrosis factor receptor superfamily member 27 (A)	Tumor necrosis factor receptor superfamily member 19L (Precursor) GN=RELT OS=Macaca fascicularis (Crab-eating macaque) PE=2 SV=1	PREDICTED: tumor necrosis factor receptor superfamily member 27 isoform 2 [Ovis aries]
ENSOARG00000017497	2.66691	2.02698	1.46805	3.38826	3.45396	2.73693	0.000910359	1.17159	up	--	--	Molecular Function: protein binding (GO:0005515);; Biological Process: transport (GO:0006810);; Biological Process: organ morphogenesis (GO:0009887);; Biological Process: tissue development (GO:0009888);; Cellular Component: microtubule cytoskeleton (GO:0015630);; Biological Process: cellular component organization (GO:0016043);; Biological Process: cell cycle process (GO:0022402);; Cellular Comp…	K10465|0|oas:101104975|KLHL29; kelch-like 29 (Drosophila); K10465 kelch-like protein 29 (A)	Kelch-like protein 21 GN=KLHL21 OS=Bos taurus (Bovine) PE=2 SV=1	PREDICTED: kelch-like protein 29 [Ovis aries]
ENSOARG00000015319	4.8072	5.81415	6.86636	9.61292	8.52033	8.53587	1.87432e-05	1.1342	up	[R]	General function prediction only	Biological Process: regulation of transcription involved in S phase of mitotic cell cycle (GO:0000115);; Biological Process: negative regulation of transcription from RNA polymerase II promoter (GO:0000122);; Biological Process: cell morphogenesis involved in differentiation (GO:0000904);; Molecular Function: sequence-specific DNA binding RNA polymerase II transcription factor activity (GO:000098…	K09209|0|oas:101117833|KLF11; Kruppel-like factor 11; K09209 krueppel-like factor 10/11 (A)	Krueppel-like factor 14 GN=KLF14 OS=Pan troglodytes (Chimpanzee) PE=3 SV=1	PREDICTED: Krueppel-like factor 11 [Ovis aries]
ENSOARG00000000185	1.54293	2.94416	3.33115	7.91601	6.27684	5.44264	1.25725e-09	1.84142	up	--	--	Cellular Component: chromatin (GO:0000785);; Molecular Function: DNA binding (GO:0003677);; Biological Process: DNA metabolic process (GO:0006259);; Biological Process: nervous system development (GO:0007399);; Molecular Function: zinc ion binding (GO:0008270);; Biological Process: histone ubiquitination (GO:0016574);; Molecular Function: transferase activity, transferring acyl groups (GO:0016746…	--	Histone acetyltransferase KAT6B GN=KAT6B OS=Macaca fascicularis (Crab-eating macaque) PE=2 SV=1	PREDICTED: zinc finger protein DPF3 [Ovis aries]
ENSOARG00000006043	10.6717	8.96356	10.3511	21.6927	18.2445	21.13	6.80195e-10	1.56321	up	[S]	Function unknown	Biological Process: kidney development (GO:0001822);; Biological Process: immune system process (GO:0002376);; Biological Process: defense response (GO:0006952);; Biological Process: tissue development (GO:0009888);; Biological Process: regulation of signal transduction (GO:0009966);; Cellular Component: intracellular membrane-bounded organelle (GO:0043231);; Cellular Component: membrane part (GO…	--	Leucine-rich repeat protein SHOC-2 GN=SHOC2 OS=Pongo abelii (Sumatran orangutan) PE=2 SV=2	PREDICTED: leucine-rich repeat-containing protein 20 [Ovis aries]
ENSOARG00000006117	1.87514	1.46613	1.24326	3.01393	2.29712	2.43781	0.000120239	1.29557	up	--	--	Biological Process: skeletal system development (GO:0001501);; Molecular Function: binding (GO:0005488);; Cellular Component: collagen trimer (GO:0005581);; Biological Process: transport (GO:0006810);; Biological Process: organ morphogenesis (GO:0009887);; Biological Process: tissue development (GO:0009888);; Biological Process: macromolecule metabolic process (GO:0043170);; Cellular Component: c…	K15122|2.5955e-156|bta:100851604|solute carrier family 41 member 3-like; K15122 solute carrier family 41 (A)	Solute carrier family 41 member 1 GN=SLC41A1 OS=Pongo abelii (Sumatran orangutan) PE=2 SV=1	PREDICTED: solute carrier family 41 member 3 [Ovis aries]
ENSOARG00000011382	6.48085	6.24327	5.81785	13.3301	10.6028	9.9064	0.00028949	1.39766	up	[N]	Cell motility	Biological Process: skeletal system development (GO:0001501);; Cellular Component: nucleus (GO:0005634);; Cellular Component: endoplasmic reticulum (GO:0005783);; Cellular Component: Golgi apparatus (GO:0005794);; Biological Process: transcription, DNA-templated (GO:0006351);; Biological Process: regulation of transcription, DNA-templated (GO:0006355);; Biological Process: ER to Golgi vesicle-med…	--	Trafficking protein particle complex subunit 2 GN=TRAPPC2 OS=Sus scrofa (Pig) PE=2 SV=2	trafficking protein particle complex subunit 2 [Bos taurus]
ENSOARG00000010531	4.84742	4.64333	4.88735	7.56313	7.7367	8.79428	2.62836e-06	1.27987	up	--	--	Molecular Function: DNA binding (GO:0003677);; Cellular Component: nucleus (GO:0005634);; Biological Process: regulation of gene expression by genetic imprinting (GO:0006349);; Molecular Function: zinc ion binding (GO:0008270);; Molecular Function: oxidoreductase activity (GO:0016491);; Molecular Function: histone demethylase activity (H3-dimethyl-K4 specific) (GO:0034648);; Molecular Function: h…	--	Peroxisomal N(1)-acetyl-spermine/spermidine oxidase (Precursor) GN=PAOX OS=Bos taurus (Bovine) PE=1 SV=3	PREDICTED: lysine-specific histone demethylase 1B isoform 1 [Ovis aries]
ENSOARG00000018093	153.895	139.097	97.1556	298.769	233.664	213.222	1.57003e-08	1.46677	up	[R]	General function prediction only	Molecular Function: binding (GO:0005488);; Cellular Component: nucleus (GO:0005634);; Biological Process: cellular protein modification process (GO:0006464);; Biological Process: negative regulation of phosphatase activity (GO:0010923);; Molecular Function: transferase activity, transferring phosphorus-containing groups (GO:0016772);; Molecular Function: phosphatase binding (GO:0019902);; Cellula…	K17566|1.90246e-91|phd:102341463|PPP1R27; protein phosphatase 1, regulatory subunit 27; K17566 protein phosphatase 1 regulatory subunit 27 (A)	Protein phosphatase 1 regulatory inhibitor subunit 16B (Precursor) GN=PPP1R16B OS=Bos taurus (Bovine) PE=1 SV=1	PREDICTED: protein phosphatase 1 regulatory subunit 27 [Ovis aries]
ENSOARG00000009872	15.0187	12.6943	10.1125	1.98589	2.12591	2.70023	1.94952e-12	-1.93038	down	--	--	Biological Process: immune system process (GO:0002376);; Molecular Function: catalytic activity (GO:0003824);; Molecular Function: ATP-dependent peptidase activity (GO:0004176);; Molecular Function: protein binding (GO:0005515);; Cellular Component: chromosome (GO:0005694);; Cellular Component: cytoplasm (GO:0005737);; Biological Process: DNA metabolic process (GO:0006259);; Biological Process: r…	--	LON peptidase N-terminal domain and RING finger protein 3 GN=LONRF3 OS=Macaca fascicularis (Crab-eating macaque) PE=2 SV=1	PREDICTED: LON peptidase N-terminal domain and RING finger protein 1 [Ovis aries]
ENSOARG00000008262	2.74073	1.68207	2.67378	0.946109	0.779992	0.49884	0.0265792	-1.14303	down	--	--	Molecular Function: voltage-gated ion channel activity (GO:0005244);; Molecular Function: sodium channel activity (GO:0005272);; Cellular Component: membrane (GO:0016020);; Cellular Component: integral component of membrane (GO:0016021);; Molecular Function: sodium channel regulator activity (GO:0017080);; Biological Process: single-multicellular organism process (GO:0044707);; Biological Process…	K04846|2.14082e-125|oas:101121450|SCN2B; sodium channel, voltage-gated, type II, beta subunit; K04846 voltage-gated sodium channel type II beta (A)	Sodium channel subunit beta-2 (Precursor) GN=SCN2B OS=Canis familiaris (Dog) PE=2 SV=2	PREDICTED: sodium channel subunit beta-2 isoform X1 [Canis lupus familiaris]
ENSOARG00000014048	643.055	1075.53	892.534	2128.06	1831.77	2058.31	3.1732e-05	1.72632	up	--	--	Cellular Component: nucleus (GO:0005634);; Biological Process: mitotic nuclear division (GO:0007067);; Biological Process: developmental process (GO:0032502);; Biological Process: regulation of cellular process (GO:0050794);; Biological Process: cell division (GO:0051301);; Biological Process: cellular response to stimulus (GO:0051716);;	K10145|0|oas:101119213|CCNG1; cyclin G1; K10145 cyclin G1 (A)	Cyclin-G1 GN=CCNG1 OS=Bos taurus (Bovine) PE=2 SV=1	cyclin G1 [Ovis aries]
ENSOARG00000018577	20.4845	21.1155	22.9858	46.5806	37.3802	36.9935	7.51579e-09	1.43377	up	--	--	Cellular Component: mitochondrial proton-transporting ATP synthase complex (GO:0005753);; Biological Process: ATP biosynthetic process (GO:0006754);; Biological Process: proton transport (GO:0015992);; Cellular Component: integral component of membrane (GO:0016021);; Molecular Function: ATPase activity (GO:0016887);; Cellular Component: proton-transporting ATP synthase complex, coupling factor F(…	K02130|1.05991e-27|oas:101109584|pentatricopeptide repeat-containing protein 1, mitochondrial-like; K02130 F-type H+-transporting ATPase subunit f (A)	ATP synthase subunit f, mitochondrial GN=ATP5J2 OS=Bos taurus (Bovine) PE=1 SV=3	PREDICTED: pentatricopeptide repeat-containing protein 1, mitochondrial-like isoform 1 [Ovis aries]
ENSOARG00000005586	24.7653	25.0171	36.2717	154.006	94.3556	121.957	6.10727e-10	2.63722	up	[Q]	Secondary metabolites biosynthesis, transport and catabolism	Cellular Component: peroxisome (GO:0005777);; Biological Process: fatty acid metabolic process (GO:0006631);; Molecular Function: oxidoreductase activity, acting on single donors with incorporation of molecular oxygen, incorporation of two atoms of oxygen (GO:0016702);; Molecular Function: L-ascorbic acid binding (GO:0031418);; Molecular Function: metal ion binding (GO:0046872);; Molecular Functi…	K00477|0|oas:101107212|phytanoyl-CoA dioxygenase, peroxisomal-like; K00477 phytanoyl-CoA hydroxylase [EC:1.14.11.18] (A)	Phytanoyl-CoA dioxygenase, peroxisomal (Precursor) GN=PHYH OS=Bos taurus (Bovine) PE=2 SV=2	PREDICTED: phytanoyl-CoA dioxygenase, peroxisomal-like [Ovis aries]
ENSOARG00000005247	0.224386	0.0720535	0.0242688	6.60054	2.6807	3.32381	8.77393e-07	5.86471	up	--	--	--	--	--	PREDICTED: uncharacterized protein KIAA0040 homolog [Bos taurus]
ENSOARG00000004484	0.421353	0.372081	0.69823	2.5911	3.21198	1.78683	3.71665e-11	2.8657	up	--	--	Biological Process: system process (GO:0003008);; Molecular Function: receptor signaling protein activity (GO:0005057);; Molecular Function: GDP-dissociation inhibitor activity (GO:0005092);; Molecular Function: GTPase activator activity (GO:0005096);; Cellular Component: cytoplasm (GO:0005737);; Cellular Component: centrosome (GO:0005813);; Cellular Component: spindle (GO:0005819);; Biological P…	K17706|0|oas:101106525|RGS14; regulator of G-protein signaling 14; K17706 regulator of G-protein signaling 14 (A)	Regulator of G-protein signaling 10 GN=RGS10 OS=Bos taurus (Bovine) PE=2 SV=1	PREDICTED: regulator of G-protein signaling 14 [Ovis aries]
ENSOARG00000013177	1.44104	1.51112	0.642912	8.61548	5.05097	4.1372	0.000161982	2.83464	up	[R]	General function prediction only	Cellular Component: exocyst (GO:0000145);; Cellular Component: acrosomal vesicle (GO:0001669);; Biological Process: respiratory system process (GO:0003016);; Molecular Function: GTPase activity (GO:0003924);; Molecular Function: GTP binding (GO:0005525);; Cellular Component: endoplasmic reticulum membrane (GO:0005789);; Cellular Component: Golgi apparatus (GO:0005794);; Cellular Component: trans-…	K07882|7.94744e-150|phd:102330381|RAB3A; RAB3A, member RAS oncogene family; K07882 Ras-related protein Rab-3A (A)	Ras-related protein Rab-3A GN=RAB3A OS=Bos taurus (Bovine) PE=1 SV=3	PREDICTED: ras-related protein Rab-3A [Ovis aries]
ENSOARG00000020755	22.5725	26.0479	24.3629	42.652	43.9206	41.6312	2.54064e-07	1.33958	up	[UR]	--	Cellular Component: Golgi apparatus (GO:0005794);; Biological Process: intracellular protein transport (GO:0006886);; Biological Process: cell communication (GO:0007154);; Molecular Function: protein transporter activity (GO:0008565);; Cellular Component: early endosome membrane (GO:0031901);; Biological Process: early endosome to Golgi transport (GO:0034498);; Molecular Function: phosphatidylino…	K17917|0|oas:101110062|SNX1; sorting nexin 1; K17917 sorting nexin-1/2 (A)	Sorting nexin-1 GN=SNX1 OS=Bos taurus (Bovine) PE=2 SV=1	PREDICTED: sorting nexin-1 [Ovis aries]
ENSOARG00000000016	3677.43	3415.18	2945.24	19827.8	16938.6	16666.1	6.42375e-06	2.94483	up	[C]	Energy production and conversion	Biological Process: prostaglandin biosynthetic process (GO:0001516);; Molecular Function: cytochrome-c oxidase activity (GO:0004129);; Molecular Function: peroxidase activity (GO:0004601);; Molecular Function: prostaglandin-endoperoxide synthase activity (GO:0004666);; Molecular Function: iron ion binding (GO:0005506);; Cellular Component: nucleus (GO:0005634);; Cellular Component: mitochondrial …	K02256|0|oas:808251|COX1, COI; cytochrome c oxidase subunit I; K02256 cytochrome c oxidase subunit 1 [EC:1.9.3.1] (A)	Cytochrome c oxidase subunit 1 GN=MT-CO1 OS=Ovis aries (Sheep) PE=3 SV=1	cytochrome c oxidase subunit I [Ovis aries]
ENSOARG00000013642	1.95617	1.70756	1.63178	3.63775	3.19949	3.22522	4.57124e-06	1.46048	up	[A]	RNA processing and modification	Cellular Component: mitochondrion (GO:0005739);; Molecular Function: hydrolase activity (GO:0016787);;	--	2&apos;,5&apos;-phosphodiesterase 12 (Precursor) GN=PDE12 OS=Bos taurus (Bovine) PE=1 SV=1	PREDICTED: 2&apos;,5&apos;-phosphodiesterase 12 [Ovis aries]
ENSOARG00000012326	23.7258	24.9554	11.9181	56.6628	39.5423	33.4499	0.0003507	1.62475	up	[T]	Signal transduction mechanisms	Cellular Component: extracellular region (GO:0005576);;	--	BolA-like protein 3 GN=BOLA3 OS=Bos taurus (Bovine) PE=3 SV=1	PREDICTED: bolA-like protein 3 [Bubalus bubalis]
ENSOARG00000005883	23.8543	23.4579	22.0114	38.0984	38.4777	33.9844	2.04354e-06	1.20247	up	[K]	Transcription	Cellular Component: cytoplasm (GO:0005737);; Cellular Component: microtubule (GO:0005874);; Biological Process: protein deacetylation (GO:0006476);; Biological Process: mitotic nuclear division (GO:0007067);; Molecular Function: transcription factor binding (GO:0008134);; Molecular Function: zinc ion binding (GO:0008270);; Molecular Function: hydrolase activity, acting on carbon-nitrogen (but not…	K11412|0|oas:101113169|SIRT2; sirtuin 2; K11412 NAD-dependent deacetylase sirtuin 2 [EC:3.5.1.-] (A)	NAD-dependent protein deacetylase sirtuin-2 GN=SIRT2 OS=Macaca fascicularis (Crab-eating macaque) PE=2 SV=1	PREDICTED: NAD-dependent protein deacetylase sirtuin-2 [Ovis aries]
ENSOARG00000009152	192.563	147.721	185.586	59.5228	60.3762	53.1392	5.29182e-05	-1.07002	down	[J]	Translation, ribosomal structure and biogenesis	Molecular Function: translation elongation factor activity (GO:0003746);; Molecular Function: GTPase activity (GO:0003924);; Molecular Function: GTP binding (GO:0005525);; Cellular Component: nucleus (GO:0005634);; Cellular Component: cytoplasm (GO:0005737);; Cellular Component: mitochondrion (GO:0005739);; Cellular Component: cytosol (GO:0005829);; Cellular Component: eukaryotic translation elon…	K03231|0|oas:101110773|elongation factor 1-alpha 1-like; K03231 elongation factor 1-alpha (A)	Elongation factor 1-alpha 1 GN=EEF1A1 OS=Oryctolagus cuniculus (Rabbit) PE=1 SV=1	PREDICTED: elongation factor 1-alpha 1-like [Ovis aries]
[truncated: 879 more rows]

## Sheet: lamb1_lamb2_lamb3_vs_Adult1_Adu
#ID	lamb1	lamb2	lamb3	Adult1	Adult2	Adult3	FDR	log2FC	regulated	COG_class	COG_class_annotation	GO_annotation	KEGG_annotation	Swissprot_annotation	nr_annotation
[truncated: 1,536 more rows]

## Sheet: Fetus1_Fetus2_Fetus3_vs_Adul
#ID	Fetus1	Fetus2	Fetus3	Adult1	Adult2	Adult3	FDR	log2FC	regulated	COG_class	COG_class_annotation	GO_annotation	KEGG_annotation	Swissprot_annotation	nr_annotation
[truncated: 3,564 more rows]
