# Supplementary material for: Genome-Wide Analysis Reveals Extensive Changes in LncRNAs during Skeletal Muscle Development in Hu Sheep
Source: Genes (Basel). 2017 Aug 1;8(8):191. doi: 10.3390/genes8080191 (PMC5575655; doi:10.3390/genes8080191)
Supplement: Supplementary file 1 [file genes-08-00191-s001.zip › Supplementary/Table S5.xlsx]

## Sheet: Sheet1
Muscle growth associated DE lncRNAs and their targets
terms	target gene ID	gene name	length	Strand	gene locus	Fetus/Lamb	Lamb/Adult	Fetus/Adult	#ID	length	Strand	LncRNA locus	type	Fetus/Lamb	Lamb/Adult	Fetus/Adult
Biological Process: muscle cell cellular homeostasis (GO:0046716);	ENSOARG00000019300	PFKM	10997	-	3:138234814-138282672	up	No	up	TCONS_00685981	1152	-	3:138236063-138238104	lincRNA	up	No	up
Biological Process: muscle cell cellular homeostasis (GO:0046716);	ENSOARG00000019300	PFKM	10997	-	3:138234814-138282672	up	No	up	TCONS_00758916	684	-	3:138237239-138238065	lincRNA	up	No	up
Biological Process: muscle contraction (GO:0006936);	ENSOARG00000004058	IKBKG	6114	-	X:77079868-77105442	No	up	up	TCONS_01004846	2257	-	X:77102950-77105442	intron_lncRNA	No	No	up
Biological Process: muscle organ development (GO:0007517);	ENSOARG00000015942	USP2	14763	-	15:29400030-29429558	up	No	up	TCONS_00297401	6011	-	15:29422408-29429546	lincRNA	up	No	up
Biological Process: muscle organ development (GO:0007517);	ENSOARG00000003672	JPH2	9823	-	13:72144093-72223340	up	No	No	TCONS_00255190	871	-	13:72149844-72150895	lincRNA	up	No	No
Biological Process: skeletal muscle cell differentiation (GO:0035914);	ENSOARG00000001749	PLAGL1	5721	-	8:68287645-68343620	down	down	down	TCONS_00948451	4432	-	8:68327812-68343190	lincRNA	No	No	down
Biological Process: skeletal system development (GO:0001501);	ENSOARG00000013881	RTL1	4002	-	18:64480003-64484004	down	down	down	TCONS_00368740	1594	+	18:64493996-64565947	lincRNA	No	down	down
Biological Process: skeletal system development (GO:0001501);	ENSOARG00000013881	RTL1	4002	-	18:64480003-64484004	down	down	down	TCONS_00373302	2771	+	18:64570564-64577985	lincRNA	up	down	No
Biological Process: skeletal system development (GO:0001501);	ENSOARG00000013881	RTL1	4002	-	18:64480003-64484004	down	down	down	TCONS_00377352	11258	+	18:64482960-64528576	Antisense_lncRNA	down	down	down
Biological Process: skeletal system development (GO:0001501);	ENSOARG00000013881	RTL1	4002	-	18:64480003-64484004	down	down	down	TCONS_00381685	1095	+	18:64431398-64433421	lincRNA	No	down	down
Biological Process: skeletal system development (GO:0001501);	ENSOARG00000013881	RTL1	4002	-	18:64480003-64484004	down	down	down	TCONS_00381929	1787	+	18:64559457-64587774	lincRNA	down	No	down
Biological Process: skeletal system development (GO:0001501);	ENSOARG00000013881	RTL1	4002	-	18:64480003-64484004	down	down	down	TCONS_00381991	1061	+	18:64571045-64575803	lincRNA	down	No	down
Biological Process: skeletal system development (GO:0001501);	ENSOARG00000013881	RTL1	4002	-	18:64480003-64484004	down	down	down	TCONS_00381994	1897	+	18:64574828-64577520	lincRNA	down	No	down
Biological Process: skeletal system development (GO:0001501);	ENSOARG00000013881	RTL1	4002	-	18:64480003-64484004	down	down	down	TCONS_00382041	2190	+	18:64575813-64578582	lincRNA	down	No	No
Biological Process: skeletal system development (GO:0001501);	ENSOARG00000013881	RTL1	4002	-	18:64480003-64484004	down	down	down	TCONS_00386455	2793	+	18:64509696-64551322	lincRNA	down	No	down
Biological Process: skeletal system development (GO:0001501);	ENSOARG00000013881	RTL1	4002	-	18:64480003-64484004	down	down	down	TCONS_00386461	2376	+	18:64509696-64551771	lincRNA	No	No	down
Biological Process: skeletal system development (GO:0001501);	ENSOARG00000013881	RTL1	4002	-	18:64480003-64484004	down	down	down	TCONS_00386496	2206	+	18:64554534-64559076	lincRNA	down	No	No
Biological Process: skeletal system development (GO:0001501);	ENSOARG00000013881	RTL1	4002	-	18:64480003-64484004	down	down	down	TCONS_00386498	3113	+	18:64554534-64559076	lincRNA	No	No	down
Biological Process: skeletal system development (GO:0001501);	ENSOARG00000013881	RTL1	4002	-	18:64480003-64484004	down	down	down	TCONS_00388787	6720	+	18:64571537-64597508	lincRNA	No	No	down
Biological Process: skeletal system development (GO:0001501);	ENSOARG00000013881	RTL1	4002	-	18:64480003-64484004	down	down	down	TCONS_00390325	1456	+	18:64497617-64549734	lincRNA	down	No	down
Biological Process: skeletal system development (GO:0001501);	ENSOARG00000013881	RTL1	4002	-	18:64480003-64484004	down	down	down	TCONS_00390349	1470	+	18:64497617-64554322	lincRNA	down	No	down
Biological Process: skeletal system development (GO:0001501);	ENSOARG00000013881	RTL1	4002	-	18:64480003-64484004	down	down	down	TCONS_00390389	2299	+	18:64549736-64558393	lincRNA	down	No	down
Biological Process: skeletal system development (GO:0001501);	ENSOARG00000013881	RTL1	4002	-	18:64480003-64484004	down	down	down	TCONS_00390390	3206	+	18:64549736-64558393	lincRNA	No	No	down
Biological Process: skeletal system development (GO:0001501);	ENSOARG00000013881	RTL1	4002	-	18:64480003-64484004	down	down	down	TCONS_00390394	2877	+	18:64551774-64558393	lincRNA	No	No	down
Biological Process: skeletal system development (GO:0001501);	ENSOARG00000013881	RTL1	4002	-	18:64480003-64484004	down	down	down	TCONS_00390403	1414	+	18:64556245-64561023	lincRNA	down	No	down
Biological Process: skeletal system development (GO:0001501);	ENSOARG00000013881	RTL1	4002	-	18:64480003-64484004	down	down	down	TCONS_00392870	3087	+	18:64561161-64566480	lincRNA	No	down	No
Biological Process: skeletal system development (GO:0001501);	ENSOARG00000013881	RTL1	4002	-	18:64480003-64484004	down	down	down	TCONS_00392902	4236	+	18:64561161-64581940	lincRNA	No	No	down
Biological Process: skeletal system development (GO:0001501);	ENSOARG00000013881	RTL1	4002	-	18:64480003-64484004	down	down	down	TCONS_00397147	800	+	18:64518493-64561129	lincRNA	No	down	down
Biological Process: skeletal system development (GO:0001501);	ENSOARG00000008120	FBXL19	3270	+	24:27009344-27073013	No	No	down	TCONS_00612013	2124	+	24:26997509-27002553	lincRNA	No	No	down
Biological Process: skeletal system development (GO:0001501);	ENSOARG00000008760	MXRA5	10383	-	X:1446620-1476015	No	No	down	TCONS_01011142	2165	-	X:1538888-1559286	lincRNA	No	No	down
Biological Process: skeletal system development (GO:0001501);	ENSOARG00000009792	OSGIN1	3326	+	14:9749143-9803502	up	up	up	TCONS_00265885	7056	-	14:9704531-9712731	Antisense_lncRNA	No	No	up
Biological Process: skeletal system development (GO:0001501);	ENSOARG00000019869	LMF2	3324	-	3:224010835-224016041	No	No	down	TCONS_00700998	1348	+	3:224019735-224021246	intron_lncRNA	No	No	down
Biological Process: skeletal system development (GO:0001501);	ENSOARG00000004792	PPP1R3D	5222	+	13:55921795-56001544	up	No	up	TCONS_00225049	1280	+	13:55923670-55926007	lincRNA	down	No	No
Biological Process: skeletal system morphogenesis (GO:0048705);	ENSOARG00000015164	CAND2	4255	-	19:56204248-56232656	No	up	up	TCONS_00406096	661	+	19:56232031-56235987	lincRNA	No	No	up
Biological Process: skeletal system morphogenesis (GO:0048705);	ENSOARG00000011945	ELN	3133	-	24:33197883-33230425	No	down	down	TCONS_00606329	1537	-	24:33197639-33202914	intron_lncRNA	No	down	down
Biological Process: skeletal system morphogenesis (GO:0048705);	ENSOARG00000008629	PLIN3	2810	+	5:16878643-16900063	down	No	down	TCONS_00808843	505	-	5:16940566-16941123	lincRNA	up	No	No
Biological Process: striated muscle cell development (GO:0055002);	ENSOARG00000004058	IKBKG	6114	-	X:77079868-77105442	No	up	up	TCONS_01004846	2257	-	X:77102950-77105442	intron_lncRNA	No	No	up
Biological Process: organ development (GO:0048513);	ENSOARG00000016766	P2RX6	3256	+	17:71609812-71620646	up	up	up	TCONS_00344294	4174	+	17:71624724-71629214	Antisense_lncRNA	No	No	up
Biological Process: organ development (GO:0048513);	ENSOARG00000019288	ASB8	6554	+	3:138198592-138238038	No	No	up	TCONS_00685981	1152	-	3:138236063-138238104	lincRNA	up	No	up
Biological Process: organ development (GO:0048513);	ENSOARG00000019288	ASB8	6554	+	3:138198592-138238038	No	No	up	TCONS_00758916	684	-	3:138237239-138238065	lincRNA	up	No	up
Biological Process: organ development (GO:0048513);	ENSOARG00000012814	ARHGAP36	4259	-	X:98480825-98489542	down	down	down	TCONS_01009935	7169	-	X:98489647-98506890	lincRNA	down	No	down
Biological Process: organ development (GO:0048513);	ENSOARG00000006596	WDR17	4680	+	26:6378291-6441703	No	No	down	TCONS_00648963	2997	-	26:6487927-6490989	intron_lncRNA	No	up	up
Biological Process: organ development (GO:0048513);	ENSOARG00000006596	WDR17	4680	+	26:6378291-6441703	No	No	down	TCONS_00652488	1335	-	26:6489218-6490772	intron_lncRNA	No	No	up
Biological Process: organ development (GO:0048513);	ENSOARG00000011910	LIMK1	2007	-	24:33160061-33183233	No	No	up	TCONS_00606329	1537	-	24:33197639-33202914	intron_lncRNA	No	down	down
Biological Process: organ development (GO:0048513);	ENSOARG00000007035	KLHL31	6080	+	20:6952169-6974132	up	No	up	TCONS_00526155	694	+	20:6972740-6973543	lincRNA	up	No	No
